# Supplementary material for: High yield electrosynthesis of oxygenates from CO using a relay Cu-Ag co-catalyst system
Source: Nat Commun. 2024 May 8;15:3892. doi: 10.1038/s41467-024-48083-w (PMC11078980; doi:10.1038/s41467-024-48083-w)
Supplement: Supplementary file 4 — Supplementary Data 1 [file 41467_2024_48083_MOESM4_ESM.zip]

Archive with 30 entries (30 files):
- Supplementary Data 1/2CO-Ag100
- Supplementary Data 1/2CO-Ag111
- Supplementary Data 1/2CO-Cu100
- Supplementary Data 1/2CO-Cu111
- Supplementary Data 1/AgCu100-boundary-surface
- Supplementary Data 1/AgCu111-boundary-surface
- Supplementary Data 1/CO-Ag100
- Supplementary Data 1/CO-Ag111
- Supplementary Data 1/CO-Cu100
- Supplementary Data 1/CO-Cu111
- Supplementary Data 1/COdimmer-Ag100
- Supplementary Data 1/COdimmer-Ag111
- Supplementary Data 1/COdimmer-Cu100
- Supplementary Data 1/COdimmer-Cu111
- Supplementary Data 1/COH-Ag100
- Supplementary Data 1/COH-Ag111
- Supplementary Data 1/COH-Cu100
- Supplementary Data 1/COH-Cu111
- Supplementary Data 1/HCO-Ag100
- Supplementary Data 1/HCO-Ag111
- Supplementary Data 1/HCO-AgCu100-boundary-MD-Finalstate
- Supplementary Data 1/HCO-AgCu100-boundary-MD-Initialstate
- Supplementary Data 1/HCO-AgCu100-boundary-site1
- Supplementary Data 1/HCO-AgCu100-boundary-site2
- Supplementary Data 1/HCO-AgCu100-boundary-site3
- Supplementary Data 1/HCO-AgCu100-boundary-site4
- Supplementary Data 1/HCO-AgCu111-boundary-MD-Finalstate
- Supplementary Data 1/HCO-AgCu111-boundary-MD-Initialstate
- Supplementary Data 1/HCO-Cu100
- Supplementary Data 1/HCO-Cu111
