# Supplementary material for: High yield electrosynthesis of oxygenates from CO using a relay Cu-Ag co-catalyst system
Source: Nat Commun. 2024 May 8;15:3892. doi: 10.1038/s41467-024-48083-w (PMC11078980; doi:10.1038/s41467-024-48083-w)
Supplement: Supplementary file 4 — Supplementary Data 1 [file 41467_2024_48083_MOESM4_ESM.zip › Supplementary Data 1/2CO-Ag100]

Ag                                      
   1.00000000000000     
     8.3324511979999993    0.0000000000000000    0.0000000000000000
     0.0000000000000000    8.3324511979999993    0.0000000000000000
     0.0000000000000000    0.0000000000000000   25.8441002369999993
   Ag   C    O 
    40     2     2
Selective dynamics
Direct
  0.0000000000000000  0.0000000000000000  0.0000000000000000   F   F   F
  0.0000000000000000  0.2500000001000018  0.0699327901999993   F   F   F
  0.2500000001000018  0.0000000000000000  0.0699327901999993   F   F   F
  0.2500000001000018  0.2500000001000018  0.0000000000000000   F   F   F
  0.9996815008747446  0.0016560529845420  0.1507863320181201   T   T   T
  0.0041845518299724  0.2543726446643235  0.2313231901406703   T   T   T
  0.2502240249624002 -0.0000089254131317  0.2315459637721876   T   T   T
  0.2498362923402452  0.2477922905533316  0.1503257683867717   T   T   T
  0.9969873250426656  0.0020877519411103  0.3080160414340211   T   T   T
  0.2468101790069484  0.2405520780294067  0.3116765899544366   T   T   T
  0.0000000000000000  0.5000000000000000  0.0000000000000000   F   F   F
  0.0000000000000000  0.7500000001000018  0.0699327901999993   F   F   F
  0.2500000001000018  0.5000000000000000  0.0699327901999993   F   F   F
  0.2500000001000018  0.7500000001000018  0.0000000000000000   F   F   F
  0.9977970418661253  0.4999771611253699  0.1503917740004577   T   T   T
 -0.0000143702787418  0.7500043376908887  0.2297763661198020   T   T   T
  0.2501917921961903  0.4998026867192396  0.2295836043039775   T   T   T
  0.2500269640962537  0.7521972755921930  0.1503907136740186   T   T   T
  0.9904653341360516  0.4965495065356421  0.3117765179090748   T   T   T
  0.2534681310168347  0.7595459859406845  0.3117858580116900   T   T   T
  0.5000000000000000  0.0000000000000000  0.0000000000000000   F   F   F
  0.5000000000000000  0.2500000001000018  0.0699327901999993   F   F   F
  0.7500000001000018  0.0000000000000000  0.0699327901999993   F   F   F
  0.7500000001000018  0.2500000001000018  0.0000000000000000   F   F   F
  0.5007064926164384  0.9986271415063667  0.1508378788198778   T   T   T
  0.4999232256501194  0.2500736240575693  0.2298498332233717   T   T   T
  0.7497833760387332  0.0002077532246330  0.2302927040962632   T   T   T
  0.7513701403852985  0.2492990501430818  0.1508372820321678   T   T   T
  0.5031205380902771  0.9981109378822421  0.3079590205097850   T   T   T
  0.7518994612366535  0.2468897390649447  0.3079603972027433   T   T   T
  0.5000000000000000  0.5000000000000000  0.0000000000000000   F   F   F
  0.5000000000000000  0.7500000001000018  0.0699327901999993   F   F   F
  0.7500000001000018  0.5000000000000000  0.0699327901999993   F   F   F
  0.7500000001000018  0.7500000001000018  0.0000000000000000   F   F   F
  0.5022147079162890  0.5001693778606927  0.1503232785831422   T   T   T
  0.4956268895893413  0.7458275664910351  0.2313260455526437   T   T   T
  0.7500131773793358  0.4997854711758429  0.2315444162668905   T   T   T
  0.7483399076288111  0.7503150540284835  0.1507906156111683   T   T   T
  0.5094168454094253  0.5031493354046016  0.3116851993311623   T   T   T
  0.7479078583794145  0.7530029946950993  0.3080179268693975   T   T   T
  0.3821542404931603  0.3677405750871604  0.3740644590754619   T   T   T
  0.1175718875909459  0.6324582193870649  0.3739307365618033   T   T   T
  0.1103442283829017  0.6395114134666862  0.4189237621394467   T   T   T
  0.3890839506123714  0.3609461406914755  0.4190501037673138   T   T   T
 
  0.00000000E+00  0.00000000E+00  0.00000000E+00
  0.00000000E+00  0.00000000E+00  0.00000000E+00
  0.00000000E+00  0.00000000E+00  0.00000000E+00
  0.00000000E+00  0.00000000E+00  0.00000000E+00
  0.00000000E+00  0.00000000E+00  0.00000000E+00
  0.00000000E+00  0.00000000E+00  0.00000000E+00
  0.00000000E+00  0.00000000E+00  0.00000000E+00
  0.00000000E+00  0.00000000E+00  0.00000000E+00
  0.00000000E+00  0.00000000E+00  0.00000000E+00
  0.00000000E+00  0.00000000E+00  0.00000000E+00
  0.00000000E+00  0.00000000E+00  0.00000000E+00
  0.00000000E+00  0.00000000E+00  0.00000000E+00
  0.00000000E+00  0.00000000E+00  0.00000000E+00
  0.00000000E+00  0.00000000E+00  0.00000000E+00
  0.00000000E+00  0.00000000E+00  0.00000000E+00
  0.00000000E+00  0.00000000E+00  0.00000000E+00
  0.00000000E+00  0.00000000E+00  0.00000000E+00
  0.00000000E+00  0.00000000E+00  0.00000000E+00
  0.00000000E+00  0.00000000E+00  0.00000000E+00
  0.00000000E+00  0.00000000E+00  0.00000000E+00
  0.00000000E+00  0.00000000E+00  0.00000000E+00
  0.00000000E+00  0.00000000E+00  0.00000000E+00
  0.00000000E+00  0.00000000E+00  0.00000000E+00
  0.00000000E+00  0.00000000E+00  0.00000000E+00
  0.00000000E+00  0.00000000E+00  0.00000000E+00
  0.00000000E+00  0.00000000E+00  0.00000000E+00
  0.00000000E+00  0.00000000E+00  0.00000000E+00
  0.00000000E+00  0.00000000E+00  0.00000000E+00
  0.00000000E+00  0.00000000E+00  0.00000000E+00
  0.00000000E+00  0.00000000E+00  0.00000000E+00
  0.00000000E+00  0.00000000E+00  0.00000000E+00
  0.00000000E+00  0.00000000E+00  0.00000000E+00
  0.00000000E+00  0.00000000E+00  0.00000000E+00
  0.00000000E+00  0.00000000E+00  0.00000000E+00
  0.00000000E+00  0.00000000E+00  0.00000000E+00
  0.00000000E+00  0.00000000E+00  0.00000000E+00
  0.00000000E+00  0.00000000E+00  0.00000000E+00
  0.00000000E+00  0.00000000E+00  0.00000000E+00
  0.00000000E+00  0.00000000E+00  0.00000000E+00
  0.00000000E+00  0.00000000E+00  0.00000000E+00
  0.00000000E+00  0.00000000E+00  0.00000000E+00
  0.00000000E+00  0.00000000E+00  0.00000000E+00
  0.00000000E+00  0.00000000E+00  0.00000000E+00
  0.00000000E+00  0.00000000E+00  0.00000000E+00
