# Supplementary material for: High yield electrosynthesis of oxygenates from CO using a relay Cu-Ag co-catalyst system
Source: Nat Commun. 2024 May 8;15:3892. doi: 10.1038/s41467-024-48083-w (PMC11078980; doi:10.1038/s41467-024-48083-w)
Supplement: Supplementary file 4 — Supplementary Data 1 [file 41467_2024_48083_MOESM4_ESM.zip › Supplementary Data 1/2CO-Ag111]

Ag\(1\1\1)                              
   1.00000000000000     
     8.8378872417000007    0.0000000000000000    0.0000000000000000
    -4.4189436200000003    7.6538348670999996    0.0000000000000000
     0.0000000000000000    0.0000000000000000   25.0000000000000000
   Ag   C    O 
    45     2     2
Selective dynamics
Direct
  0.0000000000000000  0.0000000000000000  0.0000000000000000   F   F   F
  0.9999999998999982  0.3268880740999975  0.0000000000000000   F   F   F
  0.9999999998999982  0.6537761479999986  0.0000000000000000   F   F   F
  0.3268880740000029  0.0000000000000000  0.0000000000000000   F   F   F
  0.3268880740999975  0.3268880740999975  0.9976680436914871   F   F   T
  0.3268880739000011  0.6537761479999986  0.0000000000000000   F   F   F
  0.6537761481000004  0.0000000000000000  0.0000000000000000   F   F   F
  0.6537761481000004  0.3268880740999975  0.0000000000000000   F   F   F
  0.6537761479999986  0.6537761479999986  0.0000000000000000   F   F   F
  0.1089616033999974  0.2179264801999992  0.0943524461999985   F   F   F
  0.1089616033000027  0.5448145542999967  0.0943524461999985   F   F   F
  0.1089616033000027  0.8717026282999996  0.0943524461999985   F   F   F
  0.4358496774000002  0.2179264801999992  0.0943524461999985   F   F   F
  0.4358496775000020  0.5448145542999967  0.0943524461999985   F   F   F
  0.4358496772999985  0.8717026282999996  0.0943524461999985   F   F   F
  0.7627377514999978  0.2179264801999992  0.0943524461999985   F   F   F
  0.7627377514999978  0.5448145542999967  0.0943524461999985   F   F   F
  0.7627377514000031  0.8717026282999996  0.0943524461999985   F   F   F
  0.2115611511542575  0.0967388809228538  0.1892723933418823   T   T   T
  0.2113115961986579  0.4315215439593469  0.1903170305422436   T   T   T
  0.2128256366642508  0.7638143219389806  0.1913019602890269   T   T   T
  0.5437175114746207  0.0972396772816508  0.1893053757800247   T   T   T
  0.5462510687950018  0.4329800052468816  0.1893350631582063   T   T   T
  0.5470440788353295  0.7652983707544885  0.1913162314877118   T   T   T
  0.8786508030982578  0.0998112785082461  0.1887555478335207   T   T   T
  0.8811606665820083  0.4333133844758915  0.1892776070121504   T   T   T
  0.8793343401286170  0.7662020938147106  0.1903713422234688   T   T   T
  0.9900800746856070  0.9881781609545006  0.2855202290367468   T   T   T
  0.9889520800529030  0.3186221078632931  0.2860830494782653   T   T   T
  0.9866862428478876  0.6511130889446819  0.2853864295125098   T   T   T
  0.3229002142232968  0.9860676134123416  0.2853046242725062   T   T   T
  0.3243953203888222  0.3187292253311987  0.2843332800202564   T   T   T
  0.3238977492313031  0.6508098681227510  0.2858420871400279   T   T   T
  0.6571780556265748  0.9882873770735788  0.2856488676462013   T   T   T
  0.6551356728379978  0.3191450529515054  0.2837629501404674   T   T   T
  0.6548035825270316  0.6497231999886021  0.2869022215281256   T   T   T
  0.0948301778411533  0.2016210005255648  0.3824513161863666   T   T   T
  0.1027156382919363  0.5469088920264279  0.3794797183902665   T   T   T
  0.0992168124172406  0.8728019495927239  0.3811199901720651   T   T   T
  0.4310007929832897  0.1997273605555318  0.3790964098221266   T   T   T
  0.4373605410380853  0.5446067184324206  0.3830186738061429   T   T   T
  0.4334644962358794  0.8720826650474840  0.3813557138878656   T   T   T
  0.7680206685988318  0.2017223895176964  0.3821710005592374   T   T   T
  0.7674734613205705  0.5451834900565128  0.3824331849793891   T   T   T
  0.7663057653556611  0.8728123975906051  0.3824722363413989   T   T   T
  0.2782102224556293  0.3542900755432427  0.4484823097584376   T   T   T
  0.7260435346490647  0.3505139346335372  0.4475401951963547   T   T   T
  0.7113857364176386  0.3457509911533851  0.4940058187603538   T   T   T
  0.2883825912325430  0.3496132610132138  0.4949429021055556   T   T   T
 
  0.00000000E+00  0.00000000E+00  0.00000000E+00
  0.00000000E+00  0.00000000E+00  0.00000000E+00
  0.00000000E+00  0.00000000E+00  0.00000000E+00
  0.00000000E+00  0.00000000E+00  0.00000000E+00
  0.00000000E+00  0.00000000E+00  0.00000000E+00
  0.00000000E+00  0.00000000E+00  0.00000000E+00
  0.00000000E+00  0.00000000E+00  0.00000000E+00
  0.00000000E+00  0.00000000E+00  0.00000000E+00
  0.00000000E+00  0.00000000E+00  0.00000000E+00
  0.00000000E+00  0.00000000E+00  0.00000000E+00
  0.00000000E+00  0.00000000E+00  0.00000000E+00
  0.00000000E+00  0.00000000E+00  0.00000000E+00
  0.00000000E+00  0.00000000E+00  0.00000000E+00
  0.00000000E+00  0.00000000E+00  0.00000000E+00
  0.00000000E+00  0.00000000E+00  0.00000000E+00
  0.00000000E+00  0.00000000E+00  0.00000000E+00
  0.00000000E+00  0.00000000E+00  0.00000000E+00
  0.00000000E+00  0.00000000E+00  0.00000000E+00
  0.00000000E+00  0.00000000E+00  0.00000000E+00
  0.00000000E+00  0.00000000E+00  0.00000000E+00
  0.00000000E+00  0.00000000E+00  0.00000000E+00
  0.00000000E+00  0.00000000E+00  0.00000000E+00
  0.00000000E+00  0.00000000E+00  0.00000000E+00
  0.00000000E+00  0.00000000E+00  0.00000000E+00
  0.00000000E+00  0.00000000E+00  0.00000000E+00
  0.00000000E+00  0.00000000E+00  0.00000000E+00
  0.00000000E+00  0.00000000E+00  0.00000000E+00
  0.00000000E+00  0.00000000E+00  0.00000000E+00
  0.00000000E+00  0.00000000E+00  0.00000000E+00
  0.00000000E+00  0.00000000E+00  0.00000000E+00
  0.00000000E+00  0.00000000E+00  0.00000000E+00
  0.00000000E+00  0.00000000E+00  0.00000000E+00
  0.00000000E+00  0.00000000E+00  0.00000000E+00
  0.00000000E+00  0.00000000E+00  0.00000000E+00
  0.00000000E+00  0.00000000E+00  0.00000000E+00
  0.00000000E+00  0.00000000E+00  0.00000000E+00
  0.00000000E+00  0.00000000E+00  0.00000000E+00
  0.00000000E+00  0.00000000E+00  0.00000000E+00
  0.00000000E+00  0.00000000E+00  0.00000000E+00
  0.00000000E+00  0.00000000E+00  0.00000000E+00
  0.00000000E+00  0.00000000E+00  0.00000000E+00
  0.00000000E+00  0.00000000E+00  0.00000000E+00
  0.00000000E+00  0.00000000E+00  0.00000000E+00
  0.00000000E+00  0.00000000E+00  0.00000000E+00
  0.00000000E+00  0.00000000E+00  0.00000000E+00
  0.00000000E+00  0.00000000E+00  0.00000000E+00
  0.00000000E+00  0.00000000E+00  0.00000000E+00
  0.00000000E+00  0.00000000E+00  0.00000000E+00
  0.00000000E+00  0.00000000E+00  0.00000000E+00
