# Supplementary material for: High yield electrosynthesis of oxygenates from CO using a relay Cu-Ag co-catalyst system
Source: Nat Commun. 2024 May 8;15:3892. doi: 10.1038/s41467-024-48083-w (PMC11078980; doi:10.1038/s41467-024-48083-w)
Supplement: Supplementary file 4 — Supplementary Data 1 [file 41467_2024_48083_MOESM4_ESM.zip › Supplementary Data 1/2CO-Cu100]

Cu                                      
   1.00000000000000     
     7.2294001579999998    0.0000000000000000    0.0000000000000000
     0.0000000000000000    7.2294001579999998    0.0000000000000000
     0.0000000000000000    0.0000000000000000   25.8441002369999993
   Cu   C    O 
    40     2     2
Selective dynamics
Direct
  0.0000000000000000  0.0000000000000000  0.0000000000000000   F   F   F
  0.0000000000000000  0.2500000001000018  0.0699327901999993   F   F   F
  0.2500000001000018  0.0000000000000000  0.0699327901999993   F   F   F
  0.2500000001000018  0.2500000001000018  0.0000000000000000   F   F   F
 -0.0006402346938155  0.0017398906639292  0.1413139675444232   T   T   T
  0.0037601813503472  0.2539561263140094  0.2142382776651775   T   T   T
  0.2500892312549383 -0.0001153695756147  0.2133253308282862   T   T   T
  0.2500709941431135  0.2486443260038733  0.1408095452702664   T   T   T
  0.0000603146224037  0.0030447195360310  0.2811420545024860   T   T   T
  0.2526122049722363  0.2488571591058948  0.2842582848565458   T   T   T
  0.0000000000000000  0.5000000000000000  0.0000000000000000   F   F   F
  0.0000000000000000  0.7500000001000018  0.0699327901999993   F   F   F
  0.2500000001000018  0.5000000000000000  0.0699327901999993   F   F   F
  0.2500000001000018  0.7500000001000018  0.0000000000000000   F   F   F
  0.9987397816482295  0.4998584868201893  0.1407894731675351   T   T   T
 -0.0006549198624916  0.7506549199624860  0.2106527044491437   T   T   T
  0.2498491136161280  0.5001508864838667  0.2112429944316562   T   T   T
  0.2501415132798128  0.7512602184517652  0.1407894731675351   T   T   T
 -0.0011108642855780  0.5024369686530368  0.2844131995144374   T   T   T
  0.2475630314469653  0.7511108643855796  0.2844131995144374   T   T   T
  0.5000000000000000  0.0000000000000000  0.0000000000000000   F   F   F
  0.5000000000000000  0.2500000001000018  0.0699327901999993   F   F   F
  0.7500000001000018  0.0000000000000000  0.0699327901999993   F   F   F
  0.7500000001000018  0.2500000001000018  0.0000000000000000   F   F   F
  0.5003801326236368  0.9980899172369506  0.1413479132396405   T   T   T
  0.5008290970862884  0.2491709030137067  0.2106246406900925   T   T   T
  0.7500555676513986 -0.0000555675514030  0.2127033572947632   T   T   T
  0.7519100828630441  0.2496198674763651  0.1413479132396405   T   T   T
  0.4998860980574127  0.9971104350475292  0.2811431920201698   T   T   T
  0.7528895650524726  0.2501139020425891  0.2811431920201698   T   T   T
  0.5000000000000000  0.5000000000000000  0.0000000000000000   F   F   F
  0.5000000000000000  0.7500000001000018  0.0699327901999993   F   F   F
  0.7500000001000018  0.5000000000000000  0.0699327901999993   F   F   F
  0.7500000001000018  0.7500000001000018  0.0000000000000000   F   F   F
  0.5013556740961288  0.4999290059568884  0.1408095452702664   T   T   T
  0.4960438737859852  0.7462398187496548  0.2142382776651775   T   T   T
  0.7501153696756160  0.4999107688450561  0.2133253308282862   T   T   T
  0.7482601094360654  0.7506402347938101  0.1413139675444232   T   T   T
  0.5011428409941073  0.4973877951277655  0.2842582848565458   T   T   T
  0.7469552805639705  0.7499396854775979  0.2811420545024860   T   T   T
  0.4089693250125202  0.3410306749874798  0.3416502455672101   T   T   T
  0.0905457887238268  0.6594542112761730  0.3417963784425036   T   T   T
  0.0796198485188960  0.6703801514811036  0.3870751478000441   T   T   T
  0.4194747411404675  0.3305252588595325  0.3869396691603279   T   T   T
 
  0.00000000E+00  0.00000000E+00  0.00000000E+00
  0.00000000E+00  0.00000000E+00  0.00000000E+00
  0.00000000E+00  0.00000000E+00  0.00000000E+00
  0.00000000E+00  0.00000000E+00  0.00000000E+00
  0.00000000E+00  0.00000000E+00  0.00000000E+00
  0.00000000E+00  0.00000000E+00  0.00000000E+00
  0.00000000E+00  0.00000000E+00  0.00000000E+00
  0.00000000E+00  0.00000000E+00  0.00000000E+00
  0.00000000E+00  0.00000000E+00  0.00000000E+00
  0.00000000E+00  0.00000000E+00  0.00000000E+00
  0.00000000E+00  0.00000000E+00  0.00000000E+00
  0.00000000E+00  0.00000000E+00  0.00000000E+00
  0.00000000E+00  0.00000000E+00  0.00000000E+00
  0.00000000E+00  0.00000000E+00  0.00000000E+00
  0.00000000E+00  0.00000000E+00  0.00000000E+00
  0.00000000E+00  0.00000000E+00  0.00000000E+00
  0.00000000E+00  0.00000000E+00  0.00000000E+00
  0.00000000E+00  0.00000000E+00  0.00000000E+00
  0.00000000E+00  0.00000000E+00  0.00000000E+00
  0.00000000E+00  0.00000000E+00  0.00000000E+00
  0.00000000E+00  0.00000000E+00  0.00000000E+00
  0.00000000E+00  0.00000000E+00  0.00000000E+00
  0.00000000E+00  0.00000000E+00  0.00000000E+00
  0.00000000E+00  0.00000000E+00  0.00000000E+00
  0.00000000E+00  0.00000000E+00  0.00000000E+00
  0.00000000E+00  0.00000000E+00  0.00000000E+00
  0.00000000E+00  0.00000000E+00  0.00000000E+00
  0.00000000E+00  0.00000000E+00  0.00000000E+00
  0.00000000E+00  0.00000000E+00  0.00000000E+00
  0.00000000E+00  0.00000000E+00  0.00000000E+00
  0.00000000E+00  0.00000000E+00  0.00000000E+00
  0.00000000E+00  0.00000000E+00  0.00000000E+00
  0.00000000E+00  0.00000000E+00  0.00000000E+00
  0.00000000E+00  0.00000000E+00  0.00000000E+00
  0.00000000E+00  0.00000000E+00  0.00000000E+00
  0.00000000E+00  0.00000000E+00  0.00000000E+00
  0.00000000E+00  0.00000000E+00  0.00000000E+00
  0.00000000E+00  0.00000000E+00  0.00000000E+00
  0.00000000E+00  0.00000000E+00  0.00000000E+00
  0.00000000E+00  0.00000000E+00  0.00000000E+00
  0.00000000E+00  0.00000000E+00  0.00000000E+00
  0.00000000E+00  0.00000000E+00  0.00000000E+00
  0.00000000E+00  0.00000000E+00  0.00000000E+00
  0.00000000E+00  0.00000000E+00  0.00000000E+00
