# Supplementary material for: High yield electrosynthesis of oxygenates from CO using a relay Cu-Ag co-catalyst system
Source: Nat Commun. 2024 May 8;15:3892. doi: 10.1038/s41467-024-48083-w (PMC11078980; doi:10.1038/s41467-024-48083-w)
Supplement: Supplementary file 4 — Supplementary Data 1 [file 41467_2024_48083_MOESM4_ESM.zip › Supplementary Data 1/2CO-Cu111]

Ag\(1\1\1)                              
   1.00000000000000     
     7.6679368118999998    0.0000000000000000    0.0000000000000000
    -3.8339680590000000    6.6406274736000004    0.0000000000000000
     0.0000000000000000    0.0000000000000000   25.0000000000000000
   Cu   C    O 
    45     2     2
Selective dynamics
Direct
  0.0000000000000000  0.0000000000000000  0.0000000000000000   F   F   F
  0.9999999998999982  0.3268880740999975  0.0000000000000000   F   F   F
  0.9999999998999982  0.6537761479999986  0.0000000000000000   F   F   F
  0.3268880740000029  0.0000000000000000  0.0000000000000000   F   F   F
  0.3268880740999975  0.3268880740999975  0.0000000000000000   F   F   F
  0.3268880739000011  0.6537761479999986  0.0000000000000000   F   F   F
  0.6537761481000004  0.0000000000000000  0.0000000000000000   F   F   F
  0.6537761481000004  0.3268880740999975  0.0000000000000000   F   F   F
  0.6537761479999986  0.6537761479999986  0.0000000000000000   F   F   F
  0.1089616033999974  0.2179264801999992  0.0943524461999985   F   F   F
  0.1089616033000027  0.5448145542999967  0.0943524461999985   F   F   F
  0.1089616033000027  0.8717026282999996  0.0943524461999985   F   F   F
  0.4358496774000002  0.2179264801999992  0.0943524461999985   F   F   F
  0.4358496775000020  0.5448145542999967  0.0943524461999985   F   F   F
  0.4358496772999985  0.8717026282999996  0.0943524461999985   F   F   F
  0.7627377514999978  0.2179264801999992  0.0943524461999985   F   F   F
  0.7627377514999978  0.5448145542999967  0.0943524461999985   F   F   F
  0.7627377514000031  0.8717026282999996  0.0943524461999985   F   F   F
  0.2126519183860126  0.0997911289165298  0.1778465272446631   T   T   T
  0.2138073257311943  0.4330102170164354  0.1788326204099737   T   T   T
  0.2135453561662982  0.7656594931911179  0.1791161412707060   T   T   T
  0.5440781371045156  0.0981134201727167  0.1769654582245430   T   T   T
  0.5447867348841009  0.4327193720271602  0.1769261919808849   T   T   T
  0.5452639205556161  0.7666217709283514  0.1778937387136795   T   T   T
  0.8783802558885716  0.1004646033544565  0.1763307452955292   T   T   T
  0.8817909209250334  0.4359378922028878  0.1769316876079184   T   T   T
  0.8820485023930822  0.7678567240564832  0.1768244637514601   T   T   T
  0.9884547442777326  0.9882673506704996  0.2610062193399489   T   T   T
  0.9883014946189235  0.3208183922777258  0.2613114836350878   T   T   T
  0.9864036776338441  0.6530749820048041  0.2625109698560779   T   T   T
  0.3251752026374453  0.9905184562076385  0.2617216123197028   T   T   T
  0.3280807749220939  0.3239408672173310  0.2628747022610201   T   T   T
  0.3254776960692534  0.6546719257536224  0.2623878847329262   T   T   T
  0.6573377531535728  0.9890072279144116  0.2615909361400532   T   T   T
  0.6576592146677031  0.3237408798490510  0.2595010598164169   T   T   T
  0.6578478422172062  0.6534252337804721  0.2598334899007838   T   T   T
  0.1048091468036052  0.2127719281002636  0.3448911041782650   T   T   T
  0.1038503846239468  0.5455685895416599  0.3448562424429240   T   T   T
  0.1032868285728165  0.8784261082082373  0.3443828246165454   T   T   T
  0.4338519737276960  0.2090460772321941  0.3470922845043073   T   T   T
  0.4342721953127327  0.5459222533755490  0.3476271786493922   T   T   T
  0.4315380231978948  0.8761499388226602  0.3447323299935450   T   T   T
  0.7720426199805027  0.2110120964094560  0.3455921052132889   T   T   T
  0.7692004620321393  0.5446185747131227  0.3488632035154102   T   T   T
  0.7724709744399426  0.8822567013945323  0.3452388123233966   T   T   T
  0.6488304322037135  0.6895619880586649  0.4040848106761760   T   T   T
  0.6443334982996249  0.2767444926910039  0.4041525333950624   T   T   T
  0.6455046751509077  0.2856117361682647  0.4514015332621232   T   T   T
  0.6515090028059581  0.6828158985723545  0.4513473197018192   T   T   T
 
  0.00000000E+00  0.00000000E+00  0.00000000E+00
  0.00000000E+00  0.00000000E+00  0.00000000E+00
  0.00000000E+00  0.00000000E+00  0.00000000E+00
  0.00000000E+00  0.00000000E+00  0.00000000E+00
  0.00000000E+00  0.00000000E+00  0.00000000E+00
  0.00000000E+00  0.00000000E+00  0.00000000E+00
  0.00000000E+00  0.00000000E+00  0.00000000E+00
  0.00000000E+00  0.00000000E+00  0.00000000E+00
  0.00000000E+00  0.00000000E+00  0.00000000E+00
  0.00000000E+00  0.00000000E+00  0.00000000E+00
  0.00000000E+00  0.00000000E+00  0.00000000E+00
  0.00000000E+00  0.00000000E+00  0.00000000E+00
  0.00000000E+00  0.00000000E+00  0.00000000E+00
  0.00000000E+00  0.00000000E+00  0.00000000E+00
  0.00000000E+00  0.00000000E+00  0.00000000E+00
  0.00000000E+00  0.00000000E+00  0.00000000E+00
  0.00000000E+00  0.00000000E+00  0.00000000E+00
  0.00000000E+00  0.00000000E+00  0.00000000E+00
  0.00000000E+00  0.00000000E+00  0.00000000E+00
  0.00000000E+00  0.00000000E+00  0.00000000E+00
  0.00000000E+00  0.00000000E+00  0.00000000E+00
  0.00000000E+00  0.00000000E+00  0.00000000E+00
  0.00000000E+00  0.00000000E+00  0.00000000E+00
  0.00000000E+00  0.00000000E+00  0.00000000E+00
  0.00000000E+00  0.00000000E+00  0.00000000E+00
  0.00000000E+00  0.00000000E+00  0.00000000E+00
  0.00000000E+00  0.00000000E+00  0.00000000E+00
  0.00000000E+00  0.00000000E+00  0.00000000E+00
  0.00000000E+00  0.00000000E+00  0.00000000E+00
  0.00000000E+00  0.00000000E+00  0.00000000E+00
  0.00000000E+00  0.00000000E+00  0.00000000E+00
  0.00000000E+00  0.00000000E+00  0.00000000E+00
  0.00000000E+00  0.00000000E+00  0.00000000E+00
  0.00000000E+00  0.00000000E+00  0.00000000E+00
  0.00000000E+00  0.00000000E+00  0.00000000E+00
  0.00000000E+00  0.00000000E+00  0.00000000E+00
  0.00000000E+00  0.00000000E+00  0.00000000E+00
  0.00000000E+00  0.00000000E+00  0.00000000E+00
  0.00000000E+00  0.00000000E+00  0.00000000E+00
  0.00000000E+00  0.00000000E+00  0.00000000E+00
  0.00000000E+00  0.00000000E+00  0.00000000E+00
  0.00000000E+00  0.00000000E+00  0.00000000E+00
  0.00000000E+00  0.00000000E+00  0.00000000E+00
  0.00000000E+00  0.00000000E+00  0.00000000E+00
  0.00000000E+00  0.00000000E+00  0.00000000E+00
  0.00000000E+00  0.00000000E+00  0.00000000E+00
  0.00000000E+00  0.00000000E+00  0.00000000E+00
  0.00000000E+00  0.00000000E+00  0.00000000E+00
  0.00000000E+00  0.00000000E+00  0.00000000E+00
