# Supplementary material for: High yield electrosynthesis of oxygenates from CO using a relay Cu-Ag co-catalyst system
Source: Nat Commun. 2024 May 8;15:3892. doi: 10.1038/s41467-024-48083-w (PMC11078980; doi:10.1038/s41467-024-48083-w)
Supplement: Supplementary file 4 — Supplementary Data 1 [file 41467_2024_48083_MOESM4_ESM.zip › Supplementary Data 1/AgCu100-boundary-surface]

Ag\(1\0\0)                              
   1.00000000000000     
    15.6416118500000003    0.0000000000000000    0.0000000000000000
     0.0000000000000000   12.2571001052999993    0.0000000000000000
     0.0000000000000000    0.0000000000000000   20.0000000000000000
   Cu   Ag
    60    48
Selective dynamics
Direct
  0.0571932639985562  0.1666666669970880  0.0236656710000034   F   F   F
  0.0571932639985562  0.4999999999959215  0.0236656710000034   F   F   F
  0.0571932639985562  0.8333333330029120  0.0236656710000034   F   F   F
  0.3572196459983132  0.0000000000000000  0.0296432270000011   F   F   F
  0.3572196459983132  0.3333333329988335  0.0296432270000011   F   F   F
  0.3572196459983132  0.6666666670011665  0.0296432270000011   F   F   F
  0.1593312539973297  0.0000000000000000  0.0306870880000005   F   F   F
  0.1593312539973297  0.3333333329988335  0.0306870880000005   F   F   F
  0.1593312539973297  0.6666666670011665  0.0306870880000005   F   F   F
  0.2562293980015866  0.1666666669970880  0.0326976240000008   F   F   F
  0.2562293980015866  0.4999999999959215  0.0326976240000008   F   F   F
  0.2562293980015866  0.8333333330029120  0.0326976240000008   F   F   F
  0.0386734149971915  0.0000000000000000  0.1095168350000009   F   F   F
  0.0386734149971915  0.3333333329988335  0.1095168350000009   F   F   F
  0.0386734149971915  0.6666666670011665  0.1095168350000009   F   F   F
  0.3743379549979053  0.1666666669970880  0.1144048820000023   F   F   F
  0.3743379549979053  0.4999999999959215  0.1144048820000023   F   F   F
  0.3743379549979053  0.8333333330029120  0.1144048820000023   F   F   F
  0.1482402050016347  0.1666666669970880  0.1207717610000003   F   F   F
  0.1482402050016347  0.4999999999959215  0.1207717610000003   F   F   F
  0.1482402050016347  0.8333333330029120  0.1207717610000003   F   F   F
  0.2605311320009491  0.0000000000000000  0.1236155670000016   F   F   F
  0.2605311320009491  0.3333333329988335  0.1236155670000016   F   F   F
  0.2605311320009491  0.6666666670011665  0.1236155670000016   F   F   F
  0.0290478141210135  0.1665468462941871  0.2042184845062290   T   T   T
  0.0291335165197139  0.4997855646776561  0.2042455701271977   T   T   T
  0.0290892198352715  0.8331965408436600  0.2042083098675755   T   T   T
  0.1369393231292391  0.9999101929804531  0.2031537644862638   T   T   T
  0.1370182877749677  0.3331831938118888  0.2032167072561919   T   T   T
  0.1370029852525949  0.6665720464661309  0.2031378873233150   T   T   T
  0.2693823968877621  0.1667069861541857  0.2032494912834450   T   T   T
  0.2694934393554542  0.4998195500869680  0.2032573244496320   T   T   T
  0.2694795033551499  0.8332711557125330  0.2032592634541125   T   T   T
  0.3834343984178943 -0.0002129156714558  0.2045794080387689   T   T   T
  0.3832962512629170  0.3331076709971125  0.2045614014728327   T   T   T
  0.3834648295481998  0.6665512510200060  0.2045424298154610   T   T   T
  0.2585456726278123  0.9999515725230737  0.2799614286310272   T   T   T
  0.2586172123945359  0.3332619679262261  0.2801180182446975   T   T   T
  0.2586351401423482  0.6665072477552502  0.2799605872153140   T   T   T
  0.1496371915932404  0.1665709597225264  0.2817776221626262   T   T   T
  0.1497234290858810  0.4998372430848901  0.2817793426205941   T   T   T
  0.1497932355165746  0.8332432702180509  0.2817783207515443   T   T   T
  0.3775046962888188  0.1662626526212082  0.2960163314483244   T   T   T
  0.3775245869447569  0.4998476728052337  0.2961448802517467   T   T   T
  0.3775532141340230  0.8330115815356186  0.2961734708323443   T   T   T
  0.0352343000631019  0.9998069977038005  0.3003811110703966   T   T   T
  0.0353355084586532  0.3332037822465778  0.3004251262828027   T   T   T
  0.0354237846212687  0.6662956074436996  0.3003450982212714   T   T   T
  0.2526406128564992  0.1664507728794412  0.3728969923712768   T   T   T
  0.2525431607727179  0.4997321675783554  0.3729931248113919   T   T   T
  0.2526903605581230  0.8332109382777523  0.3730055287147328   T   T   T
  0.1613445751076752  0.9999048174273566  0.3758397568012620   T   T   T
  0.1613804036311904  0.3331048655382535  0.3760257905974452   T   T   T
  0.1615078373827291  0.6664990695118874  0.3759337645284668   T   T   T
  0.3507489249788891  0.9998147703317470  0.3731717370746073   T   T   T
  0.3506017038479667  0.3331519166176224  0.3733643683831944   T   T   T
  0.3503634509435579  0.6663109563700026  0.3733979978652119   T   T   T
  0.0642192631784622  0.1665375792107386  0.3787339026285856   T   T   T
  0.0643966820775868  0.4998436990974784  0.3787992509535180   T   T   T
  0.0644912817733366  0.8331582708706110  0.3788341060058595   T   T   T
  0.7806445959979484  0.1666666669970880  0.0033607680000003   F   F   F
  0.7806445959979484  0.4999999999959215  0.0033607680000003   F   F   F
  0.7806445959979484  0.8333333330029120  0.0033607680000003   F   F   F
  0.6346766620027111  0.0000000000000000  0.0044208560000030   F   F   F
  0.6346766620027111  0.3333333329988335  0.0044208560000030   F   F   F
  0.6346766620027111  0.6666666670011665  0.0044208560000030   F   F   F
  0.9313034369984052  0.0000000000000000  0.0050353070000000   F   F   F
  0.9313034369984052  0.3333333329988335  0.0050353070000000   F   F   F
  0.9313034369984052  0.6666666670011665  0.0050353070000000   F   F   F
  0.4818562939982414  0.1666666669970880  0.0088860259999990   F   F   F
  0.4818562939982414  0.4999999999959215  0.0088860259999990   F   F   F
  0.4818562939982414  0.8333333330029120  0.0088860259999990   F   F   F
  0.7785066050018372  0.0000000000000000  0.1018096780000022   F   F   F
  0.7785066050018372  0.3333333329988335  0.1018096780000022   F   F   F
  0.7785066050018372  0.6666666670011665  0.1018096780000022   F   F   F
  0.6394192379988013  0.1666666669970880  0.1022582720000003   F   F   F
  0.6394192379988013  0.4999999999959215  0.1022582720000003   F   F   F
  0.6394192379988013  0.8333333330029120  0.1022582720000003   F   F   F
  0.9163329000009668  0.1666666669970880  0.1028789369999998   F   F   F
  0.9163329000009668  0.4999999999959215  0.1028789369999998   F   F   F
  0.9163329000009668  0.8333333330029120  0.1028789369999998   F   F   F
  0.5004823350030918  0.0000000000000000  0.1049526099999980   F   F   F
  0.5004823350030918  0.3333333329988335  0.1049526099999980   F   F   F
  0.5004823350030918  0.6666666670011665  0.1049526099999980   F   F   F
  0.5044820520918016  0.1663358820880137  0.2055411077506067   T   T   T
  0.6400892685649106  0.9998033298529719  0.2041912714353755   T   T   T
  0.7776123817628517  0.1664543329019096  0.2038497721562079   T   T   T
  0.9126433488209811  0.9997942475645414  0.2051089868555381   T   T   T
  0.5043320060914711  0.4996563726244847  0.2056060315298994   T   T   T
  0.6400951292962841  0.3330095700180377  0.2042202395716045   T   T   T
  0.7776763435062323  0.4994774168821327  0.2038777451537123   T   T   T
  0.9127427411308821  0.3331086514296183  0.2051016632587133   T   T   T
  0.5044750819573014  0.8330385652897025  0.2056460030433704   T   T   T
  0.6399209161107184  0.6667271789522281  0.2041661319803123   T   T   T
  0.7774950781002060  0.8329437087499371  0.2038996825611003   T   T   T
  0.9126547301307583  0.6663231561389004  0.2051180427260340   T   T   T
  0.5016640704119494  0.9996380465714153  0.3077008499563020   T   T   T
  0.5015727007875597  0.3327103836084789  0.3076294607274668   T   T   T
  0.5013488416741949  0.6663832845462858  0.3079136166861622   T   T   T
  0.9145166476227555  0.1663130210474883  0.3090103866094274   T   T   T
  0.9145738996500673  0.4995397879116787  0.3090539925183620   T   T   T
  0.9145827592027187  0.8329092509628616  0.3089439679619148   T   T   T
  0.6410489463068234  0.1665767178159931  0.3044587055935229   T   T   T
  0.6410008214143058  0.5000043708087593  0.3039680315110116   T   T   T
  0.6408400093821028  0.8331872342991571  0.3044865021665744   T   T   T
  0.7766131362630238  0.9995793261042402  0.3044024167525724   T   T   T
  0.7767574592128237  0.3327889145986894  0.3046248516629227   T   T   T
  0.7767264119402728  0.6663284929245258  0.3044965009535463   T   T   T
 
  0.00000000E+00  0.00000000E+00  0.00000000E+00
  0.00000000E+00  0.00000000E+00  0.00000000E+00
  0.00000000E+00  0.00000000E+00  0.00000000E+00
  0.00000000E+00  0.00000000E+00  0.00000000E+00
  0.00000000E+00  0.00000000E+00  0.00000000E+00
  0.00000000E+00  0.00000000E+00  0.00000000E+00
  0.00000000E+00  0.00000000E+00  0.00000000E+00
  0.00000000E+00  0.00000000E+00  0.00000000E+00
  0.00000000E+00  0.00000000E+00  0.00000000E+00
  0.00000000E+00  0.00000000E+00  0.00000000E+00
  0.00000000E+00  0.00000000E+00  0.00000000E+00
  0.00000000E+00  0.00000000E+00  0.00000000E+00
  0.00000000E+00  0.00000000E+00  0.00000000E+00
  0.00000000E+00  0.00000000E+00  0.00000000E+00
  0.00000000E+00  0.00000000E+00  0.00000000E+00
  0.00000000E+00  0.00000000E+00  0.00000000E+00
  0.00000000E+00  0.00000000E+00  0.00000000E+00
  0.00000000E+00  0.00000000E+00  0.00000000E+00
  0.00000000E+00  0.00000000E+00  0.00000000E+00
  0.00000000E+00  0.00000000E+00  0.00000000E+00
  0.00000000E+00  0.00000000E+00  0.00000000E+00
  0.00000000E+00  0.00000000E+00  0.00000000E+00
  0.00000000E+00  0.00000000E+00  0.00000000E+00
  0.00000000E+00  0.00000000E+00  0.00000000E+00
  0.00000000E+00  0.00000000E+00  0.00000000E+00
  0.00000000E+00  0.00000000E+00  0.00000000E+00
  0.00000000E+00  0.00000000E+00  0.00000000E+00
  0.00000000E+00  0.00000000E+00  0.00000000E+00
  0.00000000E+00  0.00000000E+00  0.00000000E+00
  0.00000000E+00  0.00000000E+00  0.00000000E+00
  0.00000000E+00  0.00000000E+00  0.00000000E+00
  0.00000000E+00  0.00000000E+00  0.00000000E+00
  0.00000000E+00  0.00000000E+00  0.00000000E+00
  0.00000000E+00  0.00000000E+00  0.00000000E+00
  0.00000000E+00  0.00000000E+00  0.00000000E+00
  0.00000000E+00  0.00000000E+00  0.00000000E+00
  0.00000000E+00  0.00000000E+00  0.00000000E+00
  0.00000000E+00  0.00000000E+00  0.00000000E+00
  0.00000000E+00  0.00000000E+00  0.00000000E+00
  0.00000000E+00  0.00000000E+00  0.00000000E+00
  0.00000000E+00  0.00000000E+00  0.00000000E+00
  0.00000000E+00  0.00000000E+00  0.00000000E+00
  0.00000000E+00  0.00000000E+00  0.00000000E+00
  0.00000000E+00  0.00000000E+00  0.00000000E+00
  0.00000000E+00  0.00000000E+00  0.00000000E+00
  0.00000000E+00  0.00000000E+00  0.00000000E+00
  0.00000000E+00  0.00000000E+00  0.00000000E+00
  0.00000000E+00  0.00000000E+00  0.00000000E+00
  0.00000000E+00  0.00000000E+00  0.00000000E+00
  0.00000000E+00  0.00000000E+00  0.00000000E+00
  0.00000000E+00  0.00000000E+00  0.00000000E+00
  0.00000000E+00  0.00000000E+00  0.00000000E+00
  0.00000000E+00  0.00000000E+00  0.00000000E+00
  0.00000000E+00  0.00000000E+00  0.00000000E+00
  0.00000000E+00  0.00000000E+00  0.00000000E+00
  0.00000000E+00  0.00000000E+00  0.00000000E+00
  0.00000000E+00  0.00000000E+00  0.00000000E+00
  0.00000000E+00  0.00000000E+00  0.00000000E+00
  0.00000000E+00  0.00000000E+00  0.00000000E+00
  0.00000000E+00  0.00000000E+00  0.00000000E+00
  0.00000000E+00  0.00000000E+00  0.00000000E+00
  0.00000000E+00  0.00000000E+00  0.00000000E+00
  0.00000000E+00  0.00000000E+00  0.00000000E+00
  0.00000000E+00  0.00000000E+00  0.00000000E+00
  0.00000000E+00  0.00000000E+00  0.00000000E+00
  0.00000000E+00  0.00000000E+00  0.00000000E+00
  0.00000000E+00  0.00000000E+00  0.00000000E+00
  0.00000000E+00  0.00000000E+00  0.00000000E+00
  0.00000000E+00  0.00000000E+00  0.00000000E+00
  0.00000000E+00  0.00000000E+00  0.00000000E+00
  0.00000000E+00  0.00000000E+00  0.00000000E+00
  0.00000000E+00  0.00000000E+00  0.00000000E+00
  0.00000000E+00  0.00000000E+00  0.00000000E+00
  0.00000000E+00  0.00000000E+00  0.00000000E+00
  0.00000000E+00  0.00000000E+00  0.00000000E+00
  0.00000000E+00  0.00000000E+00  0.00000000E+00
  0.00000000E+00  0.00000000E+00  0.00000000E+00
  0.00000000E+00  0.00000000E+00  0.00000000E+00
  0.00000000E+00  0.00000000E+00  0.00000000E+00
  0.00000000E+00  0.00000000E+00  0.00000000E+00
  0.00000000E+00  0.00000000E+00  0.00000000E+00
  0.00000000E+00  0.00000000E+00  0.00000000E+00
  0.00000000E+00  0.00000000E+00  0.00000000E+00
  0.00000000E+00  0.00000000E+00  0.00000000E+00
  0.00000000E+00  0.00000000E+00  0.00000000E+00
  0.00000000E+00  0.00000000E+00  0.00000000E+00
  0.00000000E+00  0.00000000E+00  0.00000000E+00
  0.00000000E+00  0.00000000E+00  0.00000000E+00
  0.00000000E+00  0.00000000E+00  0.00000000E+00
  0.00000000E+00  0.00000000E+00  0.00000000E+00
  0.00000000E+00  0.00000000E+00  0.00000000E+00
  0.00000000E+00  0.00000000E+00  0.00000000E+00
  0.00000000E+00  0.00000000E+00  0.00000000E+00
  0.00000000E+00  0.00000000E+00  0.00000000E+00
  0.00000000E+00  0.00000000E+00  0.00000000E+00
  0.00000000E+00  0.00000000E+00  0.00000000E+00
  0.00000000E+00  0.00000000E+00  0.00000000E+00
  0.00000000E+00  0.00000000E+00  0.00000000E+00
  0.00000000E+00  0.00000000E+00  0.00000000E+00
  0.00000000E+00  0.00000000E+00  0.00000000E+00
  0.00000000E+00  0.00000000E+00  0.00000000E+00
  0.00000000E+00  0.00000000E+00  0.00000000E+00
  0.00000000E+00  0.00000000E+00  0.00000000E+00
  0.00000000E+00  0.00000000E+00  0.00000000E+00
  0.00000000E+00  0.00000000E+00  0.00000000E+00
  0.00000000E+00  0.00000000E+00  0.00000000E+00
  0.00000000E+00  0.00000000E+00  0.00000000E+00
  0.00000000E+00  0.00000000E+00  0.00000000E+00
