# Supplementary material for: High yield electrosynthesis of oxygenates from CO using a relay Cu-Ag co-catalyst system
Source: Nat Commun. 2024 May 8;15:3892. doi: 10.1038/s41467-024-48083-w (PMC11078980; doi:10.1038/s41467-024-48083-w)
Supplement: Supplementary file 4 — Supplementary Data 1 [file 41467_2024_48083_MOESM4_ESM.zip › Supplementary Data 1/AgCu111-boundary-surface]

Ag\(1\1\1)                              
   1.00000000000000     
    16.5557707331000010    0.1343722393000000   -0.1900459800000000
    -4.0817146509000004    7.1678969820000002   -0.0367642307000000
    -0.1276874449000000   -0.1333590355000000   25.0000000000000000
   Ag   Cu
    45    45
Selective dynamics
Direct
  0.0000000000000000  0.0000000000000000  0.0000000000000000   F   F   F
  0.4999999999509583  0.3268880740949385  0.0000000000023945   F   F   F
  0.4999999999488409  0.6537761480005884  0.0000000000008598   F   F   F
  0.1634440370003603  0.9999999999927383  0.9999999999994671   F   F   F
  0.1634440370556689  0.3268880741066624  0.0000000000026787   F   F   F
  0.1634440369539263  0.6537761480002118  0.0000000000003695   F   F   F
  0.3268880740462379  0.9999999999985860  0.9999999999992966   F   F   F
  0.3268880740500180  0.3268880740995144  0.0000000000020961   F   F   F
  0.3268880739963791  0.6537761479921684  0.0000000000001563   F   F   F
  0.0531471533141286  0.2159247942055345  0.0904601865393531   F   F   F
  0.0531471532577825  0.5428128683075855  0.0904601865416979   F   F   F
  0.0531471532641845  0.8697009422967810  0.0904601865403549   F   F   F
  0.2165911903084776  0.2159247941983793  0.0904601865387704   F   F   F
  0.2165911903603686  0.5428128682984195  0.0904601865419394   F   F   F
  0.2165911902619584  0.8697009423035169  0.0904601865398220   F   F   F
  0.3800352273603664  0.2159247942041134  0.0904601865386496   F   F   F
  0.3800352273581353  0.5428128683051625  0.0904601865414065   F   F   F
  0.3800352273104224  0.8697009422953670  0.0904601865396515   F   F   F
  0.0974833281715706  0.0907541014265824  0.1840868226400760   T   T   T
  0.0923141445007514  0.4188843798234185  0.1876051121317551   T   T   T
  0.0925398213080903  0.7525427289251713  0.1876040394060329   T   T   T
  0.2746285940687164  0.1010323070676073  0.1882015384664170   T   T   T
  0.2745224502572387  0.4354340642933330  0.1894367341192538   T   T   T
  0.2729636775646876  0.7664331600572758  0.1890165813663625   T   T   T
  0.4552601050958002  0.1145690753119830  0.1840800274200387   T   T   T
  0.4551564256939826  0.4498461019665066  0.1839123725878797   T   T   T
  0.4560265097762033  0.7851795818662924  0.1853452875453964   T   T   T
  0.9721226701154636  0.9632995066430003  0.2647193345786648   T   T   T
  0.5151676932809147  0.3390052368586777  0.2774645097358645   T   T   T
  0.5149299855792452  0.6794827098085489  0.2780765093563963   T   T   T
  0.1544402541655350  0.9822181344586708  0.2811501639108875   T   T   T
  0.1515141311816029  0.3134634542026016  0.2817946703010620   T   T   T
  0.1513249268840612  0.6463625824516599  0.2819086774494835   T   T   T
  0.3400262806927490  0.0003037200915630  0.2824462987254296   T   T   T
  0.3357079582194200  0.3306694384348089  0.2839424675689201   T   T   T
  0.3380680951511496  0.6674362812085834  0.2833985618994349   T   T   T
  0.0177569366209315  0.1725465301878664  0.3632782339382576   T   T   T
  0.0152723265953954  0.5019026260566375  0.3594843856262480   T   T   T
  0.0188161092609640  0.8375417459047315  0.3615966521096473   T   T   T
  0.2157478833922244  0.2099084355660359  0.3768860388246833   T   T   T
  0.2183892156259554  0.5459255801852229  0.3765854002182645   T   T   T
  0.2201545941857963  0.8810748893887791  0.3760308743886478   T   T   T
  0.4067022841411001  0.2360207323303980  0.3781085617630815   T   T   T
  0.4067047136693892  0.5691596426317012  0.3784656766548034   T   T   T
  0.4070252177324766  0.9028666985616218  0.3765953133661324   T   T   T
  0.5000000000012932  0.9999999999930012  0.0000000000000000   F   F   F
  0.9999999999496652  0.3268880741019373  0.0000000000023945   F   F   F
  0.9999999999501412  0.6537761479935895  0.0000000000008598   F   F   F
  0.6634440369990671  0.9999999999997371  0.9999999999994671   F   F   F
  0.6634440370509509  0.3268880740997773  0.0000000000026290   F   F   F
  0.6634440369492083  0.6537761479933266  0.0000000000003268   F   F   F
  0.8268880740475808  0.9999999999916582  0.0000000000032969   F   F   F
  0.8268880740453000  0.3268880740926292  0.0000000000020535   F   F   F
  0.8268880740011468  0.6537761479991318  0.0000000000041993   F   F   F
  0.5531471533094106  0.2159247941986422  0.0904601865393033   F   F   F
  0.5531471532590757  0.5428128683005795  0.0904601865416979   F   F   F
  0.5531471532628913  0.8697009423037798  0.0904601865403549   F   F   F
  0.7165911903098205  0.2159247941914586  0.0904601865427708   F   F   F
  0.7165911903650866  0.5428128683053046  0.0904601865419821   F   F   F
  0.7165911902572901  0.8697009422967028  0.0904601865437797   F   F   F
  0.8800352273556982  0.2159247941972993  0.0904601865426002   F   F   F
  0.8800352273594356  0.5428128682981566  0.0904601865414065   F   F   F
  0.8800352273091789  0.8697009423024369  0.0904601865436518   F   F   F
  0.6167338949074835  0.1082005259298018  0.1704298865681038   T   T   T
  0.6187829710478849  0.4444671033784958  0.1716747169067250   T   T   T
  0.6191240964442077  0.7762346356551820  0.1716516276557192   T   T   T
  0.7705441662031270  0.0976853141550134  0.1700071048636405   T   T   T
  0.7713440253285326  0.4289738114321361  0.1709038091852524   T   T   T
  0.7731513793422955  0.7644560835761671  0.1710937855149522   T   T   T
  0.9236417905918132  0.0881830316343822  0.1738243924620738   T   T   T
  0.9250378274978097  0.4185935575153734  0.1756257669161957   T   T   T
  0.9244444520797809  0.7456289907672683  0.1746762550983437   T   T   T
  0.5167484608688965  0.0113042139523726  0.2770023782324313   T   T   T
  0.9686556217558300  0.2986182564801182  0.2642987831280414   T   T   T
  0.9690841428439804  0.6193217039532831  0.2645378466938074   T   T   T
  0.6644017350270802 -0.0040493325303784  0.2527976618366318   T   T   T
  0.6646814920332993  0.3169824752475012  0.2528829980964157   T   T   T
  0.6687848272704690  0.6604808621025802  0.2533886526143735   T   T   T
  0.8137193524771191  0.9777620739436075  0.2543714486436846   T   T   T
  0.8167590256782535  0.3075329450922226  0.2548259755531892   T   T   T
  0.8144226724051931  0.6324418752360116  0.2548556509299955   T   T   T
  0.5684058087043630  0.2215122825715551  0.3608470194291338   T   T   T
  0.5700881871603142  0.5641986610436533  0.3636704295476231   T   T   T
  0.5685431398596206  0.9050233022989951  0.3610297888992236   T   T   T
  0.7084819807575506  0.2003784945105396  0.3362664831312623   T   T   T
  0.7050947129142076  0.5268250493501028  0.3359586908790626   T   T   T
  0.7048774866152079  0.8667530462543953  0.3358605796697305   T   T   T
  0.8543520342889591  0.1752743138382549  0.3393674153969560   T   T   T
  0.8544948918285085  0.5132265924105991  0.3394636499639617   T   T   T
  0.8492529531678360  0.8390700179252343  0.3411381930369748   T   T   T
 
  0.00000000E+00  0.00000000E+00  0.00000000E+00
  0.00000000E+00  0.00000000E+00  0.00000000E+00
  0.00000000E+00  0.00000000E+00  0.00000000E+00
  0.00000000E+00  0.00000000E+00  0.00000000E+00
  0.00000000E+00  0.00000000E+00  0.00000000E+00
  0.00000000E+00  0.00000000E+00  0.00000000E+00
  0.00000000E+00  0.00000000E+00  0.00000000E+00
  0.00000000E+00  0.00000000E+00  0.00000000E+00
  0.00000000E+00  0.00000000E+00  0.00000000E+00
  0.00000000E+00  0.00000000E+00  0.00000000E+00
  0.00000000E+00  0.00000000E+00  0.00000000E+00
  0.00000000E+00  0.00000000E+00  0.00000000E+00
  0.00000000E+00  0.00000000E+00  0.00000000E+00
  0.00000000E+00  0.00000000E+00  0.00000000E+00
  0.00000000E+00  0.00000000E+00  0.00000000E+00
  0.00000000E+00  0.00000000E+00  0.00000000E+00
  0.00000000E+00  0.00000000E+00  0.00000000E+00
  0.00000000E+00  0.00000000E+00  0.00000000E+00
  0.00000000E+00  0.00000000E+00  0.00000000E+00
  0.00000000E+00  0.00000000E+00  0.00000000E+00
  0.00000000E+00  0.00000000E+00  0.00000000E+00
  0.00000000E+00  0.00000000E+00  0.00000000E+00
  0.00000000E+00  0.00000000E+00  0.00000000E+00
  0.00000000E+00  0.00000000E+00  0.00000000E+00
  0.00000000E+00  0.00000000E+00  0.00000000E+00
  0.00000000E+00  0.00000000E+00  0.00000000E+00
  0.00000000E+00  0.00000000E+00  0.00000000E+00
  0.00000000E+00  0.00000000E+00  0.00000000E+00
  0.00000000E+00  0.00000000E+00  0.00000000E+00
  0.00000000E+00  0.00000000E+00  0.00000000E+00
  0.00000000E+00  0.00000000E+00  0.00000000E+00
  0.00000000E+00  0.00000000E+00  0.00000000E+00
  0.00000000E+00  0.00000000E+00  0.00000000E+00
  0.00000000E+00  0.00000000E+00  0.00000000E+00
  0.00000000E+00  0.00000000E+00  0.00000000E+00
  0.00000000E+00  0.00000000E+00  0.00000000E+00
  0.00000000E+00  0.00000000E+00  0.00000000E+00
  0.00000000E+00  0.00000000E+00  0.00000000E+00
  0.00000000E+00  0.00000000E+00  0.00000000E+00
  0.00000000E+00  0.00000000E+00  0.00000000E+00
  0.00000000E+00  0.00000000E+00  0.00000000E+00
  0.00000000E+00  0.00000000E+00  0.00000000E+00
  0.00000000E+00  0.00000000E+00  0.00000000E+00
  0.00000000E+00  0.00000000E+00  0.00000000E+00
  0.00000000E+00  0.00000000E+00  0.00000000E+00
  0.00000000E+00  0.00000000E+00  0.00000000E+00
  0.00000000E+00  0.00000000E+00  0.00000000E+00
  0.00000000E+00  0.00000000E+00  0.00000000E+00
  0.00000000E+00  0.00000000E+00  0.00000000E+00
  0.00000000E+00  0.00000000E+00  0.00000000E+00
  0.00000000E+00  0.00000000E+00  0.00000000E+00
  0.00000000E+00  0.00000000E+00  0.00000000E+00
  0.00000000E+00  0.00000000E+00  0.00000000E+00
  0.00000000E+00  0.00000000E+00  0.00000000E+00
  0.00000000E+00  0.00000000E+00  0.00000000E+00
  0.00000000E+00  0.00000000E+00  0.00000000E+00
  0.00000000E+00  0.00000000E+00  0.00000000E+00
  0.00000000E+00  0.00000000E+00  0.00000000E+00
  0.00000000E+00  0.00000000E+00  0.00000000E+00
  0.00000000E+00  0.00000000E+00  0.00000000E+00
  0.00000000E+00  0.00000000E+00  0.00000000E+00
  0.00000000E+00  0.00000000E+00  0.00000000E+00
  0.00000000E+00  0.00000000E+00  0.00000000E+00
  0.00000000E+00  0.00000000E+00  0.00000000E+00
  0.00000000E+00  0.00000000E+00  0.00000000E+00
  0.00000000E+00  0.00000000E+00  0.00000000E+00
  0.00000000E+00  0.00000000E+00  0.00000000E+00
  0.00000000E+00  0.00000000E+00  0.00000000E+00
  0.00000000E+00  0.00000000E+00  0.00000000E+00
  0.00000000E+00  0.00000000E+00  0.00000000E+00
  0.00000000E+00  0.00000000E+00  0.00000000E+00
  0.00000000E+00  0.00000000E+00  0.00000000E+00
  0.00000000E+00  0.00000000E+00  0.00000000E+00
  0.00000000E+00  0.00000000E+00  0.00000000E+00
  0.00000000E+00  0.00000000E+00  0.00000000E+00
  0.00000000E+00  0.00000000E+00  0.00000000E+00
  0.00000000E+00  0.00000000E+00  0.00000000E+00
  0.00000000E+00  0.00000000E+00  0.00000000E+00
  0.00000000E+00  0.00000000E+00  0.00000000E+00
  0.00000000E+00  0.00000000E+00  0.00000000E+00
  0.00000000E+00  0.00000000E+00  0.00000000E+00
  0.00000000E+00  0.00000000E+00  0.00000000E+00
  0.00000000E+00  0.00000000E+00  0.00000000E+00
  0.00000000E+00  0.00000000E+00  0.00000000E+00
  0.00000000E+00  0.00000000E+00  0.00000000E+00
  0.00000000E+00  0.00000000E+00  0.00000000E+00
  0.00000000E+00  0.00000000E+00  0.00000000E+00
  0.00000000E+00  0.00000000E+00  0.00000000E+00
  0.00000000E+00  0.00000000E+00  0.00000000E+00
  0.00000000E+00  0.00000000E+00  0.00000000E+00
