# Supplementary material for: High yield electrosynthesis of oxygenates from CO using a relay Cu-Ag co-catalyst system
Source: Nat Commun. 2024 May 8;15:3892. doi: 10.1038/s41467-024-48083-w (PMC11078980; doi:10.1038/s41467-024-48083-w)
Supplement: Supplementary file 4 — Supplementary Data 1 [file 41467_2024_48083_MOESM4_ESM.zip › Supplementary Data 1/CO-Ag100]

Ag                                      
   1.00000000000000     
     8.3324511979999993    0.0000000000000000    0.0000000000000000
     0.0000000000000000    8.3324511979999993    0.0000000000000000
     0.0000000000000000    0.0000000000000000   25.8441002369999993
   Ag   C    O 
    40     1     1
Selective dynamics
Direct
  0.0000000000000000  0.0000000000000000  0.0000000000000000   F   F   F
  0.0000000000000000  0.2500000001000018  0.0699327901999993   F   F   F
  0.2500000001000018  0.0000000000000000  0.0699327901999993   F   F   F
  0.2500000001000018  0.2500000001000018  0.0000000000000000   F   F   F
 -0.0000000000000000 -0.0011269281336119  0.1510351651653619   T   T   T
 -0.0000000000000000  0.2502054676519445  0.2325173102698030   T   T   T
  0.2506664773475120  0.0008276492282339  0.2313515418194469   T   T   T
  0.2467011232027690  0.2500408355294989  0.1505489298975880   T   T   T
 -0.0000000000000000 -0.0004792157169336  0.3098182130890221   T   T   T
  0.2481435879763679  0.2501896621888585  0.3104701213292526   T   T   T
  0.0000000000000000  0.5000000000000000  0.0000000000000000   F   F   F
  0.0000000000000000  0.7500000001000018  0.0699327901999993   F   F   F
  0.2500000001000018  0.5000000000000000  0.0699327901999993   F   F   F
  0.2500000001000018  0.7500000001000018  0.0000000000000000   F   F   F
 -0.0000000000000000  0.5010036959698470  0.1510279388283457   T   T   T
 -0.0000000000000000  0.7501458365917755  0.2316351764177257   T   T   T
  0.2506469697679440  0.4995034032390632  0.2313456882855920   T   T   T
  0.2489350296864286  0.7500837181344282  0.1510293566860016   T   T   T
 -0.0000000000000000  0.5008793538736463  0.3097922293586678   T   T   T
  0.2492168762252500  0.7502527924988129  0.3097977286282043   T   T   T
  0.5000000000000000  0.0000000000000000  0.0000000000000000   F   F   F
  0.5000000000000000  0.2500000001000018  0.0699327901999993   F   F   F
  0.7500000001000018  0.0000000000000000  0.0699327901999993   F   F   F
  0.7500000001000018  0.2500000001000018  0.0000000000000000   F   F   F
  0.5000000000000000 -0.0032781823164239  0.1505286085874608   T   T   T
  0.5000000000000000  0.2500022012838940  0.2268547222374681   T   T   T
  0.7493335228524918  0.0008276492282339  0.2313515418194469   T   T   T
  0.7532988769972343  0.2500408355294989  0.1505489298975880   T   T   T
  0.5000000000000000 -0.0015555847813268  0.3105299273615506   T   T   T
  0.7518564122236354  0.2501896621888585  0.3104701213292526   T   T   T
  0.5000000000000000  0.5000000000000000  0.0000000000000000   F   F   F
  0.5000000000000000  0.7500000001000018  0.0699327901999993   F   F   F
  0.7500000001000018  0.5000000000000000  0.0699327901999993   F   F   F
  0.7500000001000018  0.7500000001000018  0.0000000000000000   F   F   F
  0.5000000000000000  0.5033211059033140  0.1505621926886478   T   T   T
  0.5000000000000000  0.7502179189588384  0.2324957423335691   T   T   T
  0.7493530304320595  0.4995034032390632  0.2313456882855920   T   T   T
  0.7510649705135752  0.7500837181344282  0.1510293566860016   T   T   T
  0.5000000000000000  0.5024123976078657  0.3104090922191579   T   T   T
  0.7507831239747531  0.7502527924988129  0.3097977286282043   T   T   T
  0.5000000000000000  0.2522891674458817  0.3586875158715299   T   T   T
  0.5000000000000000  0.2524003059517835  0.4044812632353206   T   T   T
 
  0.00000000E+00  0.00000000E+00  0.00000000E+00
  0.00000000E+00  0.00000000E+00  0.00000000E+00
  0.00000000E+00  0.00000000E+00  0.00000000E+00
  0.00000000E+00  0.00000000E+00  0.00000000E+00
  0.00000000E+00  0.00000000E+00  0.00000000E+00
  0.00000000E+00  0.00000000E+00  0.00000000E+00
  0.00000000E+00  0.00000000E+00  0.00000000E+00
  0.00000000E+00  0.00000000E+00  0.00000000E+00
  0.00000000E+00  0.00000000E+00  0.00000000E+00
  0.00000000E+00  0.00000000E+00  0.00000000E+00
  0.00000000E+00  0.00000000E+00  0.00000000E+00
  0.00000000E+00  0.00000000E+00  0.00000000E+00
  0.00000000E+00  0.00000000E+00  0.00000000E+00
  0.00000000E+00  0.00000000E+00  0.00000000E+00
  0.00000000E+00  0.00000000E+00  0.00000000E+00
  0.00000000E+00  0.00000000E+00  0.00000000E+00
  0.00000000E+00  0.00000000E+00  0.00000000E+00
  0.00000000E+00  0.00000000E+00  0.00000000E+00
  0.00000000E+00  0.00000000E+00  0.00000000E+00
  0.00000000E+00  0.00000000E+00  0.00000000E+00
  0.00000000E+00  0.00000000E+00  0.00000000E+00
  0.00000000E+00  0.00000000E+00  0.00000000E+00
  0.00000000E+00  0.00000000E+00  0.00000000E+00
  0.00000000E+00  0.00000000E+00  0.00000000E+00
  0.00000000E+00  0.00000000E+00  0.00000000E+00
  0.00000000E+00  0.00000000E+00  0.00000000E+00
  0.00000000E+00  0.00000000E+00  0.00000000E+00
  0.00000000E+00  0.00000000E+00  0.00000000E+00
  0.00000000E+00  0.00000000E+00  0.00000000E+00
  0.00000000E+00  0.00000000E+00  0.00000000E+00
  0.00000000E+00  0.00000000E+00  0.00000000E+00
  0.00000000E+00  0.00000000E+00  0.00000000E+00
  0.00000000E+00  0.00000000E+00  0.00000000E+00
  0.00000000E+00  0.00000000E+00  0.00000000E+00
  0.00000000E+00  0.00000000E+00  0.00000000E+00
  0.00000000E+00  0.00000000E+00  0.00000000E+00
  0.00000000E+00  0.00000000E+00  0.00000000E+00
  0.00000000E+00  0.00000000E+00  0.00000000E+00
  0.00000000E+00  0.00000000E+00  0.00000000E+00
  0.00000000E+00  0.00000000E+00  0.00000000E+00
  0.00000000E+00  0.00000000E+00  0.00000000E+00
  0.00000000E+00  0.00000000E+00  0.00000000E+00
