# Supplementary material for: High yield electrosynthesis of oxygenates from CO using a relay Cu-Ag co-catalyst system
Source: Nat Commun. 2024 May 8;15:3892. doi: 10.1038/s41467-024-48083-w (PMC11078980; doi:10.1038/s41467-024-48083-w)
Supplement: Supplementary file 4 — Supplementary Data 1 [file 41467_2024_48083_MOESM4_ESM.zip › Supplementary Data 1/CO-Ag111]

Ag\(1\1\1)                              
   1.00000000000000     
     8.8378872417000007    0.0000000000000000    0.0000000000000000
    -4.4189436200000003    7.6538348670999996    0.0000000000000000
     0.0000000000000000    0.0000000000000000   25.0000000000000000
   Ag   C    O 
    45     1     1
Selective dynamics
Direct
  0.0000000000000000  0.0000000000000000  0.0000000000000000   F   F   F
  0.9999999999310987  0.3268880740757325  0.0000000000000000   F   F   F
  0.9999999999100169  0.6537761480208104  0.0000000000000000   F   F   F
  0.3268880740375124  0.0000000000000000  0.0000000000000000   F   F   F
  0.3268880740817579  0.3268880740757325 -0.0031760926854766   F   F   T
  0.3268880739475293  0.6537761480208104  0.0000000000000000   F   F   F
  0.6537761480750177  0.0000000000000000  0.0000000000000000   F   F   F
  0.6537761481192703  0.3268880740757325  0.0000000000000000   F   F   F
  0.6537761479850346  0.6537761480208104  0.0000000000000000   F   F   F
  0.1089616034005303  0.2179264802497585  0.0943524462400021   F   F   F
  0.1089616033316290  0.5448145543254910  0.0943524462400021   F   F   F
  0.1089616033105472  0.8717026282705689  0.0943524462400021   F   F   F
  0.4358496774380427  0.2179264802497585  0.0943524462400021   F   F   F
  0.4358496774822882  0.5448145543254910  0.0943524462400021   F   F   F
  0.4358496773480596  0.8717026282705689  0.0943524462400021   F   F   F
  0.7627377514755551  0.2179264802497585  0.0943524462400021   F   F   F
  0.7627377515198006  0.5448145543254910  0.0943524462400021   F   F   F
  0.7627377513855720  0.8717026282705689  0.0943524462400021   F   F   F
  0.2123672564178648  0.0990539979789627  0.1892133922564463   T   T   T
  0.2132366788558561  0.4338667724295276  0.1902576604450448   T   T   T
  0.2152995283596356  0.7670348734790174  0.1915997752704217   T   T   T
  0.5452731900552980  0.1006195223949417  0.1899223202177244   T   T   T
  0.5474110884993122  0.4346843610816816  0.1903859430988621   T   T   T
  0.5474546008692756  0.7673560046457569  0.1910561554018137   T   T   T
  0.8791094076720675  0.1014060531384343  0.1888932228850899   T   T   T
  0.8801389948207362  0.4351704051789774  0.1903848713334464   T   T   T
  0.8806591180182651  0.7671641904017698  0.1902882656906635   T   T   T
 -0.0079067841647408 -0.0091272712991499  0.2854207972814836   T   T   T
  0.9918779061082947  0.3231228402022276  0.2856967688786770   T   T   T
  0.9929334734611970  0.6572307837339931  0.2856721618217293   T   T   T
  0.3258581555307932 -0.0069963308158508  0.2868339079013902   T   T   T
  0.3236832438083039  0.3227736194700830  0.2852999103015594   T   T   T
  0.3264895417228144  0.6555174960077039  0.2872358968210543   T   T   T
  0.6592490037681858 -0.0080798371536617  0.2854109870153947   T   T   T
  0.6569871039393370  0.3240031525605620  0.2864976182531317   T   T   T
  0.6576431080453186  0.6563302171072117  0.2865623670409467   T   T   T
  0.0943957200501476  0.2084811321195893  0.3807709608009325   T   T   T
  0.1026545299993855  0.5458223076816883  0.3817623766222777   T   T   T
  0.1026684702233068  0.8783865137451924  0.3816009205873546   T   T   T
  0.4344842388795339  0.2065953669949881  0.3827517374514923   T   T   T
  0.4359140094862898  0.5510815325824931  0.3829937375969023   T   T   T
  0.4358034371762290  0.8793621648809633  0.3820497432903169   T   T   T
  0.7675832176357643  0.2124289163683783  0.3814091725012301   T   T   T
  0.7758262848311974  0.5501795415609209  0.3809699149896510   T   T   T
  0.7675771360328794  0.8793754980881741  0.3812909290937286   T   T   T
  0.4351552702586657  0.3792044028621479  0.4488099874489702   T   T   T
  0.4356997238441132  0.3798949645749530  0.4955063737186774   T   T   T
 
  0.00000000E+00  0.00000000E+00  0.00000000E+00
  0.00000000E+00  0.00000000E+00  0.00000000E+00
  0.00000000E+00  0.00000000E+00  0.00000000E+00
  0.00000000E+00  0.00000000E+00  0.00000000E+00
  0.00000000E+00  0.00000000E+00  0.00000000E+00
  0.00000000E+00  0.00000000E+00  0.00000000E+00
  0.00000000E+00  0.00000000E+00  0.00000000E+00
  0.00000000E+00  0.00000000E+00  0.00000000E+00
  0.00000000E+00  0.00000000E+00  0.00000000E+00
  0.00000000E+00  0.00000000E+00  0.00000000E+00
  0.00000000E+00  0.00000000E+00  0.00000000E+00
  0.00000000E+00  0.00000000E+00  0.00000000E+00
  0.00000000E+00  0.00000000E+00  0.00000000E+00
  0.00000000E+00  0.00000000E+00  0.00000000E+00
  0.00000000E+00  0.00000000E+00  0.00000000E+00
  0.00000000E+00  0.00000000E+00  0.00000000E+00
  0.00000000E+00  0.00000000E+00  0.00000000E+00
  0.00000000E+00  0.00000000E+00  0.00000000E+00
  0.00000000E+00  0.00000000E+00  0.00000000E+00
  0.00000000E+00  0.00000000E+00  0.00000000E+00
  0.00000000E+00  0.00000000E+00  0.00000000E+00
  0.00000000E+00  0.00000000E+00  0.00000000E+00
  0.00000000E+00  0.00000000E+00  0.00000000E+00
  0.00000000E+00  0.00000000E+00  0.00000000E+00
  0.00000000E+00  0.00000000E+00  0.00000000E+00
  0.00000000E+00  0.00000000E+00  0.00000000E+00
  0.00000000E+00  0.00000000E+00  0.00000000E+00
  0.00000000E+00  0.00000000E+00  0.00000000E+00
  0.00000000E+00  0.00000000E+00  0.00000000E+00
  0.00000000E+00  0.00000000E+00  0.00000000E+00
  0.00000000E+00  0.00000000E+00  0.00000000E+00
  0.00000000E+00  0.00000000E+00  0.00000000E+00
  0.00000000E+00  0.00000000E+00  0.00000000E+00
  0.00000000E+00  0.00000000E+00  0.00000000E+00
  0.00000000E+00  0.00000000E+00  0.00000000E+00
  0.00000000E+00  0.00000000E+00  0.00000000E+00
  0.00000000E+00  0.00000000E+00  0.00000000E+00
  0.00000000E+00  0.00000000E+00  0.00000000E+00
  0.00000000E+00  0.00000000E+00  0.00000000E+00
  0.00000000E+00  0.00000000E+00  0.00000000E+00
  0.00000000E+00  0.00000000E+00  0.00000000E+00
  0.00000000E+00  0.00000000E+00  0.00000000E+00
  0.00000000E+00  0.00000000E+00  0.00000000E+00
  0.00000000E+00  0.00000000E+00  0.00000000E+00
  0.00000000E+00  0.00000000E+00  0.00000000E+00
  0.00000000E+00  0.00000000E+00  0.00000000E+00
  0.00000000E+00  0.00000000E+00  0.00000000E+00
