# Supplementary material for: High yield electrosynthesis of oxygenates from CO using a relay Cu-Ag co-catalyst system
Source: Nat Commun. 2024 May 8;15:3892. doi: 10.1038/s41467-024-48083-w (PMC11078980; doi:10.1038/s41467-024-48083-w)
Supplement: Supplementary file 4 — Supplementary Data 1 [file 41467_2024_48083_MOESM4_ESM.zip › Supplementary Data 1/CO-Cu100]

Cu                                      
   1.00000000000000     
     7.2294001579999998    0.0000000000000000    0.0000000000000000
     0.0000000000000000    7.2294001579999998    0.0000000000000000
     0.0000000000000000    0.0000000000000000   25.8441002369999993
   Cu   C    O 
    40     1     1
Selective dynamics
Direct
  0.0000000000000000  0.0000000000000000  0.0000000000000000   F   F   F
  0.0000000000000000  0.2500000001000018  0.0699327901999993   F   F   F
  0.2500000001000018  0.0000000000000000  0.0699327901999993   F   F   F
  0.2500000001000018  0.2500000001000018  0.0000000000000000   F   F   F
 -0.0002499932764937 -0.0002499932764937  0.1422172333625966   T   T   T
  0.0031164030645582  0.2509339596346870  0.2145684373911077   T   T   T
  0.2509339596346870  0.0031164030645582  0.2145684373911077   T   T   T
  0.2497942846477869  0.2497942846477869  0.1418593992949972   T   T   T
  0.0008405592423381  0.0008405592423381  0.2830209957428295   T   T   T
  0.2505604624260737  0.2505604624260737  0.2869871735571725   T   T   T
  0.0000000000000000  0.5000000000000000  0.0000000000000000   F   F   F
  0.0000000000000000  0.7500000001000018  0.0699327901999993   F   F   F
  0.2500000001000018  0.5000000000000000  0.0699327901999993   F   F   F
  0.2500000001000018  0.7500000001000018  0.0000000000000000   F   F   F
 -0.0016720603041460  0.4998489750610291  0.1418706439425422   T   T   T
  0.0001337436893326  0.7498662564106692  0.2138924703924253   T   T   T
  0.2497698111794754  0.5002301889205263  0.2127298872047435   T   T   T
  0.2501510250389727  0.7516720604041477  0.1418706439425422   T   T   T
 -0.0019948848860633  0.5007878029671958  0.2828391507497461   T   T   T
  0.2492121971328058  0.7519948849860653  0.2828391507497461   T   T   T
  0.5000000000000000  0.0000000000000000  0.0000000000000000   F   F   F
  0.5000000000000000  0.2500000001000018  0.0699327901999993   F   F   F
  0.7500000001000018  0.0000000000000000  0.0699327901999993   F   F   F
  0.7500000001000018  0.2500000001000018  0.0000000000000000   F   F   F
  0.4998489750610291 -0.0016720603041460  0.1418706439425422   T   T   T
  0.5002301889205264  0.2497698111794754  0.2127298872047435   T   T   T
  0.7498662564106692  0.0001337436893326  0.2138924703924253   T   T   T
  0.7516720604041477  0.2501510250389727  0.1418706439425422   T   T   T
  0.5007878029671958 -0.0019948848860633  0.2828391507497461   T   T   T
  0.7519948849860653  0.2492121971328058  0.2828391507497461   T   T   T
  0.5000000000000000  0.5000000000000000  0.0000000000000000   F   F   F
  0.5000000000000000  0.7500000001000018  0.0699327901999993   F   F   F
  0.7500000001000018  0.5000000000000000  0.0699327901999993   F   F   F
  0.7500000001000018  0.7500000001000018  0.0000000000000000   F   F   F
  0.5002057154522147  0.5002057154522147  0.1418593992949972   T   T   T
  0.4990660404653148  0.7468835970354439  0.2145684373911077   T   T   T
  0.7468835970354439  0.4990660404653148  0.2145684373911077   T   T   T
  0.7502499933764959  0.7502499933764959  0.1422172333625966   T   T   T
  0.4994395376739281  0.4994395376739281  0.2869871735571725   T   T   T
  0.7491594408576632  0.7491594408576632  0.2830209957428295   T   T   T
  0.3750000000000000  0.3750000000000000  0.3458951094819636   T   T   T
  0.3750000000000000  0.3750000000000000  0.3912962169125560   T   T   T
 
  0.00000000E+00  0.00000000E+00  0.00000000E+00
  0.00000000E+00  0.00000000E+00  0.00000000E+00
  0.00000000E+00  0.00000000E+00  0.00000000E+00
  0.00000000E+00  0.00000000E+00  0.00000000E+00
  0.00000000E+00  0.00000000E+00  0.00000000E+00
  0.00000000E+00  0.00000000E+00  0.00000000E+00
  0.00000000E+00  0.00000000E+00  0.00000000E+00
  0.00000000E+00  0.00000000E+00  0.00000000E+00
  0.00000000E+00  0.00000000E+00  0.00000000E+00
  0.00000000E+00  0.00000000E+00  0.00000000E+00
  0.00000000E+00  0.00000000E+00  0.00000000E+00
  0.00000000E+00  0.00000000E+00  0.00000000E+00
  0.00000000E+00  0.00000000E+00  0.00000000E+00
  0.00000000E+00  0.00000000E+00  0.00000000E+00
  0.00000000E+00  0.00000000E+00  0.00000000E+00
  0.00000000E+00  0.00000000E+00  0.00000000E+00
  0.00000000E+00  0.00000000E+00  0.00000000E+00
  0.00000000E+00  0.00000000E+00  0.00000000E+00
  0.00000000E+00  0.00000000E+00  0.00000000E+00
  0.00000000E+00  0.00000000E+00  0.00000000E+00
  0.00000000E+00  0.00000000E+00  0.00000000E+00
  0.00000000E+00  0.00000000E+00  0.00000000E+00
  0.00000000E+00  0.00000000E+00  0.00000000E+00
  0.00000000E+00  0.00000000E+00  0.00000000E+00
  0.00000000E+00  0.00000000E+00  0.00000000E+00
  0.00000000E+00  0.00000000E+00  0.00000000E+00
  0.00000000E+00  0.00000000E+00  0.00000000E+00
  0.00000000E+00  0.00000000E+00  0.00000000E+00
  0.00000000E+00  0.00000000E+00  0.00000000E+00
  0.00000000E+00  0.00000000E+00  0.00000000E+00
  0.00000000E+00  0.00000000E+00  0.00000000E+00
  0.00000000E+00  0.00000000E+00  0.00000000E+00
  0.00000000E+00  0.00000000E+00  0.00000000E+00
  0.00000000E+00  0.00000000E+00  0.00000000E+00
  0.00000000E+00  0.00000000E+00  0.00000000E+00
  0.00000000E+00  0.00000000E+00  0.00000000E+00
  0.00000000E+00  0.00000000E+00  0.00000000E+00
  0.00000000E+00  0.00000000E+00  0.00000000E+00
  0.00000000E+00  0.00000000E+00  0.00000000E+00
  0.00000000E+00  0.00000000E+00  0.00000000E+00
  0.00000000E+00  0.00000000E+00  0.00000000E+00
  0.00000000E+00  0.00000000E+00  0.00000000E+00
