# Supplementary material for: High yield electrosynthesis of oxygenates from CO using a relay Cu-Ag co-catalyst system
Source: Nat Commun. 2024 May 8;15:3892. doi: 10.1038/s41467-024-48083-w (PMC11078980; doi:10.1038/s41467-024-48083-w)
Supplement: Supplementary file 4 — Supplementary Data 1 [file 41467_2024_48083_MOESM4_ESM.zip › Supplementary Data 1/CO-Cu111]

Ag\(1\1\1)                              
   1.00000000000000     
     7.6679368118999998    0.0000000000000000    0.0000000000000000
    -3.8339680590000000    6.6406274736000004    0.0000000000000000
     0.0000000000000000    0.0000000000000000   25.0000000000000000
   Cu   C    O 
    45     1     1
Selective dynamics
Direct
  0.0000000000000000  0.0000000000000000  0.0000000000000000   F   F   F
  0.9999999998999982  0.3268880740999975  0.0000000000000000   F   F   F
  0.9999999998999982  0.6537761479999986  0.0000000000000000   F   F   F
  0.3268880740000029  0.0000000000000000  0.0000000000000000   F   F   F
  0.3268880740999975  0.3268880740999975  0.0000000000000000   F   F   F
  0.3268880739000011  0.6537761479999986  0.0000000000000000   F   F   F
  0.6537761481000004  0.0000000000000000  0.0000000000000000   F   F   F
  0.6537761481000004  0.3268880740999975  0.0000000000000000   F   F   F
  0.6537761479999986  0.6537761479999986  0.0000000000000000   F   F   F
  0.1089616033999974  0.2179264801999992  0.0943524461999985   F   F   F
  0.1089616033000027  0.5448145542999967  0.0943524461999985   F   F   F
  0.1089616033000027  0.8717026282999996  0.0943524461999985   F   F   F
  0.4358496774000002  0.2179264801999992  0.0943524461999985   F   F   F
  0.4358496775000020  0.5448145542999967  0.0943524461999985   F   F   F
  0.4358496772999985  0.8717026282999996  0.0943524461999985   F   F   F
  0.7627377514999978  0.2179264801999992  0.0943524461999985   F   F   F
  0.7627377514999978  0.5448145542999967  0.0943524461999985   F   F   F
  0.7627377514000031  0.8717026282999996  0.0943524461999985   F   F   F
  0.2151545059100006  0.1024113117009164  0.1776611061820895   T   T   T
  0.2156927003051412  0.4367395623659066  0.1783320170163444   T   T   T
  0.2159668487767883  0.7690600160763830  0.1794742446978873   T   T   T
  0.5474374225461986  0.1025077105847013  0.1777296566689113   T   T   T
  0.5487272676808838  0.4368758831109137  0.1785680042554103   T   T   T
  0.5489525573271243  0.7696098863063411  0.1787657462188960   T   T   T
  0.8820097768676651  0.1039798012536251  0.1769370785177757   T   T   T
  0.8832808703111951  0.4380292125520858  0.1776417805401143   T   T   T
  0.8830433105636928  0.7700238120449425  0.1779403056517327   T   T   T
 -0.0058002604897150 -0.0053060320556331  0.2618235861138931   T   T   T
  0.9941981524463053  0.3278575915711013  0.2619073002812850   T   T   T
  0.9919071211017796  0.6596315076749915  0.2634126408354392   T   T   T
  0.3283542283034639 -0.0041621100804211  0.2628967699004943   T   T   T
  0.3276254135817970  0.3276451712072382  0.2620429859397857   T   T   T
  0.3292686897757056  0.6595155128879437  0.2637554225363154   T   T   T
  0.6615188831403053 -0.0048600966070319  0.2620132018372863   T   T   T
  0.6614914228504827  0.3280663831453750  0.2617869514894392   T   T   T
  0.6617081804555772  0.6613917717797186  0.2627376489985828   T   T   T
  0.1036429654048706  0.2169021904693535  0.3452723033906465   T   T   T
  0.1066017656553968  0.5510436380417817  0.3463529358870394   T   T   T
  0.1047485790735423  0.8833135534796077  0.3459622466954654   T   T   T
  0.4382290352515431  0.2141671549424400  0.3478816762675226   T   T   T
  0.4388231228435582  0.5504530874084732  0.3490682842048272   T   T   T
  0.4392657371910033  0.8832624803052486  0.3463129290050140   T   T   T
  0.7746868019803719  0.2165391156659275  0.3452298637210634   T   T   T
  0.7746364657187972  0.5509444667364815  0.3490742198804286   T   T   T
  0.7736779290648778  0.8868003462908670  0.3456515998173853   T   T   T
  0.5480452650992715  0.4336636513930573  0.4043554034120013   T   T   T
  0.5474561421639949  0.4317307239112669  0.4517473361999129   T   T   T
 
  0.00000000E+00  0.00000000E+00  0.00000000E+00
  0.00000000E+00  0.00000000E+00  0.00000000E+00
  0.00000000E+00  0.00000000E+00  0.00000000E+00
  0.00000000E+00  0.00000000E+00  0.00000000E+00
  0.00000000E+00  0.00000000E+00  0.00000000E+00
  0.00000000E+00  0.00000000E+00  0.00000000E+00
  0.00000000E+00  0.00000000E+00  0.00000000E+00
  0.00000000E+00  0.00000000E+00  0.00000000E+00
  0.00000000E+00  0.00000000E+00  0.00000000E+00
  0.00000000E+00  0.00000000E+00  0.00000000E+00
  0.00000000E+00  0.00000000E+00  0.00000000E+00
  0.00000000E+00  0.00000000E+00  0.00000000E+00
  0.00000000E+00  0.00000000E+00  0.00000000E+00
  0.00000000E+00  0.00000000E+00  0.00000000E+00
  0.00000000E+00  0.00000000E+00  0.00000000E+00
  0.00000000E+00  0.00000000E+00  0.00000000E+00
  0.00000000E+00  0.00000000E+00  0.00000000E+00
  0.00000000E+00  0.00000000E+00  0.00000000E+00
  0.00000000E+00  0.00000000E+00  0.00000000E+00
  0.00000000E+00  0.00000000E+00  0.00000000E+00
  0.00000000E+00  0.00000000E+00  0.00000000E+00
  0.00000000E+00  0.00000000E+00  0.00000000E+00
  0.00000000E+00  0.00000000E+00  0.00000000E+00
  0.00000000E+00  0.00000000E+00  0.00000000E+00
  0.00000000E+00  0.00000000E+00  0.00000000E+00
  0.00000000E+00  0.00000000E+00  0.00000000E+00
  0.00000000E+00  0.00000000E+00  0.00000000E+00
  0.00000000E+00  0.00000000E+00  0.00000000E+00
  0.00000000E+00  0.00000000E+00  0.00000000E+00
  0.00000000E+00  0.00000000E+00  0.00000000E+00
  0.00000000E+00  0.00000000E+00  0.00000000E+00
  0.00000000E+00  0.00000000E+00  0.00000000E+00
  0.00000000E+00  0.00000000E+00  0.00000000E+00
  0.00000000E+00  0.00000000E+00  0.00000000E+00
  0.00000000E+00  0.00000000E+00  0.00000000E+00
  0.00000000E+00  0.00000000E+00  0.00000000E+00
  0.00000000E+00  0.00000000E+00  0.00000000E+00
  0.00000000E+00  0.00000000E+00  0.00000000E+00
  0.00000000E+00  0.00000000E+00  0.00000000E+00
  0.00000000E+00  0.00000000E+00  0.00000000E+00
  0.00000000E+00  0.00000000E+00  0.00000000E+00
  0.00000000E+00  0.00000000E+00  0.00000000E+00
  0.00000000E+00  0.00000000E+00  0.00000000E+00
  0.00000000E+00  0.00000000E+00  0.00000000E+00
  0.00000000E+00  0.00000000E+00  0.00000000E+00
  0.00000000E+00  0.00000000E+00  0.00000000E+00
  0.00000000E+00  0.00000000E+00  0.00000000E+00
