# Supplementary material for: High yield electrosynthesis of oxygenates from CO using a relay Cu-Ag co-catalyst system
Source: Nat Commun. 2024 May 8;15:3892. doi: 10.1038/s41467-024-48083-w (PMC11078980; doi:10.1038/s41467-024-48083-w)
Supplement: Supplementary file 4 — Supplementary Data 1 [file 41467_2024_48083_MOESM4_ESM.zip › Supplementary Data 1/COdimmer-Ag100]

Ag                                      
   1.00000000000000     
     8.3324511979999993    0.0000000000000000    0.0000000000000000
     0.0000000000000000    8.3324511979999993    0.0000000000000000
     0.0000000000000000    0.0000000000000000   25.8441002369999993
   Ag   C    O 
    40     2     2
Selective dynamics
Direct
  0.0000000000000000  0.0000000000000000  0.0000000000000000   F   F   F
  0.0000000000000000  0.2500000001000018  0.0699327901999993   F   F   F
  0.2500000001000018  0.0000000000000000  0.0699327901999993   F   F   F
  0.2500000001000018  0.2500000001000018  0.0000000000000000   F   F   F
 -0.0009136260796821  0.0011797802259570  0.1507202275890875   T   T   T
  0.0031924835701345  0.2539634998573122  0.2312055934588425   T   T   T
  0.2490936505187019 -0.0003535675852442  0.2314563424029470   T   T   T
  0.2492602167641229  0.2478933197584563  0.1504615772459610   T   T   T
  0.9953823963930549  0.0016976210188910  0.3078264487441232   T   T   T
  0.2454053052310455  0.2400354786103766  0.3112529312644760   T   T   T
  0.0000000000000000  0.5000000000000000  0.0000000000000000   F   F   F
  0.0000000000000000  0.7500000001000018  0.0699327901999993   F   F   F
  0.2500000001000018  0.5000000000000000  0.0699327901999993   F   F   F
  0.2500000001000018  0.7500000001000018  0.0000000000000000   F   F   F
  0.9977793685442867  0.5000973828843527  0.1503032100103671   T   T   T
 -0.0007840504180517  0.7501586465675641  0.2295036485343093   T   T   T
  0.2488949237797885  0.5000703500643695  0.2297464364961837   T   T   T
  0.2493849453468272  0.7517053141444848  0.1502857422885175   T   T   T
  0.9897019336601877  0.4961802391580530  0.3113411866490851   T   T   T
  0.2525256468000332  0.7598459374153064  0.3115533209034491   T   T   T
  0.5000000000000000  0.0000000000000000  0.0000000000000000   F   F   F
  0.5000000000000000  0.2500000001000018  0.0699327901999993   F   F   F
  0.7500000001000018  0.0000000000000000  0.0699327901999993   F   F   F
  0.7500000001000018  0.2500000001000018  0.0000000000000000   F   F   F
  0.4995672195075491 -0.0020443586569286  0.1506512864831054   T   T   T
  0.4993569184071993  0.2492511851738455  0.2295113318472629   T   T   T
  0.7489001326419896 -0.0005428343172428  0.2299822604857683   T   T   T
  0.7507282048973808  0.2489340199913334  0.1504877654082497   T   T   T
  0.5025617365890198  0.9977953495226212  0.3079277704928080   T   T   T
  0.7519324589942989  0.2474923991353793  0.3078662067044436   T   T   T
  0.5000000000000000  0.5000000000000000  0.0000000000000000   F   F   F
  0.5000000000000000  0.7500000001000018  0.0699327901999993   F   F   F
  0.7500000001000018  0.5000000000000000  0.0699327901999993   F   F   F
  0.7500000001000018  0.7500000001000018  0.0000000000000000   F   F   F
  0.5011713000013666  0.4995344878560945  0.1505373983714796   T   T   T
  0.4945455334492176  0.7454790165156192  0.2314218015759431   T   T   T
  0.7492743950080221  0.4997828228186729  0.2312624450373959   T   T   T
  0.7480333790000704  0.7498287872506847  0.1506174109762838   T   T   T
  0.5080852427282246  0.5027894458745511  0.3113200615834799   T   T   T
  0.7464675508986559  0.7517912818852622  0.3077065289730111   T   T   T
  0.3824064353509634  0.3657644472320312  0.3736431726311730   T   T   T
  0.1109995259698057  0.6370439315654316  0.3735650329585417   T   T   T
  0.1005835446105748  0.6508456527752010  0.4183339746435956   T   T   T
  0.3911785292920089  0.3547779347339968  0.4184981559969525   T   T   T
 
  0.00000000E+00  0.00000000E+00  0.00000000E+00
  0.00000000E+00  0.00000000E+00  0.00000000E+00
  0.00000000E+00  0.00000000E+00  0.00000000E+00
  0.00000000E+00  0.00000000E+00  0.00000000E+00
  0.00000000E+00  0.00000000E+00  0.00000000E+00
  0.00000000E+00  0.00000000E+00  0.00000000E+00
  0.00000000E+00  0.00000000E+00  0.00000000E+00
  0.00000000E+00  0.00000000E+00  0.00000000E+00
  0.00000000E+00  0.00000000E+00  0.00000000E+00
  0.00000000E+00  0.00000000E+00  0.00000000E+00
  0.00000000E+00  0.00000000E+00  0.00000000E+00
  0.00000000E+00  0.00000000E+00  0.00000000E+00
  0.00000000E+00  0.00000000E+00  0.00000000E+00
  0.00000000E+00  0.00000000E+00  0.00000000E+00
  0.00000000E+00  0.00000000E+00  0.00000000E+00
  0.00000000E+00  0.00000000E+00  0.00000000E+00
  0.00000000E+00  0.00000000E+00  0.00000000E+00
  0.00000000E+00  0.00000000E+00  0.00000000E+00
  0.00000000E+00  0.00000000E+00  0.00000000E+00
  0.00000000E+00  0.00000000E+00  0.00000000E+00
  0.00000000E+00  0.00000000E+00  0.00000000E+00
  0.00000000E+00  0.00000000E+00  0.00000000E+00
  0.00000000E+00  0.00000000E+00  0.00000000E+00
  0.00000000E+00  0.00000000E+00  0.00000000E+00
  0.00000000E+00  0.00000000E+00  0.00000000E+00
  0.00000000E+00  0.00000000E+00  0.00000000E+00
  0.00000000E+00  0.00000000E+00  0.00000000E+00
  0.00000000E+00  0.00000000E+00  0.00000000E+00
  0.00000000E+00  0.00000000E+00  0.00000000E+00
  0.00000000E+00  0.00000000E+00  0.00000000E+00
  0.00000000E+00  0.00000000E+00  0.00000000E+00
  0.00000000E+00  0.00000000E+00  0.00000000E+00
  0.00000000E+00  0.00000000E+00  0.00000000E+00
  0.00000000E+00  0.00000000E+00  0.00000000E+00
  0.00000000E+00  0.00000000E+00  0.00000000E+00
  0.00000000E+00  0.00000000E+00  0.00000000E+00
  0.00000000E+00  0.00000000E+00  0.00000000E+00
  0.00000000E+00  0.00000000E+00  0.00000000E+00
  0.00000000E+00  0.00000000E+00  0.00000000E+00
  0.00000000E+00  0.00000000E+00  0.00000000E+00
  0.00000000E+00  0.00000000E+00  0.00000000E+00
  0.00000000E+00  0.00000000E+00  0.00000000E+00
  0.00000000E+00  0.00000000E+00  0.00000000E+00
  0.00000000E+00  0.00000000E+00  0.00000000E+00
