# Supplementary material for: High yield electrosynthesis of oxygenates from CO using a relay Cu-Ag co-catalyst system
Source: Nat Commun. 2024 May 8;15:3892. doi: 10.1038/s41467-024-48083-w (PMC11078980; doi:10.1038/s41467-024-48083-w)
Supplement: Supplementary file 4 — Supplementary Data 1 [file 41467_2024_48083_MOESM4_ESM.zip › Supplementary Data 1/COdimmer-Ag111]

Ag\(1\1\1)                              
   1.00000000000000     
     8.8378872417000007    0.0000000000000000    0.0000000000000000
    -4.4189436200000003    7.6538348670999996    0.0000000000000000
     0.0000000000000000    0.0000000000000000   25.0000000000000000
   Ag   C    O 
    45     2     2
Selective dynamics
Direct
  0.0000000000000000  0.0000000000000000  0.0000000000000000   F   F   F
  0.9999999998999982  0.3268880740999975  0.0000000000000000   F   F   F
  0.9999999998999982  0.6537761479999986  0.0000000000000000   F   F   F
  0.3268880740000029  0.0000000000000000  0.0000000000000000   F   F   F
  0.3268880740999975  0.3268880740999975  0.9973477746482415   F   F   T
  0.3268880739000011  0.6537761479999986  0.0000000000000000   F   F   F
  0.6537761481000004  0.0000000000000000  0.0000000000000000   F   F   F
  0.6537761481000004  0.3268880740999975  0.0000000000000000   F   F   F
  0.6537761479999986  0.6537761479999986  0.0000000000000000   F   F   F
  0.1089616033999974  0.2179264801999992  0.0943524461999985   F   F   F
  0.1089616033000027  0.5448145542999967  0.0943524461999985   F   F   F
  0.1089616033000027  0.8717026282999996  0.0943524461999985   F   F   F
  0.4358496774000002  0.2179264801999992  0.0943524461999985   F   F   F
  0.4358496775000020  0.5448145542999967  0.0943524461999985   F   F   F
  0.4358496772999985  0.8717026282999996  0.0943524461999985   F   F   F
  0.7627377514999978  0.2179264801999992  0.0943524461999985   F   F   F
  0.7627377514999978  0.5448145542999967  0.0943524461999985   F   F   F
  0.7627377514000031  0.8717026282999996  0.0943524461999985   F   F   F
  0.2157243006181480  0.0994548358992008  0.1890147909164156   T   T   T
  0.2178059784702480  0.4334026100185666  0.1905995002786340   T   T   T
  0.2179449860735443  0.7670100311845205  0.1909187984494261   T   T   T
  0.5495454000718466  0.1000202567658558  0.1894391622094039   T   T   T
  0.5495137755936560  0.4338927360068170  0.1902883564964536   T   T   T
  0.5509837024664328  0.7670141525144909  0.1911119705283409   T   T   T
  0.8831397660918129  0.1015089868029114  0.1890309048418967   T   T   T
  0.8848326068254201  0.4347523035163484  0.1898647501245743   T   T   T
  0.8852832934834008  0.7691993826837243  0.1898657523474360   T   T   T
  0.9988835336022647  0.9915678258653876  0.2859380007673161   T   T   T
  0.9986210506898777  0.3227837449420067  0.2858459791468449   T   T   T
  0.9973733320580196  0.6565799246196430  0.2850654944021211   T   T   T
  0.3318788975068219  0.9912211286285523  0.2853113072367530   T   T   T
  0.3305103500202553  0.3213243187984987  0.2860549982125958   T   T   T
  0.3309513416313973  0.6555746104224879  0.2859289771323228   T   T   T
  0.6646950487156701  0.9908216089450419  0.2854895629773083   T   T   T
  0.6649954195629627  0.3232718034858316  0.2849115187533002   T   T   T
  0.6650178271206445  0.6557963528700773  0.2852228779774167   T   T   T
  0.1028932748898845  0.2131358431195288  0.3813972487522218   T   T   T
  0.1103991643666959  0.5478712132987690  0.3809716732261100   T   T   T
  0.1094488396079600  0.8752152401226259  0.3796935212841843   T   T   T
  0.4530166657453345  0.2119422023324465  0.3794782482346609   T   T   T
  0.4473450904844685  0.5502291953867893  0.3800934889727851   T   T   T
  0.4439799983930728  0.8769138380974670  0.3811028259638899   T   T   T
  0.7791254469121770  0.2121514728115385  0.3801057306043967   T   T   T
  0.7797112298175134  0.5480713803092503  0.3809439862606554   T   T   T
  0.7757388058373086  0.8776523444593044  0.3807697483863711   T   T   T
  0.3636086161303579  0.2198582939186423  0.4600367145361760   T   T   T
  0.4813756047448168  0.2196884326196483  0.4943338694804379   T   T   T
  0.2198392852606754  0.2204896888010197  0.4658018676605936   T   T   T
  0.6005155873417338  0.2206643844199658  0.5165323037932031   T   T   T
 
  0.00000000E+00  0.00000000E+00  0.00000000E+00
  0.00000000E+00  0.00000000E+00  0.00000000E+00
  0.00000000E+00  0.00000000E+00  0.00000000E+00
  0.00000000E+00  0.00000000E+00  0.00000000E+00
  0.00000000E+00  0.00000000E+00  0.00000000E+00
  0.00000000E+00  0.00000000E+00  0.00000000E+00
  0.00000000E+00  0.00000000E+00  0.00000000E+00
  0.00000000E+00  0.00000000E+00  0.00000000E+00
  0.00000000E+00  0.00000000E+00  0.00000000E+00
  0.00000000E+00  0.00000000E+00  0.00000000E+00
  0.00000000E+00  0.00000000E+00  0.00000000E+00
  0.00000000E+00  0.00000000E+00  0.00000000E+00
  0.00000000E+00  0.00000000E+00  0.00000000E+00
  0.00000000E+00  0.00000000E+00  0.00000000E+00
  0.00000000E+00  0.00000000E+00  0.00000000E+00
  0.00000000E+00  0.00000000E+00  0.00000000E+00
  0.00000000E+00  0.00000000E+00  0.00000000E+00
  0.00000000E+00  0.00000000E+00  0.00000000E+00
  0.00000000E+00  0.00000000E+00  0.00000000E+00
  0.00000000E+00  0.00000000E+00  0.00000000E+00
  0.00000000E+00  0.00000000E+00  0.00000000E+00
  0.00000000E+00  0.00000000E+00  0.00000000E+00
  0.00000000E+00  0.00000000E+00  0.00000000E+00
  0.00000000E+00  0.00000000E+00  0.00000000E+00
  0.00000000E+00  0.00000000E+00  0.00000000E+00
  0.00000000E+00  0.00000000E+00  0.00000000E+00
  0.00000000E+00  0.00000000E+00  0.00000000E+00
  0.00000000E+00  0.00000000E+00  0.00000000E+00
  0.00000000E+00  0.00000000E+00  0.00000000E+00
  0.00000000E+00  0.00000000E+00  0.00000000E+00
  0.00000000E+00  0.00000000E+00  0.00000000E+00
  0.00000000E+00  0.00000000E+00  0.00000000E+00
  0.00000000E+00  0.00000000E+00  0.00000000E+00
  0.00000000E+00  0.00000000E+00  0.00000000E+00
  0.00000000E+00  0.00000000E+00  0.00000000E+00
  0.00000000E+00  0.00000000E+00  0.00000000E+00
  0.00000000E+00  0.00000000E+00  0.00000000E+00
  0.00000000E+00  0.00000000E+00  0.00000000E+00
  0.00000000E+00  0.00000000E+00  0.00000000E+00
  0.00000000E+00  0.00000000E+00  0.00000000E+00
  0.00000000E+00  0.00000000E+00  0.00000000E+00
  0.00000000E+00  0.00000000E+00  0.00000000E+00
  0.00000000E+00  0.00000000E+00  0.00000000E+00
  0.00000000E+00  0.00000000E+00  0.00000000E+00
  0.00000000E+00  0.00000000E+00  0.00000000E+00
  0.00000000E+00  0.00000000E+00  0.00000000E+00
  0.00000000E+00  0.00000000E+00  0.00000000E+00
  0.00000000E+00  0.00000000E+00  0.00000000E+00
  0.00000000E+00  0.00000000E+00  0.00000000E+00
