# Supplementary material for: High yield electrosynthesis of oxygenates from CO using a relay Cu-Ag co-catalyst system
Source: Nat Commun. 2024 May 8;15:3892. doi: 10.1038/s41467-024-48083-w (PMC11078980; doi:10.1038/s41467-024-48083-w)
Supplement: Supplementary file 4 — Supplementary Data 1 [file 41467_2024_48083_MOESM4_ESM.zip › Supplementary Data 1/COdimmer-Cu100]

Cu                                      
   1.00000000000000     
     7.2294001579999998    0.0000000000000000    0.0000000000000000
     0.0000000000000000    7.2294001579999998    0.0000000000000000
     0.0000000000000000    0.0000000000000000   25.8441002369999993
   Cu   C    O 
    40     2     2
Selective dynamics
Direct
  0.0000000000000000  0.0000000000000000  0.0000000000000000   F   F   F
  0.0000000000000000  0.2500000001000018  0.0699327901999993   F   F   F
  0.2500000001000018  0.0000000000000000  0.0699327901999993   F   F   F
  0.2500000001000018  0.2500000001000018  0.0000000000000000   F   F   F
 -0.0014887674215134 -0.0013806246889117  0.1412488417741408   T   T   T
  0.0015695780494037  0.2524928146948906  0.2134654025572897   T   T   T
  0.2477634635276487 -0.0008777159219850  0.2145406633401828   T   T   T
  0.2486665443899198  0.2489658154499647  0.1412204928632134   T   T   T
 -0.0089542298324388  0.0015875476240812  0.2808374158723599   T   T   T
  0.2454241034302782  0.2331902654074577  0.2856535091232069   T   T   T
  0.0000000000000000  0.5000000000000000  0.0000000000000000   F   F   F
  0.0000000000000000  0.7500000001000018  0.0691994217170346   F   F   T
  0.2500000001000018  0.5000000000000000  0.0695533668568713   F   F   T
  0.2500000001000018  0.7500000001000018  0.0000000000000000   F   F   F
 -0.0021852051735206  0.4986271530143286  0.1414776756812277   T   T   T
  0.0004210178246916  0.7483832637635762  0.2128053585613900   T   T   T
  0.2484134475633652  0.4984583985494489  0.2127755099129197   T   T   T
  0.2482471348736572  0.7502619426426561  0.1417362369961598   T   T   T
 -0.0144713711841189  0.4997170379403324  0.2855810109948839   T   T   T
  0.2428607424669438  0.7563543188800781  0.2856093732128213   T   T   T
  0.5000000000000000  0.0000000000000000  0.0000000000000000   F   F   F
  0.5000000000000000  0.2500000001000018  0.0699327901999993   F   F   F
  0.7500000001000018  0.0000000000000000  0.0699327901999993   F   F   F
  0.7500000001000018  0.2500000001000018  0.0000000000000000   F   F   F
  0.4980085979330125 -0.0009041194682057  0.1412131260459199   T   T   T
  0.4961492029523383  0.2515263339202902  0.2133067022505352   T   T   T
  0.7465767912114583 -0.0003835021818317  0.2112816972978037   T   T   T
  0.7484606516490120  0.2489119681224471  0.1413430172979414   T   T   T
  0.5021416590302825  0.9951400378061102  0.2808255105564881   T   T   T
  0.7508709045719582  0.2482787214869979  0.2809221612158893   T   T   T
  0.5000000000000000  0.5000000000000000  0.0000000000000000   F   F   F
  0.5000000000000000  0.7500000001000018  0.0699327901999993   F   F   F
  0.7500000001000018  0.5000000000000000  0.0699327901999993   F   F   F
  0.7500000001000018  0.7500000001000018  0.0000000000000000   F   F   F
  0.4987440844010469  0.4986723452768270  0.1414044247056571   T   T   T
  0.4943378498269749  0.7464491018450011  0.2134889013634624   T   T   T
  0.7494056259354969  0.4996554327431151  0.2138139304563053   T   T   T
  0.7486633752751338  0.7486444344068036  0.1411576471552813   T   T   T
  0.5153928808403159  0.5031941086549954  0.2843995237021155   T   T   T
  0.7472267578512092  0.7538781289668830  0.2807053738664420   T   T   T
  0.1934123571206153  0.5510286984698345  0.3373947877516473   T   T   T
  0.1114279954623923  0.6053222765616011  0.3812924974818777   T   T   T
  0.0332990683578550  0.6596861475713568  0.4184408566392358   T   T   T
  0.3339386463188329  0.4175282308411448  0.3384096696793857   T   T   T
 
  0.00000000E+00  0.00000000E+00  0.00000000E+00
  0.00000000E+00  0.00000000E+00  0.00000000E+00
  0.00000000E+00  0.00000000E+00  0.00000000E+00
  0.00000000E+00  0.00000000E+00  0.00000000E+00
  0.00000000E+00  0.00000000E+00  0.00000000E+00
  0.00000000E+00  0.00000000E+00  0.00000000E+00
  0.00000000E+00  0.00000000E+00  0.00000000E+00
  0.00000000E+00  0.00000000E+00  0.00000000E+00
  0.00000000E+00  0.00000000E+00  0.00000000E+00
  0.00000000E+00  0.00000000E+00  0.00000000E+00
  0.00000000E+00  0.00000000E+00  0.00000000E+00
  0.00000000E+00  0.00000000E+00  0.00000000E+00
  0.00000000E+00  0.00000000E+00  0.00000000E+00
  0.00000000E+00  0.00000000E+00  0.00000000E+00
  0.00000000E+00  0.00000000E+00  0.00000000E+00
  0.00000000E+00  0.00000000E+00  0.00000000E+00
  0.00000000E+00  0.00000000E+00  0.00000000E+00
  0.00000000E+00  0.00000000E+00  0.00000000E+00
  0.00000000E+00  0.00000000E+00  0.00000000E+00
  0.00000000E+00  0.00000000E+00  0.00000000E+00
  0.00000000E+00  0.00000000E+00  0.00000000E+00
  0.00000000E+00  0.00000000E+00  0.00000000E+00
  0.00000000E+00  0.00000000E+00  0.00000000E+00
  0.00000000E+00  0.00000000E+00  0.00000000E+00
  0.00000000E+00  0.00000000E+00  0.00000000E+00
  0.00000000E+00  0.00000000E+00  0.00000000E+00
  0.00000000E+00  0.00000000E+00  0.00000000E+00
  0.00000000E+00  0.00000000E+00  0.00000000E+00
  0.00000000E+00  0.00000000E+00  0.00000000E+00
  0.00000000E+00  0.00000000E+00  0.00000000E+00
  0.00000000E+00  0.00000000E+00  0.00000000E+00
  0.00000000E+00  0.00000000E+00  0.00000000E+00
  0.00000000E+00  0.00000000E+00  0.00000000E+00
  0.00000000E+00  0.00000000E+00  0.00000000E+00
  0.00000000E+00  0.00000000E+00  0.00000000E+00
  0.00000000E+00  0.00000000E+00  0.00000000E+00
  0.00000000E+00  0.00000000E+00  0.00000000E+00
  0.00000000E+00  0.00000000E+00  0.00000000E+00
  0.00000000E+00  0.00000000E+00  0.00000000E+00
  0.00000000E+00  0.00000000E+00  0.00000000E+00
  0.00000000E+00  0.00000000E+00  0.00000000E+00
  0.00000000E+00  0.00000000E+00  0.00000000E+00
  0.00000000E+00  0.00000000E+00  0.00000000E+00
  0.00000000E+00  0.00000000E+00  0.00000000E+00
