# Supplementary material for: High yield electrosynthesis of oxygenates from CO using a relay Cu-Ag co-catalyst system
Source: Nat Commun. 2024 May 8;15:3892. doi: 10.1038/s41467-024-48083-w (PMC11078980; doi:10.1038/s41467-024-48083-w)
Supplement: Supplementary file 4 — Supplementary Data 1 [file 41467_2024_48083_MOESM4_ESM.zip › Supplementary Data 1/COdimmer-Cu111]

Ag\(1\1\1)                              
   1.00000000000000     
     7.6679368118999998    0.0000000000000000    0.0000000000000000
    -3.8339680590000000    6.6406274736000004    0.0000000000000000
     0.0000000000000000    0.0000000000000000   25.0000000000000000
   Cu   C    O 
    45     2     2
Selective dynamics
Direct
  0.0000000000000000  0.0000000000000000  0.0000000000000000   F   F   F
  0.9999999998999982  0.3268880740999975  0.0000000000000000   F   F   F
  0.9999999998999982  0.6537761479999986  0.0000000000000000   F   F   F
  0.3268880740000029  0.0000000000000000  0.0000000000000000   F   F   F
  0.3268880740999975  0.3268880740999975  0.0000000000000000   F   F   F
  0.3268880739000011  0.6537761479999986  0.0000000000000000   F   F   F
  0.6537761481000004  0.0000000000000000  0.0000000000000000   F   F   F
  0.6537761481000004  0.3268880740999975  0.0000000000000000   F   F   F
  0.6537761479999986  0.6537761479999986  0.0000000000000000   F   F   F
  0.1089616033999974  0.2179264801999992  0.0943524461999985   F   F   F
  0.1089616033000027  0.5448145542999967  0.0943524461999985   F   F   F
  0.1089616033000027  0.8717026282999996  0.0943524461999985   F   F   F
  0.4358496774000002  0.2179264801999992  0.0943524461999985   F   F   F
  0.4358496775000020  0.5448145542999967  0.0943524461999985   F   F   F
  0.4358496772999985  0.8717026282999996  0.0943524461999985   F   F   F
  0.7627377514999978  0.2179264801999992  0.0943524461999985   F   F   F
  0.7627377514999978  0.5448145542999967  0.0943524461999985   F   F   F
  0.7627377514000031  0.8717026282999996  0.0943524461999985   F   F   F
  0.2113138880855851  0.0978897365823827  0.1773391045819470   T   T   T
  0.2120416932727303  0.4319268418848496  0.1779785855623065   T   T   T
  0.2122202039129156  0.7647624637509465  0.1783479583663163   T   T   T
  0.5438390418906626  0.0987015814619642  0.1777121993810855   T   T   T
  0.5449215266408617  0.4321228840240458  0.1781893311202386   T   T   T
  0.5459747536206395  0.7647017529486365  0.1783556344350332   T   T   T
  0.8777248205569063  0.0995862752083372  0.1762121042970200   T   T   T
  0.8795224397009169  0.4327472483813062  0.1778106190459300   T   T   T
  0.8790522736829351  0.7654730569553505  0.1779579944622492   T   T   T
  0.9871199689030193  0.9859501986565791  0.2608040507039558   T   T   T
  0.9898327718086056  0.3194317931939400  0.2624146496725479   T   T   T
  0.9888188909710007  0.6504522406652273  0.2623007252347251   T   T   T
  0.3204958346065886  0.9868983125453566  0.2614225208079130   T   T   T
  0.3216040362198399  0.3213263001423918  0.2625128721930591   T   T   T
  0.3208854233702981  0.6519074076861846  0.2620428134238458   T   T   T
  0.6565796397206718  0.9871338846770005  0.2609749303450326   T   T   T
  0.6550341756868066  0.3201630498748632  0.2612774339544587   T   T   T
  0.6521387726387099  0.6505441396524125  0.2625370898556322   T   T   T
  0.0893796497649357  0.1896893822421229  0.3446966551984383   T   T   T
  0.0993611232999160  0.5430372473580118  0.3487892637496009   T   T   T
  0.0980364514785166  0.8698238887811047  0.3440137758772119   T   T   T
  0.4344362872898604  0.2086650264015246  0.3443527739342207   T   T   T
  0.4367805665502202  0.5536920664097382  0.3487163756559239   T   T   T
  0.4350606496757367  0.8831316048603474  0.3436623204055150   T   T   T
  0.7620429528355248  0.2083332488605270  0.3439929943846949   T   T   T
  0.7647043596884696  0.5407944003332991  0.3450318040904894   T   T   T
  0.7633873989794246  0.8724608224513777  0.3441343495319717   T   T   T
  0.2436656312674103  0.6036318717438639  0.4472262215717802   T   T   T
  0.2353781053814136  0.4712139974105965  0.4101023513266148   T   T   T
  0.1707921656058868  0.2753446974897688  0.4193839445200566   T   T   T
  0.2651524240363506  0.7294927208928086  0.4780177239783400   T   T   T
 
  0.00000000E+00  0.00000000E+00  0.00000000E+00
  0.00000000E+00  0.00000000E+00  0.00000000E+00
  0.00000000E+00  0.00000000E+00  0.00000000E+00
  0.00000000E+00  0.00000000E+00  0.00000000E+00
  0.00000000E+00  0.00000000E+00  0.00000000E+00
  0.00000000E+00  0.00000000E+00  0.00000000E+00
  0.00000000E+00  0.00000000E+00  0.00000000E+00
  0.00000000E+00  0.00000000E+00  0.00000000E+00
  0.00000000E+00  0.00000000E+00  0.00000000E+00
  0.00000000E+00  0.00000000E+00  0.00000000E+00
  0.00000000E+00  0.00000000E+00  0.00000000E+00
  0.00000000E+00  0.00000000E+00  0.00000000E+00
  0.00000000E+00  0.00000000E+00  0.00000000E+00
  0.00000000E+00  0.00000000E+00  0.00000000E+00
  0.00000000E+00  0.00000000E+00  0.00000000E+00
  0.00000000E+00  0.00000000E+00  0.00000000E+00
  0.00000000E+00  0.00000000E+00  0.00000000E+00
  0.00000000E+00  0.00000000E+00  0.00000000E+00
  0.00000000E+00  0.00000000E+00  0.00000000E+00
  0.00000000E+00  0.00000000E+00  0.00000000E+00
  0.00000000E+00  0.00000000E+00  0.00000000E+00
  0.00000000E+00  0.00000000E+00  0.00000000E+00
  0.00000000E+00  0.00000000E+00  0.00000000E+00
  0.00000000E+00  0.00000000E+00  0.00000000E+00
  0.00000000E+00  0.00000000E+00  0.00000000E+00
  0.00000000E+00  0.00000000E+00  0.00000000E+00
  0.00000000E+00  0.00000000E+00  0.00000000E+00
  0.00000000E+00  0.00000000E+00  0.00000000E+00
  0.00000000E+00  0.00000000E+00  0.00000000E+00
  0.00000000E+00  0.00000000E+00  0.00000000E+00
  0.00000000E+00  0.00000000E+00  0.00000000E+00
  0.00000000E+00  0.00000000E+00  0.00000000E+00
  0.00000000E+00  0.00000000E+00  0.00000000E+00
  0.00000000E+00  0.00000000E+00  0.00000000E+00
  0.00000000E+00  0.00000000E+00  0.00000000E+00
  0.00000000E+00  0.00000000E+00  0.00000000E+00
  0.00000000E+00  0.00000000E+00  0.00000000E+00
  0.00000000E+00  0.00000000E+00  0.00000000E+00
  0.00000000E+00  0.00000000E+00  0.00000000E+00
  0.00000000E+00  0.00000000E+00  0.00000000E+00
  0.00000000E+00  0.00000000E+00  0.00000000E+00
  0.00000000E+00  0.00000000E+00  0.00000000E+00
  0.00000000E+00  0.00000000E+00  0.00000000E+00
  0.00000000E+00  0.00000000E+00  0.00000000E+00
  0.00000000E+00  0.00000000E+00  0.00000000E+00
  0.00000000E+00  0.00000000E+00  0.00000000E+00
  0.00000000E+00  0.00000000E+00  0.00000000E+00
  0.00000000E+00  0.00000000E+00  0.00000000E+00
  0.00000000E+00  0.00000000E+00  0.00000000E+00
