# Supplementary material for: High yield electrosynthesis of oxygenates from CO using a relay Cu-Ag co-catalyst system
Source: Nat Commun. 2024 May 8;15:3892. doi: 10.1038/s41467-024-48083-w (PMC11078980; doi:10.1038/s41467-024-48083-w)
Supplement: Supplementary file 4 — Supplementary Data 1 [file 41467_2024_48083_MOESM4_ESM.zip › Supplementary Data 1/COH-Ag100]

Ag                                      
   1.00000000000000     
     8.3324511979999993    0.0000000000000000    0.0000000000000000
     0.0000000000000000    8.3324511979999993    0.0000000000000000
     0.0000000000000000    0.0000000000000000   25.8441002369999993
   Ag   C    O    H 
    40     1     1     1
Selective dynamics
Direct
  0.0000000000000000  0.0000000000000000  0.0000000000000000   F   F   F
  0.0000000000000000  0.2500000001000018  0.0699327901999993   F   F   F
  0.2500000001000018  0.0000000000000000  0.0699327901999993   F   F   F
  0.2500000001000018  0.2500000001000018  0.0000000000000000   F   F   F
 -0.0000000000000000 -0.0024311002340216  0.1509133699341220   T   T   T
 -0.0000000000000000  0.2473738330438051  0.2323994949313035   T   T   T
  0.2509166731338763 -0.0014818331199420  0.2305546967433446   T   T   T
  0.2453627164068062  0.2486964912950099  0.1498776862869914   T   T   T
 -0.0000000000000000 -0.0037093808120288  0.3088074176557766   T   T   T
  0.2477068098321219  0.2468910933436771  0.3110254685738649   T   T   T
  0.0000000000000000  0.5000000000000000  0.0000000000000000   F   F   F
  0.0000000000000000  0.7500000001000018  0.0699327901999993   F   F   F
  0.2500000001000018  0.5000000000000000  0.0699327901999993   F   F   F
  0.2500000001000018  0.7500000001000018  0.0000000000000000   F   F   F
 -0.0000000000000000  0.4997665131862438  0.1508894804350101   T   T   T
 -0.0000000000000000  0.7476357180341747  0.2311491609324025   T   T   T
  0.2504951461991160  0.4964983050314566  0.2304706708754142   T   T   T
  0.2490083172417435  0.7487282815310999  0.1509215776315802   T   T   T
 -0.0000000000000000  0.4973476979038494  0.3089062936957191   T   T   T
  0.2512717495526938  0.7465198171485772  0.3090664855482544   T   T   T
  0.5000000000000000  0.0000000000000000  0.0000000000000000   F   F   F
  0.5000000000000000  0.2500000001000018  0.0699327901999993   F   F   F
  0.7500000001000018  0.0000000000000000  0.0699327901999993   F   F   F
  0.7500000001000018  0.2500000001000018  0.0000000000000000   F   F   F
  0.5000000000000000 -0.0059995377145371  0.1499592900068629   T   T   T
  0.5000000000000000  0.2478277100926068  0.2243529197916702   T   T   T
  0.7490833270661265 -0.0014818331199420  0.2305546967433446   T   T   T
  0.7546372837931974  0.2486964912950099  0.1498776862869914   T   T   T
  0.5000000000000000 -0.0008250823218749  0.3110512542585828   T   T   T
  0.7522931903678819  0.2468910933436771  0.3110254685738649   T   T   T
  0.5000000000000000  0.5000000000000000  0.0000000000000000   F   F   F
  0.5000000000000000  0.7500000001000018  0.0699327901999993   F   F   F
  0.7500000001000018  0.5000000000000000  0.0699327901999993   F   F   F
  0.7500000001000018  0.7500000001000018  0.0000000000000000   F   F   F
  0.5000000000000000  0.5032916317197347  0.1499402350820045   T   T   T
  0.5000000000000000  0.7475773885812729  0.2327642486953786   T   T   T
  0.7495048540008877  0.4964983050314566  0.2304706708754142   T   T   T
  0.7509916829582600  0.7487282815310999  0.1509215776315802   T   T   T
  0.5000000000000000  0.4940164674753611  0.3105810464603487   T   T   T
  0.7487282506473091  0.7465198171485772  0.3090664855482544   T   T   T
  0.5000000000000000  0.2461480712235239  0.3482498423048691   T   T   T
  0.5000000000000000  0.2362433179240612  0.4008269746358830   T   T   T
  0.5000000000000000  0.3429561912085093  0.4166199267388918   T   T   T
 
  0.00000000E+00  0.00000000E+00  0.00000000E+00
  0.00000000E+00  0.00000000E+00  0.00000000E+00
  0.00000000E+00  0.00000000E+00  0.00000000E+00
  0.00000000E+00  0.00000000E+00  0.00000000E+00
  0.00000000E+00  0.00000000E+00  0.00000000E+00
  0.00000000E+00  0.00000000E+00  0.00000000E+00
  0.00000000E+00  0.00000000E+00  0.00000000E+00
  0.00000000E+00  0.00000000E+00  0.00000000E+00
  0.00000000E+00  0.00000000E+00  0.00000000E+00
  0.00000000E+00  0.00000000E+00  0.00000000E+00
  0.00000000E+00  0.00000000E+00  0.00000000E+00
  0.00000000E+00  0.00000000E+00  0.00000000E+00
  0.00000000E+00  0.00000000E+00  0.00000000E+00
  0.00000000E+00  0.00000000E+00  0.00000000E+00
  0.00000000E+00  0.00000000E+00  0.00000000E+00
  0.00000000E+00  0.00000000E+00  0.00000000E+00
  0.00000000E+00  0.00000000E+00  0.00000000E+00
  0.00000000E+00  0.00000000E+00  0.00000000E+00
  0.00000000E+00  0.00000000E+00  0.00000000E+00
  0.00000000E+00  0.00000000E+00  0.00000000E+00
  0.00000000E+00  0.00000000E+00  0.00000000E+00
  0.00000000E+00  0.00000000E+00  0.00000000E+00
  0.00000000E+00  0.00000000E+00  0.00000000E+00
  0.00000000E+00  0.00000000E+00  0.00000000E+00
  0.00000000E+00  0.00000000E+00  0.00000000E+00
  0.00000000E+00  0.00000000E+00  0.00000000E+00
  0.00000000E+00  0.00000000E+00  0.00000000E+00
  0.00000000E+00  0.00000000E+00  0.00000000E+00
  0.00000000E+00  0.00000000E+00  0.00000000E+00
  0.00000000E+00  0.00000000E+00  0.00000000E+00
  0.00000000E+00  0.00000000E+00  0.00000000E+00
  0.00000000E+00  0.00000000E+00  0.00000000E+00
  0.00000000E+00  0.00000000E+00  0.00000000E+00
  0.00000000E+00  0.00000000E+00  0.00000000E+00
  0.00000000E+00  0.00000000E+00  0.00000000E+00
  0.00000000E+00  0.00000000E+00  0.00000000E+00
  0.00000000E+00  0.00000000E+00  0.00000000E+00
  0.00000000E+00  0.00000000E+00  0.00000000E+00
  0.00000000E+00  0.00000000E+00  0.00000000E+00
  0.00000000E+00  0.00000000E+00  0.00000000E+00
  0.00000000E+00  0.00000000E+00  0.00000000E+00
  0.00000000E+00  0.00000000E+00  0.00000000E+00
  0.00000000E+00  0.00000000E+00  0.00000000E+00
