# Supplementary material for: High yield electrosynthesis of oxygenates from CO using a relay Cu-Ag co-catalyst system
Source: Nat Commun. 2024 May 8;15:3892. doi: 10.1038/s41467-024-48083-w (PMC11078980; doi:10.1038/s41467-024-48083-w)
Supplement: Supplementary file 4 — Supplementary Data 1 [file 41467_2024_48083_MOESM4_ESM.zip › Supplementary Data 1/COH-Ag111]

Ag\(1\1\1)                              
   1.00000000000000     
     8.8378872417000007    0.0000000000000000    0.0000000000000000
    -4.4189436200000003    7.6538348670999996    0.0000000000000000
     0.0000000000000000    0.0000000000000000   25.0000000000000000
   Ag   C    O    H 
    45     1     1     1
Selective dynamics
Direct
  0.0000000000000000  0.0000000000000000  0.0000000000000000   F   F   F
  0.9999999999310987  0.3268880740757325  0.0000000000000000   F   F   F
  0.9999999999100169  0.6537761480208104  0.0000000000000000   F   F   F
  0.3268880740375124  0.0000000000000000  0.0000000000000000   F   F   F
  0.3268880740817579  0.3268880740757325 -0.0028068858888771   F   F   T
  0.3268880739475293  0.6537761480208104  0.0000000000000000   F   F   F
  0.6537761480750177  0.0000000000000000  0.0000000000000000   F   F   F
  0.6537761481192703  0.3268880740757325  0.0000000000000000   F   F   F
  0.6537761479850346  0.6537761480208104  0.0000000000000000   F   F   F
  0.1089616034005303  0.2179264802497585  0.0943524462400021   F   F   F
  0.1089616033316290  0.5448145543254910  0.0943524462400021   F   F   F
  0.1089616033105472  0.8717026282705689  0.0943524462400021   F   F   F
  0.4358496774380427  0.2179264802497585  0.0943524462400021   F   F   F
  0.4358496774822882  0.5448145543254910  0.0943524462400021   F   F   F
  0.4358496773480596  0.8717026282705689  0.0943524462400021   F   F   F
  0.7627377514755551  0.2179264802497585  0.0943524462400021   F   F   F
  0.7627377515198006  0.5448145543254910  0.0943524462400021   F   F   F
  0.7627377513855720  0.8717026282705689  0.0943524462400021   F   F   F
  0.2116932071112430  0.0982178655558068  0.1890187648098186   T   T   T
  0.2133569042514701  0.4346840332340780  0.1900085338606567   T   T   T
  0.2143360075492788  0.7671437241230671  0.1910866581074600   T   T   T
  0.5462088975323940  0.1001583082729659  0.1898159096712206   T   T   T
  0.5488605883638350  0.4357266072167533  0.1901523891373704   T   T   T
  0.5476412056284655  0.7675260300921668  0.1910735054243062   T   T   T
  0.8797860694599127  0.1015077932108216  0.1890016210620796   T   T   T
  0.8808474504748735  0.4357431359061674  0.1900668241811966   T   T   T
  0.8812483112354795  0.7684626773693046  0.1905815592461506   T   T   T
 -0.0072698926092119 -0.0066914451008368  0.2860268809138410   T   T   T
  0.9921321675463696  0.3232533759801920  0.2857631972496241   T   T   T
  0.9912091545983405  0.6569485830119611  0.2855496962231127   T   T   T
  0.3260039939579114 -0.0077122892953911  0.2861861203930797   T   T   T
  0.3248506799284659  0.3229270905867423  0.2840372426518036   T   T   T
  0.3253766001845067  0.6559584024211486  0.2863866090561352   T   T   T
  0.6586283472374759 -0.0089274046757720  0.2854802682774931   T   T   T
  0.6570073063202533  0.3227742462337021  0.2861585161529810   T   T   T
  0.6560217798921790  0.6555716566465752  0.2866775967521255   T   T   T
  0.0963936519560571  0.2126194676639421  0.3836477405437426   T   T   T
  0.1004720069196034  0.5492396585518646  0.3812523228169014   T   T   T
  0.1015681789256150  0.8784199630908874  0.3809841702068829   T   T   T
  0.4421234091153215  0.2081780949949275  0.3840666565985257   T   T   T
  0.4375825728792264  0.5533185545238883  0.3840249915210670   T   T   T
  0.4371668161782005  0.8799740863212644  0.3815568237937532   T   T   T
  0.7699532351566531  0.2124255243926198  0.3814968171445702   T   T   T
  0.7714555131095139  0.5479153550426014  0.3813958967258916   T   T   T
  0.7699328616149932  0.8802396036137198  0.3815555394893068   T   T   T
  0.3278230942394449  0.3203457302068140  0.4345711885990053   T   T   T
  0.3208626789311500  0.3270185767028787  0.4877570541382721   T   T   T
  0.3831900052403629  0.2746917284014460  0.5052968924810642   T   T   T
 
  0.00000000E+00  0.00000000E+00  0.00000000E+00
  0.00000000E+00  0.00000000E+00  0.00000000E+00
  0.00000000E+00  0.00000000E+00  0.00000000E+00
  0.00000000E+00  0.00000000E+00  0.00000000E+00
  0.00000000E+00  0.00000000E+00  0.00000000E+00
  0.00000000E+00  0.00000000E+00  0.00000000E+00
  0.00000000E+00  0.00000000E+00  0.00000000E+00
  0.00000000E+00  0.00000000E+00  0.00000000E+00
  0.00000000E+00  0.00000000E+00  0.00000000E+00
  0.00000000E+00  0.00000000E+00  0.00000000E+00
  0.00000000E+00  0.00000000E+00  0.00000000E+00
  0.00000000E+00  0.00000000E+00  0.00000000E+00
  0.00000000E+00  0.00000000E+00  0.00000000E+00
  0.00000000E+00  0.00000000E+00  0.00000000E+00
  0.00000000E+00  0.00000000E+00  0.00000000E+00
  0.00000000E+00  0.00000000E+00  0.00000000E+00
  0.00000000E+00  0.00000000E+00  0.00000000E+00
  0.00000000E+00  0.00000000E+00  0.00000000E+00
  0.00000000E+00  0.00000000E+00  0.00000000E+00
  0.00000000E+00  0.00000000E+00  0.00000000E+00
  0.00000000E+00  0.00000000E+00  0.00000000E+00
  0.00000000E+00  0.00000000E+00  0.00000000E+00
  0.00000000E+00  0.00000000E+00  0.00000000E+00
  0.00000000E+00  0.00000000E+00  0.00000000E+00
  0.00000000E+00  0.00000000E+00  0.00000000E+00
  0.00000000E+00  0.00000000E+00  0.00000000E+00
  0.00000000E+00  0.00000000E+00  0.00000000E+00
  0.00000000E+00  0.00000000E+00  0.00000000E+00
  0.00000000E+00  0.00000000E+00  0.00000000E+00
  0.00000000E+00  0.00000000E+00  0.00000000E+00
  0.00000000E+00  0.00000000E+00  0.00000000E+00
  0.00000000E+00  0.00000000E+00  0.00000000E+00
  0.00000000E+00  0.00000000E+00  0.00000000E+00
  0.00000000E+00  0.00000000E+00  0.00000000E+00
  0.00000000E+00  0.00000000E+00  0.00000000E+00
  0.00000000E+00  0.00000000E+00  0.00000000E+00
  0.00000000E+00  0.00000000E+00  0.00000000E+00
  0.00000000E+00  0.00000000E+00  0.00000000E+00
  0.00000000E+00  0.00000000E+00  0.00000000E+00
  0.00000000E+00  0.00000000E+00  0.00000000E+00
  0.00000000E+00  0.00000000E+00  0.00000000E+00
  0.00000000E+00  0.00000000E+00  0.00000000E+00
  0.00000000E+00  0.00000000E+00  0.00000000E+00
  0.00000000E+00  0.00000000E+00  0.00000000E+00
  0.00000000E+00  0.00000000E+00  0.00000000E+00
  0.00000000E+00  0.00000000E+00  0.00000000E+00
  0.00000000E+00  0.00000000E+00  0.00000000E+00
  0.00000000E+00  0.00000000E+00  0.00000000E+00
