# Supplementary material for: High yield electrosynthesis of oxygenates from CO using a relay Cu-Ag co-catalyst system
Source: Nat Commun. 2024 May 8;15:3892. doi: 10.1038/s41467-024-48083-w (PMC11078980; doi:10.1038/s41467-024-48083-w)
Supplement: Supplementary file 4 — Supplementary Data 1 [file 41467_2024_48083_MOESM4_ESM.zip › Supplementary Data 1/COH-Cu100]

Cu                                      
   1.00000000000000     
     7.2294001579999998    0.0000000000000000    0.0000000000000000
     0.0000000000000000    7.2294001579999998    0.0000000000000000
     0.0000000000000000    0.0000000000000000   25.8441002369999993
   Cu   C    O    H 
    40     1     1     1
Selective dynamics
Direct
  0.0000000000000000  0.0000000000000000  0.0000000000000000   F   F   F
  0.0000000000000000  0.2500000001000018  0.0699327901999993   F   F   F
  0.2500000001000018  0.0000000000000000  0.0699327901999993   F   F   F
  0.2500000001000018  0.2500000001000018  0.0000000000000000   F   F   F
 -0.0004244974775766 -0.0004354722426675  0.1415590351275333   T   T   T
  0.0023894626579556  0.2508705187062417  0.2132987470838920   T   T   T
  0.2508796561780151  0.0023758818271804  0.2133125122999730   T   T   T
  0.2497539794605255  0.2497398883172348  0.1413074129135069   T   T   T
 -0.0007192989583694 -0.0007409666176039  0.2816920780503462   T   T   T
  0.2442539695751748  0.2442422106556678  0.2861971625088589   T   T   T
  0.0000000000000000  0.5000000000000000  0.0000000000000000   F   F   F
  0.0000000000000000  0.7500000001000018  0.0699327901999993   F   F   F
  0.2500000001000018  0.5000000000000000  0.0699327901999993   F   F   F
  0.2500000001000018  0.7500000001000018  0.0000000000000000   F   F   F
 -0.0008345655814370  0.5003747228209333  0.1412622340904668   T   T   T
  0.0016740554293104  0.7490714792232114  0.2130110078196135   T   T   T
  0.2508028403517355  0.4999342342571705  0.2120175223701082   T   T   T
  0.2498629594084473  0.7512272065087281  0.1412991155041997   T   T   T
 -0.0013275349329908  0.5002073122569327  0.2820023588087860   T   T   T
  0.2496506130218132  0.7512461122669296  0.2820413294207876   T   T   T
  0.5000000000000000  0.0000000000000000  0.0000000000000000   F   F   F
  0.5000000000000000  0.2500000001000018  0.0699327901999993   F   F   F
  0.7500000001000018  0.0000000000000000  0.0699327901999993   F   F   F
  0.7500000001000018  0.2500000001000018  0.0000000000000000   F   F   F
  0.5003689425258242 -0.0008278640849876  0.1412668649684282   T   T   T
  0.4999174900858095  0.2508197184186988  0.2120392181380214   T   T   T
  0.7490822994163862  0.0016537408019192  0.2130003694167499   T   T   T
  0.7512145349634155  0.2498616041270302  0.1413016132501703   T   T   T
  0.5002335504316542 -0.0013353988603501  0.2819895117622185   T   T   T
  0.7512865145710433  0.2496218789056434  0.2820213563210713   T   T   T
  0.5000000000000000  0.5000000000000000  0.0000000000000000   F   F   F
  0.5000000000000000  0.7500000001000018  0.0699327901999993   F   F   F
  0.7500000001000018  0.5000000000000000  0.0699327901999993   F   F   F
  0.7500000001000018  0.7500000001000018  0.0000000000000000   F   F   F
  0.5005383912629200  0.5005306439576723  0.1413281506333255   T   T   T
  0.4999333102750435  0.7485119060108730  0.2132362518902867   T   T   T
  0.7485255509601609  0.4999233675460192  0.2132417171567067   T   T   T
  0.7507881573604254  0.7507804596359535  0.1415339673038731   T   T   T
  0.5102084676508097  0.5101547271603675  0.2858926436329305   T   T   T
  0.7535107265337223  0.7534755969055268  0.2816199877092110   T   T   T
  0.3779137618814722  0.3788791567106733  0.3363201627065986   T   T   T
  0.3832700944261738  0.3846664195657626  0.3872920077766642   T   T   T
  0.2954576544004420  0.2968780878749329  0.4027989801107117   T   T   T
 
  0.00000000E+00  0.00000000E+00  0.00000000E+00
  0.00000000E+00  0.00000000E+00  0.00000000E+00
  0.00000000E+00  0.00000000E+00  0.00000000E+00
  0.00000000E+00  0.00000000E+00  0.00000000E+00
  0.00000000E+00  0.00000000E+00  0.00000000E+00
  0.00000000E+00  0.00000000E+00  0.00000000E+00
  0.00000000E+00  0.00000000E+00  0.00000000E+00
  0.00000000E+00  0.00000000E+00  0.00000000E+00
  0.00000000E+00  0.00000000E+00  0.00000000E+00
  0.00000000E+00  0.00000000E+00  0.00000000E+00
  0.00000000E+00  0.00000000E+00  0.00000000E+00
  0.00000000E+00  0.00000000E+00  0.00000000E+00
  0.00000000E+00  0.00000000E+00  0.00000000E+00
  0.00000000E+00  0.00000000E+00  0.00000000E+00
  0.00000000E+00  0.00000000E+00  0.00000000E+00
  0.00000000E+00  0.00000000E+00  0.00000000E+00
  0.00000000E+00  0.00000000E+00  0.00000000E+00
  0.00000000E+00  0.00000000E+00  0.00000000E+00
  0.00000000E+00  0.00000000E+00  0.00000000E+00
  0.00000000E+00  0.00000000E+00  0.00000000E+00
  0.00000000E+00  0.00000000E+00  0.00000000E+00
  0.00000000E+00  0.00000000E+00  0.00000000E+00
  0.00000000E+00  0.00000000E+00  0.00000000E+00
  0.00000000E+00  0.00000000E+00  0.00000000E+00
  0.00000000E+00  0.00000000E+00  0.00000000E+00
  0.00000000E+00  0.00000000E+00  0.00000000E+00
  0.00000000E+00  0.00000000E+00  0.00000000E+00
  0.00000000E+00  0.00000000E+00  0.00000000E+00
  0.00000000E+00  0.00000000E+00  0.00000000E+00
  0.00000000E+00  0.00000000E+00  0.00000000E+00
  0.00000000E+00  0.00000000E+00  0.00000000E+00
  0.00000000E+00  0.00000000E+00  0.00000000E+00
  0.00000000E+00  0.00000000E+00  0.00000000E+00
  0.00000000E+00  0.00000000E+00  0.00000000E+00
  0.00000000E+00  0.00000000E+00  0.00000000E+00
  0.00000000E+00  0.00000000E+00  0.00000000E+00
  0.00000000E+00  0.00000000E+00  0.00000000E+00
  0.00000000E+00  0.00000000E+00  0.00000000E+00
  0.00000000E+00  0.00000000E+00  0.00000000E+00
  0.00000000E+00  0.00000000E+00  0.00000000E+00
  0.00000000E+00  0.00000000E+00  0.00000000E+00
  0.00000000E+00  0.00000000E+00  0.00000000E+00
  0.00000000E+00  0.00000000E+00  0.00000000E+00
