# Supplementary material for: High yield electrosynthesis of oxygenates from CO using a relay Cu-Ag co-catalyst system
Source: Nat Commun. 2024 May 8;15:3892. doi: 10.1038/s41467-024-48083-w (PMC11078980; doi:10.1038/s41467-024-48083-w)
Supplement: Supplementary file 4 — Supplementary Data 1 [file 41467_2024_48083_MOESM4_ESM.zip › Supplementary Data 1/COH-Cu111]

Ag\(1\1\1)                              
   1.00000000000000     
     7.6679368118999998    0.0000000000000000    0.0000000000000000
    -3.8339680590000000    6.6406274736000004    0.0000000000000000
     0.0000000000000000    0.0000000000000000   25.0000000000000000
   Cu   C    O    H 
    45     1     1     1
Selective dynamics
Direct
  0.0000000000000000  0.0000000000000000  0.0000000000000000   F   F   F
  0.9999999998999982  0.3268880740999975  0.0000000000000000   F   F   F
  0.9999999998999982  0.6537761479999986  0.0000000000000000   F   F   F
  0.3268880740000029  0.0000000000000000  0.0000000000000000   F   F   F
  0.3268880740999975  0.3268880740999975  0.0000000000000000   F   F   F
  0.3268880739000011  0.6537761479999986  0.0000000000000000   F   F   F
  0.6537761481000004  0.0000000000000000  0.0000000000000000   F   F   F
  0.6537761481000004  0.3268880740999975  0.0000000000000000   F   F   F
  0.6537761479999986  0.6537761479999986  0.0000000000000000   F   F   F
  0.1089616033999974  0.2179264801999992  0.0943524461999985   F   F   F
  0.1089616033000027  0.5448145542999967  0.0943524461999985   F   F   F
  0.1089616033000027  0.8717026282999996  0.0943524461999985   F   F   F
  0.4358496774000002  0.2179264801999992  0.0943524461999985   F   F   F
  0.4358496775000020  0.5448145542999967  0.0943524461999985   F   F   F
  0.4358496772999985  0.8717026282999996  0.0943524461999985   F   F   F
  0.7627377514999978  0.2179264801999992  0.0943524461999985   F   F   F
  0.7627377514999978  0.5448145542999967  0.0943524461999985   F   F   F
  0.7627377514000031  0.8717026282999996  0.0943524461999985   F   F   F
  0.2131134354513127  0.0998774345002908  0.1778026897442115   T   T   T
  0.2144332920950430  0.4346551213744552  0.1786582647813096   T   T   T
  0.2147686821426192  0.7671621458378528  0.1789820183397295   T   T   T
  0.5461067177492348  0.1008756328074929  0.1777528292568288   T   T   T
  0.5471296856078200  0.4344689863365300  0.1778722849998612   T   T   T
  0.5473658449755217  0.7673652691133241  0.1784809532358788   T   T   T
  0.8799745956784996  0.1018191145589224  0.1768946298681998   T   T   T
  0.8812887735014264  0.4357110451104557  0.1775868509203840   T   T   T
  0.8821000935954669  0.7691307541118407  0.1775064347575202   T   T   T
 -0.0084445776540336 -0.0092392101664211  0.2618060029918919   T   T   T
  0.9911745615122006  0.3239484811786255  0.2619279119704645   T   T   T
  0.9911877681502874  0.6569979818803929  0.2625430186786862   T   T   T
  0.3268276904737499 -0.0071355992798995  0.2627972286550951   T   T   T
  0.3262332928063276  0.3243067084732942  0.2618784578301173   T   T   T
  0.3270881772259872  0.6564652879824127  0.2631119236237035   T   T   T
  0.6588895083911334 -0.0086986365685459  0.2619582897437129   T   T   T
  0.6582869639323352  0.3246432478443520  0.2618163705554564   T   T   T
  0.6585317379078648  0.6565990548476993  0.2617524567676164   T   T   T
  0.1003587834972790  0.2121980432141516  0.3452686190393945   T   T   T
  0.1051696055666839  0.5474574485991468  0.3458618794273490   T   T   T
  0.1050122619817626  0.8810797758659402  0.3456547288279866   T   T   T
  0.4329938321953496  0.2093636552237428  0.3488312413067306   T   T   T
  0.4349404956251577  0.5471047222053905  0.3490336938757618   T   T   T
  0.4363361407490046  0.8796720649437144  0.3462057354166605   T   T   T
  0.7704132190391189  0.2130494581333850  0.3455723076483206   T   T   T
  0.7791173623129938  0.5526693260306625  0.3481788620731113   T   T   T
  0.7707761151356726  0.8823705700611539  0.3454629189335392   T   T   T
  0.5584764369836345  0.4371409272066052  0.3972109354027227   T   T   T
  0.5654670539203775  0.4442232385887727  0.4507437664454613   T   T   T
  0.4352438369590760  0.3455632255649800  0.4661514248803901   T   T   T
 
  0.00000000E+00  0.00000000E+00  0.00000000E+00
  0.00000000E+00  0.00000000E+00  0.00000000E+00
  0.00000000E+00  0.00000000E+00  0.00000000E+00
  0.00000000E+00  0.00000000E+00  0.00000000E+00
  0.00000000E+00  0.00000000E+00  0.00000000E+00
  0.00000000E+00  0.00000000E+00  0.00000000E+00
  0.00000000E+00  0.00000000E+00  0.00000000E+00
  0.00000000E+00  0.00000000E+00  0.00000000E+00
  0.00000000E+00  0.00000000E+00  0.00000000E+00
  0.00000000E+00  0.00000000E+00  0.00000000E+00
  0.00000000E+00  0.00000000E+00  0.00000000E+00
  0.00000000E+00  0.00000000E+00  0.00000000E+00
  0.00000000E+00  0.00000000E+00  0.00000000E+00
  0.00000000E+00  0.00000000E+00  0.00000000E+00
  0.00000000E+00  0.00000000E+00  0.00000000E+00
  0.00000000E+00  0.00000000E+00  0.00000000E+00
  0.00000000E+00  0.00000000E+00  0.00000000E+00
  0.00000000E+00  0.00000000E+00  0.00000000E+00
  0.00000000E+00  0.00000000E+00  0.00000000E+00
  0.00000000E+00  0.00000000E+00  0.00000000E+00
  0.00000000E+00  0.00000000E+00  0.00000000E+00
  0.00000000E+00  0.00000000E+00  0.00000000E+00
  0.00000000E+00  0.00000000E+00  0.00000000E+00
  0.00000000E+00  0.00000000E+00  0.00000000E+00
  0.00000000E+00  0.00000000E+00  0.00000000E+00
  0.00000000E+00  0.00000000E+00  0.00000000E+00
  0.00000000E+00  0.00000000E+00  0.00000000E+00
  0.00000000E+00  0.00000000E+00  0.00000000E+00
  0.00000000E+00  0.00000000E+00  0.00000000E+00
  0.00000000E+00  0.00000000E+00  0.00000000E+00
  0.00000000E+00  0.00000000E+00  0.00000000E+00
  0.00000000E+00  0.00000000E+00  0.00000000E+00
  0.00000000E+00  0.00000000E+00  0.00000000E+00
  0.00000000E+00  0.00000000E+00  0.00000000E+00
  0.00000000E+00  0.00000000E+00  0.00000000E+00
  0.00000000E+00  0.00000000E+00  0.00000000E+00
  0.00000000E+00  0.00000000E+00  0.00000000E+00
  0.00000000E+00  0.00000000E+00  0.00000000E+00
  0.00000000E+00  0.00000000E+00  0.00000000E+00
  0.00000000E+00  0.00000000E+00  0.00000000E+00
  0.00000000E+00  0.00000000E+00  0.00000000E+00
  0.00000000E+00  0.00000000E+00  0.00000000E+00
  0.00000000E+00  0.00000000E+00  0.00000000E+00
  0.00000000E+00  0.00000000E+00  0.00000000E+00
  0.00000000E+00  0.00000000E+00  0.00000000E+00
  0.00000000E+00  0.00000000E+00  0.00000000E+00
  0.00000000E+00  0.00000000E+00  0.00000000E+00
  0.00000000E+00  0.00000000E+00  0.00000000E+00
