# Supplementary material for: High yield electrosynthesis of oxygenates from CO using a relay Cu-Ag co-catalyst system
Source: Nat Commun. 2024 May 8;15:3892. doi: 10.1038/s41467-024-48083-w (PMC11078980; doi:10.1038/s41467-024-48083-w)
Supplement: Supplementary file 4 — Supplementary Data 1 [file 41467_2024_48083_MOESM4_ESM.zip › Supplementary Data 1/HCO-Ag100]

Ag                                      
   1.00000000000000     
     8.3324511979999993    0.0000000000000000    0.0000000000000000
     0.0000000000000000    8.3324511979999993    0.0000000000000000
     0.0000000000000000    0.0000000000000000   25.8441002369999993
   Ag   C    O    H 
    40     1     1     1
Selective dynamics
Direct
  0.0000000000000000  0.0000000000000000  0.0000000000000000   F   F   F
  0.0000000000000000  0.2500000001000018  0.0699327901999993   F   F   F
  0.2500000001000018  0.0000000000000000  0.0699327901999993   F   F   F
  0.2500000001000018  0.2500000001000018  0.0000000000000000   F   F   F
 -0.0002889820835101 -0.0004124721863318  0.1505324129975218   T   T   T
  0.0042541220959269  0.2502168950424130  0.2307113789209379   T   T   T
  0.2503626335423420  0.0019336405672343  0.2302118763208015   T   T   T
  0.2507957283336462  0.2504881568315498  0.1505278297164951   T   T   T
 -0.0028640185184275 -0.0037422377103052  0.3078637747874490   T   T   T
  0.2436963547883187  0.2418076958602892  0.3122493521191889   T   T   T
  0.0000000000000000  0.5000000000000000  0.0000000000000000   F   F   F
  0.0000000000000000  0.7500000001000018  0.0699327901999993   F   F   F
  0.2500000001000018  0.5000000000000000  0.0699327901999993   F   F   F
  0.2500000001000018  0.7500000001000018  0.0000000000000000   F   F   F
  0.0001069961975669  0.5004510284118636  0.1508412041255205   T   T   T
  0.0002572735664765  0.7487178443755719  0.2301503257137728   T   T   T
  0.2525232485221479  0.4984660268711199  0.2315496684853496   T   T   T
  0.2499779616165491  0.7496232594502665  0.1503598693500665   T   T   T
 -0.0001626480278328  0.5010871159393434  0.3084508869651759   T   T   T
  0.2485438606615440  0.7527452728449493  0.3080265058857853   T   T   T
  0.5000000000000000  0.0000000000000000  0.0000000000000000   F   F   F
  0.5000000000000000  0.2500000001000018  0.0699327901999993   F   F   F
  0.7500000001000018  0.0000000000000000  0.0699327901999993   F   F   F
  0.7500000001000018  0.2500000001000018  0.0000000000000000   F   F   F
  0.5005340349566441 -0.0003624033879864  0.1508055588988265   T   T   T
  0.4997414821455303  0.2520343407316251  0.2312746545366508   T   T   T
  0.7491199617508622  0.0001155312230138  0.2301408721285949   T   T   T
  0.7505031185817498  0.2500659457465649  0.1503741244066531   T   T   T
  0.5015328308387116 -0.0011615959233967  0.3084186289575891   T   T   T
  0.7553554107869987  0.2481176867334086  0.3076850551995094   T   T   T
  0.5000000000000000  0.5000000000000000  0.0000000000000000   F   F   F
  0.5000000000000000  0.7500000001000018  0.0699327901999993   F   F   F
  0.7500000001000018  0.5000000000000000  0.0699327901999993   F   F   F
  0.7500000001000018  0.7500000001000018  0.0000000000000000   F   F   F
  0.5005526353702567  0.5003066429244538  0.1504554266782327   T   T   T
  0.4997176129827051  0.7484908495692577  0.2312602003706146   T   T   T
  0.7491006835710219  0.4994890026018564  0.2311886793086455   T   T   T
  0.7499111132908010  0.7495142322179199  0.1509981450947795   T   T   T
  0.5074836242734233  0.5083610871934697  0.3105260762146055   T   T   T
  0.7522476720631881  0.7522882239207810  0.3083946537091670   T   T   T
  0.3330608412250418  0.2826205565785279  0.3890201008456613   T   T   T
  0.4325519904609220  0.3852582073049031  0.3998906355096992   T   T   T
  0.2816608999747985  0.2086912307113222  0.4214526071753515   T   T   T
 
  0.00000000E+00  0.00000000E+00  0.00000000E+00
  0.00000000E+00  0.00000000E+00  0.00000000E+00
  0.00000000E+00  0.00000000E+00  0.00000000E+00
  0.00000000E+00  0.00000000E+00  0.00000000E+00
  0.00000000E+00  0.00000000E+00  0.00000000E+00
  0.00000000E+00  0.00000000E+00  0.00000000E+00
  0.00000000E+00  0.00000000E+00  0.00000000E+00
  0.00000000E+00  0.00000000E+00  0.00000000E+00
  0.00000000E+00  0.00000000E+00  0.00000000E+00
  0.00000000E+00  0.00000000E+00  0.00000000E+00
  0.00000000E+00  0.00000000E+00  0.00000000E+00
  0.00000000E+00  0.00000000E+00  0.00000000E+00
  0.00000000E+00  0.00000000E+00  0.00000000E+00
  0.00000000E+00  0.00000000E+00  0.00000000E+00
  0.00000000E+00  0.00000000E+00  0.00000000E+00
  0.00000000E+00  0.00000000E+00  0.00000000E+00
  0.00000000E+00  0.00000000E+00  0.00000000E+00
  0.00000000E+00  0.00000000E+00  0.00000000E+00
  0.00000000E+00  0.00000000E+00  0.00000000E+00
  0.00000000E+00  0.00000000E+00  0.00000000E+00
  0.00000000E+00  0.00000000E+00  0.00000000E+00
  0.00000000E+00  0.00000000E+00  0.00000000E+00
  0.00000000E+00  0.00000000E+00  0.00000000E+00
  0.00000000E+00  0.00000000E+00  0.00000000E+00
  0.00000000E+00  0.00000000E+00  0.00000000E+00
  0.00000000E+00  0.00000000E+00  0.00000000E+00
  0.00000000E+00  0.00000000E+00  0.00000000E+00
  0.00000000E+00  0.00000000E+00  0.00000000E+00
  0.00000000E+00  0.00000000E+00  0.00000000E+00
  0.00000000E+00  0.00000000E+00  0.00000000E+00
  0.00000000E+00  0.00000000E+00  0.00000000E+00
  0.00000000E+00  0.00000000E+00  0.00000000E+00
  0.00000000E+00  0.00000000E+00  0.00000000E+00
  0.00000000E+00  0.00000000E+00  0.00000000E+00
  0.00000000E+00  0.00000000E+00  0.00000000E+00
  0.00000000E+00  0.00000000E+00  0.00000000E+00
  0.00000000E+00  0.00000000E+00  0.00000000E+00
  0.00000000E+00  0.00000000E+00  0.00000000E+00
  0.00000000E+00  0.00000000E+00  0.00000000E+00
  0.00000000E+00  0.00000000E+00  0.00000000E+00
  0.00000000E+00  0.00000000E+00  0.00000000E+00
  0.00000000E+00  0.00000000E+00  0.00000000E+00
  0.00000000E+00  0.00000000E+00  0.00000000E+00
