# Supplementary material for: High yield electrosynthesis of oxygenates from CO using a relay Cu-Ag co-catalyst system
Source: Nat Commun. 2024 May 8;15:3892. doi: 10.1038/s41467-024-48083-w (PMC11078980; doi:10.1038/s41467-024-48083-w)
Supplement: Supplementary file 4 — Supplementary Data 1 [file 41467_2024_48083_MOESM4_ESM.zip › Supplementary Data 1/HCO-Ag111]

Ag\(1\1\1)                              
   1.00000000000000     
     8.8378872417000007    0.0000000000000000    0.0000000000000000
    -4.4189436200000003    7.6538348670999996    0.0000000000000000
     0.0000000000000000    0.0000000000000000   25.0000000000000000
   Ag   C    O    H 
    45     1     1     1
Selective dynamics
Direct
  0.0000000000000000  0.0000000000000000  0.0000000000000000   F   F   F
  0.9999999998999982  0.3268880740999975  0.0000000000000000   F   F   F
  0.9999999998999982  0.6537761479999986  0.0000000000000000   F   F   F
  0.3268880740000029  0.0000000000000000  0.0000000000000000   F   F   F
  0.3268880740999975  0.3268880740999975 -0.0033578958990899   F   F   T
  0.3268880739000011  0.6537761479999986  0.0000000000000000   F   F   F
  0.6537761481000004  0.0000000000000000  0.0000000000000000   F   F   F
  0.6537761481000004  0.3268880740999975  0.0000000000000000   F   F   F
  0.6537761479999986  0.6537761479999986  0.0000000000000000   F   F   F
  0.1089616033999974  0.2179264801999992  0.0943524461999985   F   F   F
  0.1089616033000027  0.5448145542999967  0.0943524461999985   F   F   F
  0.1089616033000027  0.8717026282999996  0.0943524461999985   F   F   F
  0.4358496774000002  0.2179264801999992  0.0943524461999985   F   F   F
  0.4358496775000020  0.5448145542999967  0.0943524461999985   F   F   F
  0.4358496772999985  0.8717026282999996  0.0943524461999985   F   F   F
  0.7627377514999978  0.2179264801999992  0.0943524461999985   F   F   F
  0.7627377514999978  0.5448145542999967  0.0943524461999985   F   F   F
  0.7627377514000031  0.8717026282999996  0.0943524461999985   F   F   F
  0.2118553940999717  0.0990149779199455  0.1894145191475707   T   T   T
  0.2135116612380023  0.4329306783032967  0.1907008246871553   T   T   T
  0.2143938607116843  0.7657570358424609  0.1907088954388177   T   T   T
  0.5459237204284069  0.0994321763273157  0.1896857104637504   T   T   T
  0.5466973699264676  0.4331018008485452  0.1906169843269827   T   T   T
  0.5471141157862744  0.7660965182413582  0.1911079858447950   T   T   T
  0.8791047274690322  0.1000693147422285  0.1889984077387284   T   T   T
  0.8800543934535752  0.4337262776624333  0.1903452725007449   T   T   T
  0.8805415562267341  0.7666521535689897  0.1898145757828681   T   T   T
 -0.0090818883416995 -0.0108923613826305  0.2849622650605790   T   T   T
  0.9903336990397881  0.3222485253223997  0.2856971326914634   T   T   T
  0.9915694443922489  0.6568001899483127  0.2854679462512943   T   T   T
  0.3250640167790534 -0.0080959604756350  0.2860649644481931   T   T   T
  0.3247348586397319  0.3223727520660687  0.2865211439552652   T   T   T
  0.3238443337886145  0.6561714508337066  0.2861887009323901   T   T   T
  0.6577060993365332 -0.0096155714361265  0.2855423258190298   T   T   T
  0.6552585512052476  0.3213384107071751  0.2866232276674948   T   T   T
  0.6575871031325288  0.6552208127128922  0.2861433062669762   T   T   T
  0.0969685614126538  0.2091248134514655  0.3801615225086046   T   T   T
  0.1005890050808780  0.5456055139381050  0.3811274430107813   T   T   T
  0.0993946978487476  0.8772775676688788  0.3809735326188150   T   T   T
  0.4332149125864770  0.2112587381191529  0.3853448452709717   T   T   T
  0.4358320864468466  0.5521848676669457  0.3806853090799259   T   T   T
  0.4350657319131188  0.8794812170694067  0.3807931047533178   T   T   T
  0.7682279838618534  0.2127897395159780  0.3814464572957191   T   T   T
  0.7709350354790923  0.5469867333946470  0.3805585924424928   T   T   T
  0.7688831119208789  0.8804035952505090  0.3810521423258780   T   T   T
  0.4067012802839965  0.2637307121100580  0.4684133541841155   T   T   T
  0.4191614190729765  0.3995882773481506  0.4842275993521334   T   T   T
  0.3847341820306524  0.1598687562995406  0.4982144700404750   T   T   T
 
  0.00000000E+00  0.00000000E+00  0.00000000E+00
  0.00000000E+00  0.00000000E+00  0.00000000E+00
  0.00000000E+00  0.00000000E+00  0.00000000E+00
  0.00000000E+00  0.00000000E+00  0.00000000E+00
  0.00000000E+00  0.00000000E+00  0.00000000E+00
  0.00000000E+00  0.00000000E+00  0.00000000E+00
  0.00000000E+00  0.00000000E+00  0.00000000E+00
  0.00000000E+00  0.00000000E+00  0.00000000E+00
  0.00000000E+00  0.00000000E+00  0.00000000E+00
  0.00000000E+00  0.00000000E+00  0.00000000E+00
  0.00000000E+00  0.00000000E+00  0.00000000E+00
  0.00000000E+00  0.00000000E+00  0.00000000E+00
  0.00000000E+00  0.00000000E+00  0.00000000E+00
  0.00000000E+00  0.00000000E+00  0.00000000E+00
  0.00000000E+00  0.00000000E+00  0.00000000E+00
  0.00000000E+00  0.00000000E+00  0.00000000E+00
  0.00000000E+00  0.00000000E+00  0.00000000E+00
  0.00000000E+00  0.00000000E+00  0.00000000E+00
  0.00000000E+00  0.00000000E+00  0.00000000E+00
  0.00000000E+00  0.00000000E+00  0.00000000E+00
  0.00000000E+00  0.00000000E+00  0.00000000E+00
  0.00000000E+00  0.00000000E+00  0.00000000E+00
  0.00000000E+00  0.00000000E+00  0.00000000E+00
  0.00000000E+00  0.00000000E+00  0.00000000E+00
  0.00000000E+00  0.00000000E+00  0.00000000E+00
  0.00000000E+00  0.00000000E+00  0.00000000E+00
  0.00000000E+00  0.00000000E+00  0.00000000E+00
  0.00000000E+00  0.00000000E+00  0.00000000E+00
  0.00000000E+00  0.00000000E+00  0.00000000E+00
  0.00000000E+00  0.00000000E+00  0.00000000E+00
  0.00000000E+00  0.00000000E+00  0.00000000E+00
  0.00000000E+00  0.00000000E+00  0.00000000E+00
  0.00000000E+00  0.00000000E+00  0.00000000E+00
  0.00000000E+00  0.00000000E+00  0.00000000E+00
  0.00000000E+00  0.00000000E+00  0.00000000E+00
  0.00000000E+00  0.00000000E+00  0.00000000E+00
  0.00000000E+00  0.00000000E+00  0.00000000E+00
  0.00000000E+00  0.00000000E+00  0.00000000E+00
  0.00000000E+00  0.00000000E+00  0.00000000E+00
  0.00000000E+00  0.00000000E+00  0.00000000E+00
  0.00000000E+00  0.00000000E+00  0.00000000E+00
  0.00000000E+00  0.00000000E+00  0.00000000E+00
  0.00000000E+00  0.00000000E+00  0.00000000E+00
  0.00000000E+00  0.00000000E+00  0.00000000E+00
  0.00000000E+00  0.00000000E+00  0.00000000E+00
  0.00000000E+00  0.00000000E+00  0.00000000E+00
  0.00000000E+00  0.00000000E+00  0.00000000E+00
  0.00000000E+00  0.00000000E+00  0.00000000E+00
