# Supplementary material for: High yield electrosynthesis of oxygenates from CO using a relay Cu-Ag co-catalyst system
Source: Nat Commun. 2024 May 8;15:3892. doi: 10.1038/s41467-024-48083-w (PMC11078980; doi:10.1038/s41467-024-48083-w)
Supplement: Supplementary file 4 — Supplementary Data 1 [file 41467_2024_48083_MOESM4_ESM.zip › Supplementary Data 1/HCO-AgCu100-boundary-MD-Finalstate]

AgCu                                    
1.0
+15.6416120000  +0.0000000000  +0.0000000000 
 +0.0000000000 +12.2571000000  +0.0000000000 
 +0.0000000000  +0.0000000000 +22.0000000000 
Cu Ag C O H
 60 48 1 59 117
Direct
 +0.0571932600  +0.1666666700  +0.0215142500 
 +0.0571932600  +0.5000000000  +0.0215142500 
 +0.0571932600  +0.8333333300  +0.0199817700 
 +0.3572196500  +0.0000000000  +0.0269483900 
 +0.3572196500  +0.3333333300  +0.0269483900 
 +0.3572196500  +0.6666666700  +0.0269483900 
 +0.1593312500  +0.0000000000  +0.0278973500 
 +0.1593312500  +0.3333333300  +0.0278973500 
 +0.1593312500  +0.6666666700  +0.0278973500 
 +0.2562294000  +0.1666666700  +0.0297251100 
 +0.2562294000  +0.5000000000  +0.0297251100 
 +0.2562294000  +0.8333333300  +0.0297251100 
 +0.0386734100  +0.0000000000  +0.0995607600 
 +0.0386734100  +0.3333333300  +0.0995607600 
 +0.0386734100  +0.6666666700  +0.0995607600 
 +0.3743379500  +0.1666666700  +0.1040044400 
 +0.3743379500  +0.5000000000  +0.1040044400 
 +0.3743379500  +0.8333333300  +0.1040044400 
 +0.1482402100  +0.1666666700  +0.1097925100 
 +0.1482402100  +0.5000000000  +0.1097925100 
 +0.1482402100  +0.8333333300  +0.1097925100 
 +0.2605311300  +0.0000000000  +0.1123777900 
 +0.2605311300  +0.3333333300  +0.1123777900 
 +0.2605311300  +0.6666666700  +0.1123777900 
 +0.0286361200  +0.1694568200  +0.1806804500 
 +0.0235237600  +0.5003054300  +0.1837668500 
 +0.0290312300  +0.8387656200  +0.1850687900 
 +0.1404586200  +1.0092020100  +0.1883485500 
 +0.1459674300  +0.3249520200  +0.1886098600 
 +0.1379316500  +0.6721956000  +0.1850193100 
 +0.2613298500  +0.1710726300  +0.1863036600 
 +0.2680790100  +0.4988351200  +0.1877408600 
 +0.2648550100  +0.8298946000  +0.1848831300 
 +0.3847940800  +0.0051766500  +0.1842133500 
 +0.3843305800  +0.3359504800  +0.1803489800 
 +0.3850220200  +0.6648039500  +0.1901266900 
 +0.2711519400  +0.9959884900  +0.2529384200 
 +0.2703747800  +0.3366415300  +0.2580778700 
 +0.2647907400  +0.6643626200  +0.2554784200 
 +0.1283707500  +0.1628602600  +0.2585705700 
 +0.1438147000  +0.5028872400  +0.2574084700 
 +0.1430686100  +0.8350353500  +0.2582603000 
 +0.3759229800  +0.1764482300  +0.2679371200 
 +0.3772493700  +0.5065257300  +0.2712439200 
 +0.3743761000  +0.8364326800  +0.2631942200 
 +0.0333689500  +0.9925469200  +0.2729621800 
 +0.0256776100  +0.3427450100  +0.2682844100 
 +0.0465266600  +0.6719165600  +0.2731914300 
 +0.2505581100  +0.1644493600  +0.3264622400 
 +0.2507486000  +0.4903416800  +0.3381064600 
 +0.2512287600  +0.8189334100  +0.3324707000 
 +0.1657054400  +0.9918693000  +0.3343152600 
 +0.1563013900  +0.3229505900  +0.3319007800 
 +0.1675716500  +0.6626695000  +0.3436765000 
 +0.3409019200  +0.9899679600  +0.3467987600 
 +0.3449864200  +0.3234585400  +0.3579322300 
 +0.3533472600  +0.6612372800  +0.3417371800 
 +0.0807101000  +0.1588094800  +0.3586325200 
 +0.0673101700  +0.4980769400  +0.3499751900 
 +0.0725630800  +0.8176467800  +0.3609836500 
 +0.7806446000  +0.1666666700  +0.0030552400 
 +0.7806446000  +0.5000000000  +0.0030552400 
 +0.7806446000  +0.8333333300  +0.0030552400 
 +0.6346766600  +0.0000000000  +0.0040189600 
 +0.6346766600  +0.3333333300  +0.0040189600 
 +0.6346766600  +0.6666666700  +0.0040189600 
 +0.9313034400  +0.0000000000  +0.0045775500 
 +0.9313034400  +0.3333333300  +0.0045775500 
 +0.9313034400  +0.6666666700  +0.0045775500 
 +0.4818562900  +0.1666666700  +0.0080782100 
 +0.4818562900  +0.5000000000  +0.0080782100 
 +0.4818562900  +0.8333333300  +0.0080782100 
 +0.7785066100  +0.0000000000  +0.0925542500 
 +0.7785066100  +0.3333333300  +0.0925542500 
 +0.7785066100  +0.6666666700  +0.0925542500 
 +0.6394192400  +0.1666666700  +0.0929620700 
 +0.6394192400  +0.5000000000  +0.0929620700 
 +0.6394192400  +0.8333333300  +0.0929620700 
 +0.9163329000  +0.1666666700  +0.0935263100 
 +0.9163329000  +0.5000000000  +0.0935263100 
 +0.9163329000  +0.8333333300  +0.0935263100 
 +0.5004823400  +0.0000000000  +0.0954114600 
 +0.5004823400  +0.3333333300  +0.0954114600 
 +0.5004823400  +0.6666666700  +0.0954114600 
 +0.5021778500  +0.1614508800  +0.1893262700 
 +0.6346049500  -0.0040396800  +0.1822689200 
 +0.7804027200  +0.1801877800  +0.1882823500 
 +0.9089223500  +1.0008228900  +0.1914508000 
 +0.5051203500  +0.5011005600  +0.1883634600 
 +0.6412471000  +0.3287199200  +0.1880206500 
 +0.7833735800  +0.4994958900  +0.1870630600 
 +0.9123633900  +0.3314921700  +0.1806089800 
 +0.5038829000  +0.8165119200  +0.1891023000 
 +0.6357919600  +0.6660186800  +0.1848654600 
 +0.7812136300  +0.8334427100  +0.1840770900 
 +0.9102361200  +0.6656687100  +0.1825224200 
 +0.4907905600  -0.0034197700  +0.2781077100 
 +0.4942223200  +0.3337886100  +0.2788303900 
 +0.5043476200  +0.6639209800  +0.2932345200 
 +0.9263100900  +0.1648049000  +0.2760806700 
 +0.9219207500  +0.5100215900  +0.2815896300 
 +0.9194458000  +0.8319940700  +0.2825946200 
 +0.6370128000  +0.1700442600  +0.2783939500 
 +0.6535767700  +0.4884207500  +0.2770925300 
 +0.6402187100  +0.8354573000  +0.2759346800 
 +0.7788203700  -0.0023384300  +0.2795449400 
 +0.7800984300  +0.3321612200  +0.2849153100 
 +0.7821531200  +0.6657844800  +0.2765508700 
 +0.5660714700  +0.7148579100  +0.3787662000 
 +0.5978807400  +0.6490939900  +0.4134029400 
 +0.7633723900  +0.3408117800  +0.4131679400 
 +0.3711843700  +0.3379229500  +0.4494902300 
 +0.5235616300  +0.1565096900  +0.4216227800 
 +0.0078881800  +0.0862222700  +0.4157834200 
 +0.7189434200  +0.9230341000  +0.4751165100 
 +0.3196765900  +0.9425253500  +0.4447228400 
 +0.8553351800  +0.5335564700  +0.4236241800 
 +0.4364423900  +0.4735085200  +0.5423941500 
 -0.0059677400  +0.8198284900  +0.4438453000 
 +0.6195931100  +0.3084686400  +0.4755150100 
 +0.2103793700  +0.3023346500  +0.4929191500 
 +0.1039803700  +0.9670275300  +0.4935749000 
 +0.8375131300  +0.1292441300  +0.4671019800 
 +0.3775012200  +0.1217499800  +0.4956583400 
 +0.8549187300  +0.7516589400  +0.4782584100 
 +0.3982170200  +0.6867219700  +0.5184677400 
 +0.6057591200  +0.6312625800  +0.5381906500 
 +0.0907087000  +0.6399875700  +0.4838719400 
 +0.6139063200  +0.2930622800  +0.6276332500 
 +0.1321628800  +0.3157257900  +0.6029261500 
 +0.8688814300  +0.1368491800  +0.5976851300 
 +0.3711223700  +0.1153165900  +0.6151773200 
 +0.6025173500  +0.9267202600  +0.6132642700 
 +0.0999385600  +0.9484762100  +0.6169681400 
 +0.4884597100  +0.5072962500  +0.6818644100 
 +0.0428206600  +0.5777758100  +0.5924129000 
 +0.8636201500  +0.7323006800  +0.6052888300 
 +0.3456574100  +0.7735932100  +0.6276056100 
 +0.7707143100  +0.2783462000  +0.6692171400 
 +0.2751377900  +0.2817180200  +0.6782379700 
 +0.7879204500  +0.9216754700  +0.6426885800 
 +0.2642166900  +0.9474824800  +0.6695933200 
 +0.5442542800  +0.1099499200  +0.6635124600 
 +0.0207003400  +0.1572507900  +0.6634411600 
 +0.5107669900  +0.7731460300  +0.6700239500 
 +0.0083749700  +0.7648555200  +0.6707055400 
 +0.7916930900  +0.5633986800  +0.6695745200 
 +0.2566239200  +0.5932467700  +0.6989649700 
 +0.7849211400  +0.3056836100  +0.8083009500 
 +0.2991371600  +0.2906229100  +0.8120417700 
 +0.5352255000  +0.1094537000  +0.7882936300 
 +0.0345948700  +0.1255930200  +0.8043760700 
 +0.8023458100  +0.9239190800  +0.8044912100 
 +0.2809698300  +0.9233510700  +0.8097998600 
 +0.8560491700  +0.5406447500  +0.7853778100 
 +0.3694184300  +0.5169730300  +0.8124976900 
 +0.5506564100  +0.7567815900  +0.8146846900 
 +0.0489965700  +0.7322290300  +0.7984567100 
 +0.6332437400  +0.2660704300  +0.8558326100 
 +0.1522724700  +0.2407843400  +0.8805850000 
 +0.6467417300  +0.9151988600  +0.8555547700 
 +0.1206627900  +0.9127203100  +0.8575414300 
 +0.8752706200  +0.1528237400  +0.8596927500 
 +0.3898154500  +0.1235199800  +0.8587988900 
 +0.8817913200  +0.7352651400  +0.8446684800 
 +0.3877522000  +0.7424079300  +0.8479439900 
 +0.6305554000  +0.5729028100  +0.8569570400 
 +0.1117052700  +0.5604018400  +0.8706839600 
 +0.5813967100  +0.7983597800  +0.3887976900 
 +0.9150860400  +0.5297284800  +0.4092870300 
 +0.4996129700  +0.4865318500  +0.5446208700 
 +0.7922182400  +0.4107684800  +0.4261298800 
 +0.4054782600  +0.3925362100  +0.4732534300 
 +0.7110923700  +0.3426836900  +0.4385639600 
 +0.3108970700  +0.3368845100  +0.4671046500 
 +0.7440964700  +1.0015928300  +0.4663823100 
 +0.3396004400  +1.0120309700  +0.4652014900 
 +0.5871767100  +0.2591192600  +0.4487936700 
 +0.1704364100  +0.2909524200  +0.4600991800 
 +0.6737472900  +0.9345033500  +0.5040615800 
 +0.2595148200  +0.9377166600  +0.4565471800 
 +0.4795947000  +0.1455120700  +0.4536050000 
 -0.0515093700  +0.1020984500  +0.4257110400 
 +0.4956548300  +0.1415740800  +0.3838546800 
 +0.0374432600  +0.0599048000  +0.4520389800 
 +0.8141438100  +0.1959134900  +0.4507254300 
 +0.3591975500  +0.1926205600  +0.4814076100 
 +0.0623484300  +0.9088593200  +0.4803099100 
 +0.8475562700  +0.6128341300  +0.4352552100 
 +0.4129643900  +0.5466245100  +0.5352166000 
 -0.0692866300  +0.7971752400  +0.4550741000 
 +0.0227866500  +0.7536581200  +0.4604577300 
 +0.8103526300  +0.8081967900  +0.4761360700 
 +0.3600244700  +0.7170979400  +0.4883007400 
 +0.5950914200  +0.6443960500  +0.4946933000 
 +0.1201832400  +0.5865953600  +0.4594404100 
 +0.6284698200  +0.2637791200  +0.5142644700 
 +0.1814583100  +0.2882231000  +0.5320482400 
 +0.1055443900  +0.9655606000  +0.5377807600 
 +0.8505390700  +0.1493605600  +0.5103149000 
 +0.3708860400  +0.1249873600  +0.5420273300 
 +0.8686491300  +0.7474668100  +0.5230409900 
 +0.3804806400  +0.7243641900  +0.5548068000 
 +0.6037219000  +0.7027774100  +0.5557921900 
 +0.0731400100  +0.6091427100  +0.5222582700 
 +0.4628810800  +0.4986992400  +0.6425867300 
 -0.0126907600  +0.5432061200  +0.5874633200 
 +0.6733601100  +0.2999964200  +0.6458136700 
 +0.1799866000  +0.3026775100  +0.6303472900 
 +0.6592345300  +0.9234123200  +0.6275543700 
 +0.1627059000  +0.9477825800  +0.6274526300 
 +0.8166398100  +0.2388245600  +0.6471584100 
 +0.3171116500  +0.2293505800  +0.6595499300 
 +0.9238501000  +0.1354543000  +0.6240071600 
 +0.4314462600  +0.1141745500  +0.6275222000 
 +0.8432927000  +0.0640995000  +0.6063596000 
 +0.3368381000  +0.0550896700  +0.6347295400 
 +0.5762663700  +0.3584973400  +0.6330340100 
 +0.1240955500  +0.3902139600  +0.6015677000 
 +0.5650927100  +0.1783081000  +0.6461000200 
 +0.0376103100  +0.2276285500  +0.6532447500 
 +0.8049848500  +0.8519032100  +0.6284490000 
 +0.2923549700  +0.8735960100  +0.6547175700 
 +0.5185399400  +0.5728652900  +0.6806664500 
 +0.0312443200  +0.6341855800  +0.6241785400 
 +0.9148117200  +0.7474214200  +0.6334671800 
 +0.4097357500  +0.7754410800  +0.6409430900 
 +0.8380481600  +0.6681689600  +0.6247715900 
 +0.3237492700  +0.7079129900  +0.6474750400 
 +0.5867502800  +0.9877489500  +0.6337717500 
 +0.0865910100  +1.0245397500  +0.6334603400 
 +0.5505532300  +0.8258890300  +0.6519335100 
 +0.0453169700  +0.8242578300  +0.6561437800 
 +0.7809771800  +0.4950909600  +0.6490718000 
 +0.2324866200  +0.5268264500  +0.6804833100 
 +0.7734407200  +0.2634805900  +0.7117948100 
 +0.2834486000  +0.2784302500  +0.7229690600 
 +0.7918064100  +0.9162268200  +0.6867082600 
 +0.2678391500  +0.9376560900  +0.7134099400 
 +0.5314495700  +0.1265082800  +0.7073006000 
 +0.0282092600  +0.1511292600  +0.7067306900 
 +0.5168563300  +0.7706599200  +0.7137720400 
 +0.0164988600  +0.7572282500  +0.7142387200 
 +0.8209920400  +0.5463542900  +0.7078269000 
 +0.3021890100  +0.5637401900  +0.7258739600 
 +0.9146541200  +0.5096804000  +0.7925094700 
 +0.4190639700  +0.5080976800  +0.7864895700 
 +0.8081774200  +0.3791306800  +0.8140839300 
 +0.3123339000  +0.3715719900  +0.8172710100 
 +0.7268857500  +0.2957582400  +0.8292679500 
 +0.2463574700  +0.2793634700  +0.8350527500 
 +0.8317087100  +0.9888521800  +0.8171352800 
 +0.3060058900  +0.9834537300  +0.8330611600 
 +0.5946975700  +0.2166089300  +0.8298111200 
 +0.1116860700  +0.1907287700  +0.8605921200 
 +0.7420897700  +0.9176066200  +0.8238816100 
 +0.2226191100  +0.9192090800  +0.8267238800 
 +0.4848784400  +0.1160732700  +0.8134835500 
 -0.0241617400  +0.1332330900  +0.8229043500 
 +0.5714482300  +0.0482101500  +0.8056179000 
 +0.0527864100  +0.0489848300  +0.8069450100 
 +0.8366928800  +0.2135131100  +0.8458768900 
 +0.3521531800  +0.1872128900  +0.8422738600 
 +0.6074708700  +0.8598365600  +0.8380064400 
 +0.0934563800  +0.8439949400  +0.8430907400 
 +0.8520307000  +0.6133627000  +0.8083458700 
 +0.3692382000  +0.5974764700  +0.8229379800 
 +0.4943259700  +0.7535296800  +0.8356612700 
 -0.0121020000  +0.7277414800  +0.8136027400 
 +0.5810985300  +0.6881812500  +0.8258121600 
 +0.0769274200  +0.6659461400  +0.8151804100 
 +0.8567680200  +0.8056465200  +0.8274223500 
 +0.3484267500  +0.7993917900  +0.8332940700 
 +0.6315426500  +0.5065467900  +0.8334500600 
 +0.0991632300  +0.4826726200  +0.8778320400 
 +0.6460524800  +0.2259502600  +0.8940462600 
 +0.1586601600  +0.2154658500  +0.9238116000 
 +0.6434921900  +0.9108404500  +0.8999168700 
 +0.1164837700  +0.9147782000  +0.9025183700 
 +0.8772794200  +0.1575991800  +0.9050627100 
 +0.3871711100  +0.1312138000  +0.9047671400 
 +0.8819670600  +0.7410961200  +0.8886324300 
 +0.3762783500  +0.7307873200  +0.8918167600 
 +0.6909277300  +0.5904479700  +0.8649360700 
 +0.1375293500  +0.5889131500  +0.9081414500 
