# Supplementary material for: High yield electrosynthesis of oxygenates from CO using a relay Cu-Ag co-catalyst system
Source: Nat Commun. 2024 May 8;15:3892. doi: 10.1038/s41467-024-48083-w (PMC11078980; doi:10.1038/s41467-024-48083-w)
Supplement: Supplementary file 4 — Supplementary Data 1 [file 41467_2024_48083_MOESM4_ESM.zip › Supplementary Data 1/HCO-AgCu100-boundary-site1]

Ag\(1\0\0)                              
   1.00000000000000     
    15.6416118500000003    0.0000000000000000    0.0000000000000000
     0.0000000000000000   12.2571001052999993    0.0000000000000000
     0.0000000000000000    0.0000000000000000   20.0000000000000000
   Cu   Ag   C    O    H 
    60    48     1     1     1
Selective dynamics
Direct
  0.0571932639985562  0.1666666669970880  0.0236656710000034   F   F   F
  0.0571932639985562  0.4999999999959215  0.0236656710000034   F   F   F
  0.0571932639985562  0.8333333330029120  0.0236656710000034   F   F   F
  0.3572196459983132  0.0000000000000000  0.0296432270000011   F   F   F
  0.3572196459983132  0.3333333329988335  0.0296432270000011   F   F   F
  0.3572196459983132  0.6666666670011665  0.0296432270000011   F   F   F
  0.1593312539973297  0.0000000000000000  0.0306870880000005   F   F   F
  0.1593312539973297  0.3333333329988335  0.0306870880000005   F   F   F
  0.1593312539973297  0.6666666670011665  0.0306870880000005   F   F   F
  0.2562293980015866  0.1666666669970880  0.0326976240000008   F   F   F
  0.2562293980015866  0.4999999999959215  0.0326976240000008   F   F   F
  0.2562293980015866  0.8333333330029120  0.0326976240000008   F   F   F
  0.0386734149971915  0.0000000000000000  0.1095168350000009   F   F   F
  0.0386734149971915  0.3333333329988335  0.1095168350000009   F   F   F
  0.0386734149971915  0.6666666670011665  0.1095168350000009   F   F   F
  0.3743379549979053  0.1666666669970880  0.1144048820000023   F   F   F
  0.3743379549979053  0.4999999999959215  0.1144048820000023   F   F   F
  0.3743379549979053  0.8333333330029120  0.1144048820000023   F   F   F
  0.1482402050016347  0.1666666669970880  0.1207717610000003   F   F   F
  0.1482402050016347  0.4999999999959215  0.1207717610000003   F   F   F
  0.1482402050016347  0.8333333330029120  0.1207717610000003   F   F   F
  0.2605311320009491  0.0000000000000000  0.1236155670000016   F   F   F
  0.2605311320009491  0.3333333329988335  0.1236155670000016   F   F   F
  0.2605311320009491  0.6666666670011665  0.1236155670000016   F   F   F
  0.0278060851500097  0.1662723916560553  0.2034205674505977   T   T   T
  0.0286563871013565  0.5003314442700270  0.2038906553757131   T   T   T
  0.0285924346062451  0.8326951880632173  0.2038068879620874   T   T   T
  0.1367701002589951 -0.0001045862707940  0.2028603086222166   T   T   T
  0.1363950958329736  0.3329419769624862  0.2026388767061460   T   T   T
  0.1368508676475731  0.6665687051747770  0.2022940152726297   T   T   T
  0.2683535557858788  0.1665003315599193  0.2023445082548430   T   T   T
  0.2678004337876367  0.5017188036685470  0.2018284417446624   T   T   T
  0.2685292355076986  0.8327618012571592  0.2026511281908149   T   T   T
  0.3840825895655025  0.0009143468111145  0.2035488997406068   T   T   T
  0.3841328531563993  0.3321402447975441  0.2035003911918505   T   T   T
  0.3841691247740451  0.6658982846564058  0.2046283807168706   T   T   T
  0.2595205976092181 -0.0002758794948364  0.2776468669466283   T   T   T
  0.2589330116840194  0.3333295832636699  0.2773611756131265   T   T   T
  0.2591596178130379  0.6672578420469826  0.2794991566259276   T   T   T
  0.1483132986152908  0.1665569573222873  0.2805140085727353   T   T   T
  0.1491982179264320  0.4996141224283355  0.2805353584877379   T   T   T
  0.1486262094456158  0.8333957799780362  0.2809246718048212   T   T   T
  0.3759801026668324  0.1659843568813367  0.2950181156638002   T   T   T
  0.3750200289806704  0.4928860686665155  0.2919747918875851   T   T   T
  0.3770944518249493  0.8326721065233356  0.2943848438028319   T   T   T
  0.0364895246256470 -0.0004000192674826  0.3004701652464678   T   T   T
  0.0362942727098437  0.3327807435772897  0.3002785712929052   T   T   T
  0.0360822947574995  0.6666557008867319  0.2994611984576949   T   T   T
  0.2512821431591363  0.1654867362561450  0.3717779573286167   T   T   T
  0.2512817914132520  0.5000994974132984  0.3715173311523169   T   T   T
  0.2526255956580983  0.8301173167560945  0.3706394028993804   T   T   T
  0.1639203174355535 -0.0018096523272408  0.3742852679998219   T   T   T
  0.1634161151419083  0.3324821953176464  0.3740647088858879   T   T   T
  0.1618281086501140  0.6660317544009905  0.3744008574139195   T   T   T
  0.3474563284536321  0.9989332137874307  0.3727630036302350   T   T   T
  0.3464580888769910  0.3315469435583342  0.3729580185314584   T   T   T
  0.3584127657023128  0.6582545521433203  0.3728272269065240   T   T   T
  0.0662920077198607  0.1654182150530225  0.3787414166737132   T   T   T
  0.0675720205767918  0.4993552776075507  0.3790142634494844   T   T   T
  0.0670753329184491  0.8328480471504718  0.3796700620942874   T   T   T
  0.7806445959979484  0.1666666669970880  0.0033607680000003   F   F   F
  0.7806445959979484  0.4999999999959215  0.0033607680000003   F   F   F
  0.7806445959979484  0.8333333330029120  0.0033607680000003   F   F   F
  0.6346766620027111  0.0000000000000000  0.0044208560000030   F   F   F
  0.6346766620027111  0.3333333329988335  0.0044208560000030   F   F   F
  0.6346766620027111  0.6666666670011665  0.0044208560000030   F   F   F
  0.9313034369984052  0.0000000000000000  0.0050353070000000   F   F   F
  0.9313034369984052  0.3333333329988335  0.0050353070000000   F   F   F
  0.9313034369984052  0.6666666670011665  0.0050353070000000   F   F   F
  0.4818562939982414  0.1666666669970880  0.0088860259999990   F   F   F
  0.4818562939982414  0.4999999999959215  0.0088860259999990   F   F   F
  0.4818562939982414  0.8333333330029120  0.0088860259999990   F   F   F
  0.7785066050018372  0.0000000000000000  0.1018096780000022   F   F   F
  0.7785066050018372  0.3333333329988335  0.1018096780000022   F   F   F
  0.7785066050018372  0.6666666670011665  0.1018096780000022   F   F   F
  0.6394192379988013  0.1666666669970880  0.1022582720000003   F   F   F
  0.6394192379988013  0.4999999999959215  0.1022582720000003   F   F   F
  0.6394192379988013  0.8333333330029120  0.1022582720000003   F   F   F
  0.9163329000009668  0.1666666669970880  0.1028789369999998   F   F   F
  0.9163329000009668  0.4999999999959215  0.1028789369999998   F   F   F
  0.9163329000009668  0.8333333330029120  0.1028789369999998   F   F   F
  0.5004823350030918  0.0000000000000000  0.1049526099999980   F   F   F
  0.5004823350030918  0.3333333329988335  0.1049526099999980   F   F   F
  0.5004823350030918  0.6666666670011665  0.1049526099999980   F   F   F
  0.5045599240707793  0.1663153583892992  0.2055487931092475   T   T   T
  0.6409722568769274  0.0007045794459359  0.2037684101525979   T   T   T
  0.7782612007699654  0.1661917497697503  0.2039031994799506   T   T   T
  0.9128787616803080 -0.0002359736735320  0.2055372813037824   T   T   T
  0.5056803093119117  0.4991509535276179  0.2054958356347333   T   T   T
  0.6410692913831204  0.3323915323011342  0.2037474580297508   T   T   T
  0.7784876127816500  0.4997989680555973  0.2039827900689636   T   T   T
  0.9130790394005462  0.3331439068391656  0.2054775049029639   T   T   T
  0.5051512467925090  0.8349587664531091  0.2046524052061992   T   T   T
  0.6423381835432233  0.6661805231350738  0.2039907907233567   T   T   T
  0.7781157648631751  0.8333501609826065  0.2037452997886919   T   T   T
  0.9124456392486104  0.6667468871142109  0.2053417929742393   T   T   T
  0.5005276326761242  0.0001187305475027  0.3073716009146467   T   T   T
  0.5003861073854686  0.3313882818230351  0.3073361268562754   T   T   T
  0.5055234982754333  0.6698919428034398  0.3036364388497023   T   T   T
  0.9160794196659325  0.1659966535292962  0.3098948358791073   T   T   T
  0.9164473645865737  0.4998741586562483  0.3091663727956290   T   T   T
  0.9161255256024119  0.8333929936997436  0.3092287086079072   T   T   T
  0.6410541432984067  0.1661846436614801  0.3042252890973463   T   T   T
  0.6428633657326290  0.4972681633310454  0.3039660081561573   T   T   T
  0.6429120590827569  0.8353639277483369  0.3039798326606394   T   T   T
  0.7772054824841114  0.0004181291692714  0.3045642379803552   T   T   T
  0.7776463127871158  0.3319669254080320  0.3042026100335511   T   T   T
  0.7771021655370550  0.6666774549737301  0.3045122503094866   T   T   T
  0.4565411887055693  0.6385318678069944  0.4311362171460299   T   T   T
  0.5099419027711278  0.5658113929800750  0.4364672731366160   T   T   T
  0.4565357530349503  0.7032135967815497  0.4713686338895341   T   T   T
 
  0.00000000E+00  0.00000000E+00  0.00000000E+00
  0.00000000E+00  0.00000000E+00  0.00000000E+00
  0.00000000E+00  0.00000000E+00  0.00000000E+00
  0.00000000E+00  0.00000000E+00  0.00000000E+00
  0.00000000E+00  0.00000000E+00  0.00000000E+00
  0.00000000E+00  0.00000000E+00  0.00000000E+00
  0.00000000E+00  0.00000000E+00  0.00000000E+00
  0.00000000E+00  0.00000000E+00  0.00000000E+00
  0.00000000E+00  0.00000000E+00  0.00000000E+00
  0.00000000E+00  0.00000000E+00  0.00000000E+00
  0.00000000E+00  0.00000000E+00  0.00000000E+00
  0.00000000E+00  0.00000000E+00  0.00000000E+00
  0.00000000E+00  0.00000000E+00  0.00000000E+00
  0.00000000E+00  0.00000000E+00  0.00000000E+00
  0.00000000E+00  0.00000000E+00  0.00000000E+00
  0.00000000E+00  0.00000000E+00  0.00000000E+00
  0.00000000E+00  0.00000000E+00  0.00000000E+00
  0.00000000E+00  0.00000000E+00  0.00000000E+00
  0.00000000E+00  0.00000000E+00  0.00000000E+00
  0.00000000E+00  0.00000000E+00  0.00000000E+00
  0.00000000E+00  0.00000000E+00  0.00000000E+00
  0.00000000E+00  0.00000000E+00  0.00000000E+00
  0.00000000E+00  0.00000000E+00  0.00000000E+00
  0.00000000E+00  0.00000000E+00  0.00000000E+00
  0.00000000E+00  0.00000000E+00  0.00000000E+00
  0.00000000E+00  0.00000000E+00  0.00000000E+00
  0.00000000E+00  0.00000000E+00  0.00000000E+00
  0.00000000E+00  0.00000000E+00  0.00000000E+00
  0.00000000E+00  0.00000000E+00  0.00000000E+00
  0.00000000E+00  0.00000000E+00  0.00000000E+00
  0.00000000E+00  0.00000000E+00  0.00000000E+00
  0.00000000E+00  0.00000000E+00  0.00000000E+00
  0.00000000E+00  0.00000000E+00  0.00000000E+00
  0.00000000E+00  0.00000000E+00  0.00000000E+00
  0.00000000E+00  0.00000000E+00  0.00000000E+00
  0.00000000E+00  0.00000000E+00  0.00000000E+00
  0.00000000E+00  0.00000000E+00  0.00000000E+00
  0.00000000E+00  0.00000000E+00  0.00000000E+00
  0.00000000E+00  0.00000000E+00  0.00000000E+00
  0.00000000E+00  0.00000000E+00  0.00000000E+00
  0.00000000E+00  0.00000000E+00  0.00000000E+00
  0.00000000E+00  0.00000000E+00  0.00000000E+00
  0.00000000E+00  0.00000000E+00  0.00000000E+00
  0.00000000E+00  0.00000000E+00  0.00000000E+00
  0.00000000E+00  0.00000000E+00  0.00000000E+00
  0.00000000E+00  0.00000000E+00  0.00000000E+00
  0.00000000E+00  0.00000000E+00  0.00000000E+00
  0.00000000E+00  0.00000000E+00  0.00000000E+00
  0.00000000E+00  0.00000000E+00  0.00000000E+00
  0.00000000E+00  0.00000000E+00  0.00000000E+00
  0.00000000E+00  0.00000000E+00  0.00000000E+00
  0.00000000E+00  0.00000000E+00  0.00000000E+00
  0.00000000E+00  0.00000000E+00  0.00000000E+00
  0.00000000E+00  0.00000000E+00  0.00000000E+00
  0.00000000E+00  0.00000000E+00  0.00000000E+00
  0.00000000E+00  0.00000000E+00  0.00000000E+00
  0.00000000E+00  0.00000000E+00  0.00000000E+00
  0.00000000E+00  0.00000000E+00  0.00000000E+00
  0.00000000E+00  0.00000000E+00  0.00000000E+00
  0.00000000E+00  0.00000000E+00  0.00000000E+00
  0.00000000E+00  0.00000000E+00  0.00000000E+00
  0.00000000E+00  0.00000000E+00  0.00000000E+00
  0.00000000E+00  0.00000000E+00  0.00000000E+00
  0.00000000E+00  0.00000000E+00  0.00000000E+00
  0.00000000E+00  0.00000000E+00  0.00000000E+00
  0.00000000E+00  0.00000000E+00  0.00000000E+00
  0.00000000E+00  0.00000000E+00  0.00000000E+00
  0.00000000E+00  0.00000000E+00  0.00000000E+00
  0.00000000E+00  0.00000000E+00  0.00000000E+00
  0.00000000E+00  0.00000000E+00  0.00000000E+00
  0.00000000E+00  0.00000000E+00  0.00000000E+00
  0.00000000E+00  0.00000000E+00  0.00000000E+00
  0.00000000E+00  0.00000000E+00  0.00000000E+00
  0.00000000E+00  0.00000000E+00  0.00000000E+00
  0.00000000E+00  0.00000000E+00  0.00000000E+00
  0.00000000E+00  0.00000000E+00  0.00000000E+00
  0.00000000E+00  0.00000000E+00  0.00000000E+00
  0.00000000E+00  0.00000000E+00  0.00000000E+00
  0.00000000E+00  0.00000000E+00  0.00000000E+00
  0.00000000E+00  0.00000000E+00  0.00000000E+00
  0.00000000E+00  0.00000000E+00  0.00000000E+00
  0.00000000E+00  0.00000000E+00  0.00000000E+00
  0.00000000E+00  0.00000000E+00  0.00000000E+00
  0.00000000E+00  0.00000000E+00  0.00000000E+00
  0.00000000E+00  0.00000000E+00  0.00000000E+00
  0.00000000E+00  0.00000000E+00  0.00000000E+00
  0.00000000E+00  0.00000000E+00  0.00000000E+00
  0.00000000E+00  0.00000000E+00  0.00000000E+00
  0.00000000E+00  0.00000000E+00  0.00000000E+00
  0.00000000E+00  0.00000000E+00  0.00000000E+00
  0.00000000E+00  0.00000000E+00  0.00000000E+00
  0.00000000E+00  0.00000000E+00  0.00000000E+00
  0.00000000E+00  0.00000000E+00  0.00000000E+00
  0.00000000E+00  0.00000000E+00  0.00000000E+00
  0.00000000E+00  0.00000000E+00  0.00000000E+00
  0.00000000E+00  0.00000000E+00  0.00000000E+00
  0.00000000E+00  0.00000000E+00  0.00000000E+00
  0.00000000E+00  0.00000000E+00  0.00000000E+00
  0.00000000E+00  0.00000000E+00  0.00000000E+00
  0.00000000E+00  0.00000000E+00  0.00000000E+00
  0.00000000E+00  0.00000000E+00  0.00000000E+00
  0.00000000E+00  0.00000000E+00  0.00000000E+00
  0.00000000E+00  0.00000000E+00  0.00000000E+00
  0.00000000E+00  0.00000000E+00  0.00000000E+00
  0.00000000E+00  0.00000000E+00  0.00000000E+00
  0.00000000E+00  0.00000000E+00  0.00000000E+00
  0.00000000E+00  0.00000000E+00  0.00000000E+00
  0.00000000E+00  0.00000000E+00  0.00000000E+00
  0.00000000E+00  0.00000000E+00  0.00000000E+00
  0.00000000E+00  0.00000000E+00  0.00000000E+00
  0.00000000E+00  0.00000000E+00  0.00000000E+00
