# Supplementary material for: High yield electrosynthesis of oxygenates from CO using a relay Cu-Ag co-catalyst system
Source: Nat Commun. 2024 May 8;15:3892. doi: 10.1038/s41467-024-48083-w (PMC11078980; doi:10.1038/s41467-024-48083-w)
Supplement: Supplementary file 4 — Supplementary Data 1 [file 41467_2024_48083_MOESM4_ESM.zip › Supplementary Data 1/HCO-AgCu100-boundary-site2]

Ag\(1\0\0)                              
   1.00000000000000     
    15.6416118500000003    0.0000000000000000    0.0000000000000000
     0.0000000000000000   12.2571001052999993    0.0000000000000000
     0.0000000000000000    0.0000000000000000   20.0000000000000000
   Cu   Ag   C    O    H 
    60    48     1     1     1
Selective dynamics
Direct
  0.0571932639985562  0.1666666669970880  0.0236656710000034   F   F   F
  0.0571932639985562  0.4999999999959215  0.0236656710000034   F   F   F
  0.0571932639985562  0.8333333330029120  0.0236656710000034   F   F   F
  0.3572196459983132  0.0000000000000000  0.0296432270000011   F   F   F
  0.3572196459983132  0.3333333329988335  0.0296432270000011   F   F   F
  0.3572196459983132  0.6666666670011665  0.0296432270000011   F   F   F
  0.1593312539973297  0.0000000000000000  0.0306870880000005   F   F   F
  0.1593312539973297  0.3333333329988335  0.0306870880000005   F   F   F
  0.1593312539973297  0.6666666670011665  0.0306870880000005   F   F   F
  0.2562293980015866  0.1666666669970880  0.0326976240000008   F   F   F
  0.2562293980015866  0.4999999999959215  0.0326976240000008   F   F   F
  0.2562293980015866  0.8333333330029120  0.0326976240000008   F   F   F
  0.0386734149971915  0.0000000000000000  0.1095168350000009   F   F   F
  0.0386734149971915  0.3333333329988335  0.1095168350000009   F   F   F
  0.0386734149971915  0.6666666670011665  0.1095168350000009   F   F   F
  0.3743379549979053  0.1666666669970880  0.1144048820000023   F   F   F
  0.3743379549979053  0.4999999999959215  0.1144048820000023   F   F   F
  0.3743379549979053  0.8333333330029120  0.1144048820000023   F   F   F
  0.1482402050016347  0.1666666669970880  0.1207717610000003   F   F   F
  0.1482402050016347  0.4999999999959215  0.1207717610000003   F   F   F
  0.1482402050016347  0.8333333330029120  0.1207717610000003   F   F   F
  0.2605311320009491  0.0000000000000000  0.1236155670000016   F   F   F
  0.2605311320009491  0.3333333329988335  0.1236155670000016   F   F   F
  0.2605311320009491  0.6666666670011665  0.1236155670000016   F   F   F
  0.0276139968349695  0.1664792112559513  0.2036282746120774   T   T   T
  0.0281546026712072  0.5008587748544574  0.2035650433220856   T   T   T
  0.0285041023646741  0.8321059924201781  0.2036656317389316   T   T   T
  0.1360012831889366  0.0002310012394845  0.2028660831392108   T   T   T
  0.1358072385435074  0.3329173795153474  0.2028177678074291   T   T   T
  0.1387714990852326  0.6666183784871219  0.2027671693444230   T   T   T
  0.2676759718640815  0.1665229052877824  0.2026425250918151   T   T   T
  0.2688128751582656  0.5021929695429009  0.2027225140856015   T   T   T
  0.2683355874391564  0.8309333449008388  0.2024934134870618   T   T   T
  0.3840416930557113 -0.0006097973132155  0.2040530205432498   T   T   T
  0.3841219404387610  0.3341611325498505  0.2042463833171966   T   T   T
  0.3843270506334659  0.6656628925467872  0.2030113928664881   T   T   T
  0.2583349727305289  0.9997186525407470  0.2771478766823316   T   T   T
  0.2581317641919563  0.3338228024768503  0.2772262833270799   T   T   T
  0.2603520494756614  0.6673400801736318  0.2797709511573740   T   T   T
  0.1472223858012444  0.1665379486668138  0.2815773016137747   T   T   T
  0.1485091087790268  0.4993296252228800  0.2799907453677682   T   T   T
  0.1483385802438779  0.8339315819539262  0.2804546953487632   T   T   T
  0.3755102269781599  0.1662901996041354  0.2949384838236500   T   T   T
  0.3756995329224443  0.4969408141547634  0.2946325542820473   T   T   T
  0.3757237274358894  0.8352977143272640  0.2938855570424748   T   T   T
  0.0365371104938412  0.0004450996974897  0.3008235048163295   T   T   T
  0.0359886071600949  0.3321589843127605  0.3006946697351445   T   T   T
  0.0369851711448043  0.6665526098563908  0.2997639377251795   T   T   T
  0.2511710149922333  0.1656980306892149  0.3719556677983512   T   T   T
  0.2501119015783654  0.4998175549692377  0.3713415901672687   T   T   T
  0.2512606530541283  0.8310766857222499  0.3709969991547507   T   T   T
  0.1633060447681373 -0.0006686729217776  0.3745059538808154   T   T   T
  0.1630134623350855  0.3322805805667883  0.3742569395966522   T   T   T
  0.1628208234983661  0.6666165413303748  0.3745674220740387   T   T   T
  0.3469609436601127 -0.0008236240791734  0.3718081059394562   T   T   T
  0.3467420398711991  0.3325218152801362  0.3718067156983469   T   T   T
  0.3595627624780395  0.6608474677195872  0.3723227306660340   T   T   T
  0.0665839402690413  0.1657365007207602  0.3811593380676498   T   T   T
  0.0694687347295835  0.4995401415596170  0.3794929309175722   T   T   T
  0.0685798275520338  0.8326036561229535  0.3795504996051218   T   T   T
  0.7806445959979484  0.1666666669970880  0.0033607680000003   F   F   F
  0.7806445959979484  0.4999999999959215  0.0033607680000003   F   F   F
  0.7806445959979484  0.8333333330029120  0.0033607680000003   F   F   F
  0.6346766620027111  0.0000000000000000  0.0044208560000030   F   F   F
  0.6346766620027111  0.3333333329988335  0.0044208560000030   F   F   F
  0.6346766620027111  0.6666666670011665  0.0044208560000030   F   F   F
  0.9313034369984052  0.0000000000000000  0.0050353070000000   F   F   F
  0.9313034369984052  0.3333333329988335  0.0050353070000000   F   F   F
  0.9313034369984052  0.6666666670011665  0.0050353070000000   F   F   F
  0.4818562939982414  0.1666666669970880  0.0088860259999990   F   F   F
  0.4818562939982414  0.4999999999959215  0.0088860259999990   F   F   F
  0.4818562939982414  0.8333333330029120  0.0088860259999990   F   F   F
  0.7785066050018372  0.0000000000000000  0.1018096780000022   F   F   F
  0.7785066050018372  0.3333333329988335  0.1018096780000022   F   F   F
  0.7785066050018372  0.6666666670011665  0.1018096780000022   F   F   F
  0.6394192379988013  0.1666666669970880  0.1022582720000003   F   F   F
  0.6394192379988013  0.4999999999959215  0.1022582720000003   F   F   F
  0.6394192379988013  0.8333333330029120  0.1022582720000003   F   F   F
  0.9163329000009668  0.1666666669970880  0.1028789369999998   F   F   F
  0.9163329000009668  0.4999999999959215  0.1028789369999998   F   F   F
  0.9163329000009668  0.8333333330029120  0.1028789369999998   F   F   F
  0.5004823350030918  0.0000000000000000  0.1049526099999980   F   F   F
  0.5004823350030918  0.3333333329988335  0.1049526099999980   F   F   F
  0.5004823350030918  0.6666666670011665  0.1049526099999980   F   F   F
  0.5040883113057645  0.1663896423951618  0.2057259699348800   T   T   T
  0.6404269113276096  0.9997129073005278  0.2039654477593685   T   T   T
  0.7778761502992221  0.1660058550832714  0.2037575703460423   T   T   T
  0.9128186578693644 -0.0003426912185724  0.2058619248424917   T   T   T
  0.5055049486711741  0.4998604115295618  0.2059755928939111   T   T   T
  0.6410524979841816  0.3320455548971219  0.2029812534678018   T   T   T
  0.7788271955738663  0.5003467105517514  0.2030421911663847   T   T   T
  0.9133118135961934  0.3330878315568397  0.2056141112746988   T   T   T
  0.5050715047565172  0.8336345584879602  0.2047403021956234   T   T   T
  0.6411674234965595  0.6656485842645463  0.2049332137777219   T   T   T
  0.7775843046644443  0.8326033744511856  0.2036672389999286   T   T   T
  0.9127272633521699  0.6668489419228653  0.2056918275344121   T   T   T
  0.5005753684548807  0.9998658901372242  0.3070560641175264   T   T   T
  0.5008064636290530  0.3332016912456015  0.3071690666239507   T   T   T
  0.5019958203726503  0.6722942298673923  0.3067745082060309   T   T   T
  0.9164915580902514  0.1659986906776850  0.3100095761420462   T   T   T
  0.9166303193363057  0.4999215787686087  0.3092546093965639   T   T   T
  0.9163470459711925  0.8331056291663924  0.3091905209535316   T   T   T
  0.6410320810799096  0.1664091751207981  0.3039985991019244   T   T   T
  0.6441394709946312  0.4962879991877724  0.3032811788644069   T   T   T
  0.6425298761929126  0.8335861538540520  0.3049250441491355   T   T   T
  0.7765725000913252  0.9997887332483176  0.3038000616883738   T   T   T
  0.7784400664669803  0.3317650014046510  0.3037148115709617   T   T   T
  0.7775898214780920  0.6661634450414617  0.3044142574811133   T   T   T
  0.4649014773409068  0.6355075665494150  0.4256968821161174   T   T   T
  0.4531471003128489  0.6994304693807293  0.4719814237603231   T   T   T
  0.5101059825412937  0.5660179737057935  0.4310052584051041   T   T   T
 
  0.00000000E+00  0.00000000E+00  0.00000000E+00
  0.00000000E+00  0.00000000E+00  0.00000000E+00
  0.00000000E+00  0.00000000E+00  0.00000000E+00
  0.00000000E+00  0.00000000E+00  0.00000000E+00
  0.00000000E+00  0.00000000E+00  0.00000000E+00
  0.00000000E+00  0.00000000E+00  0.00000000E+00
  0.00000000E+00  0.00000000E+00  0.00000000E+00
  0.00000000E+00  0.00000000E+00  0.00000000E+00
  0.00000000E+00  0.00000000E+00  0.00000000E+00
  0.00000000E+00  0.00000000E+00  0.00000000E+00
  0.00000000E+00  0.00000000E+00  0.00000000E+00
  0.00000000E+00  0.00000000E+00  0.00000000E+00
  0.00000000E+00  0.00000000E+00  0.00000000E+00
  0.00000000E+00  0.00000000E+00  0.00000000E+00
  0.00000000E+00  0.00000000E+00  0.00000000E+00
  0.00000000E+00  0.00000000E+00  0.00000000E+00
  0.00000000E+00  0.00000000E+00  0.00000000E+00
  0.00000000E+00  0.00000000E+00  0.00000000E+00
  0.00000000E+00  0.00000000E+00  0.00000000E+00
  0.00000000E+00  0.00000000E+00  0.00000000E+00
  0.00000000E+00  0.00000000E+00  0.00000000E+00
  0.00000000E+00  0.00000000E+00  0.00000000E+00
  0.00000000E+00  0.00000000E+00  0.00000000E+00
  0.00000000E+00  0.00000000E+00  0.00000000E+00
  0.00000000E+00  0.00000000E+00  0.00000000E+00
  0.00000000E+00  0.00000000E+00  0.00000000E+00
  0.00000000E+00  0.00000000E+00  0.00000000E+00
  0.00000000E+00  0.00000000E+00  0.00000000E+00
  0.00000000E+00  0.00000000E+00  0.00000000E+00
  0.00000000E+00  0.00000000E+00  0.00000000E+00
  0.00000000E+00  0.00000000E+00  0.00000000E+00
  0.00000000E+00  0.00000000E+00  0.00000000E+00
  0.00000000E+00  0.00000000E+00  0.00000000E+00
  0.00000000E+00  0.00000000E+00  0.00000000E+00
  0.00000000E+00  0.00000000E+00  0.00000000E+00
  0.00000000E+00  0.00000000E+00  0.00000000E+00
  0.00000000E+00  0.00000000E+00  0.00000000E+00
  0.00000000E+00  0.00000000E+00  0.00000000E+00
  0.00000000E+00  0.00000000E+00  0.00000000E+00
  0.00000000E+00  0.00000000E+00  0.00000000E+00
  0.00000000E+00  0.00000000E+00  0.00000000E+00
  0.00000000E+00  0.00000000E+00  0.00000000E+00
  0.00000000E+00  0.00000000E+00  0.00000000E+00
  0.00000000E+00  0.00000000E+00  0.00000000E+00
  0.00000000E+00  0.00000000E+00  0.00000000E+00
  0.00000000E+00  0.00000000E+00  0.00000000E+00
  0.00000000E+00  0.00000000E+00  0.00000000E+00
  0.00000000E+00  0.00000000E+00  0.00000000E+00
  0.00000000E+00  0.00000000E+00  0.00000000E+00
  0.00000000E+00  0.00000000E+00  0.00000000E+00
  0.00000000E+00  0.00000000E+00  0.00000000E+00
  0.00000000E+00  0.00000000E+00  0.00000000E+00
  0.00000000E+00  0.00000000E+00  0.00000000E+00
  0.00000000E+00  0.00000000E+00  0.00000000E+00
  0.00000000E+00  0.00000000E+00  0.00000000E+00
  0.00000000E+00  0.00000000E+00  0.00000000E+00
  0.00000000E+00  0.00000000E+00  0.00000000E+00
  0.00000000E+00  0.00000000E+00  0.00000000E+00
  0.00000000E+00  0.00000000E+00  0.00000000E+00
  0.00000000E+00  0.00000000E+00  0.00000000E+00
  0.00000000E+00  0.00000000E+00  0.00000000E+00
  0.00000000E+00  0.00000000E+00  0.00000000E+00
  0.00000000E+00  0.00000000E+00  0.00000000E+00
  0.00000000E+00  0.00000000E+00  0.00000000E+00
  0.00000000E+00  0.00000000E+00  0.00000000E+00
  0.00000000E+00  0.00000000E+00  0.00000000E+00
  0.00000000E+00  0.00000000E+00  0.00000000E+00
  0.00000000E+00  0.00000000E+00  0.00000000E+00
  0.00000000E+00  0.00000000E+00  0.00000000E+00
  0.00000000E+00  0.00000000E+00  0.00000000E+00
  0.00000000E+00  0.00000000E+00  0.00000000E+00
  0.00000000E+00  0.00000000E+00  0.00000000E+00
  0.00000000E+00  0.00000000E+00  0.00000000E+00
  0.00000000E+00  0.00000000E+00  0.00000000E+00
  0.00000000E+00  0.00000000E+00  0.00000000E+00
  0.00000000E+00  0.00000000E+00  0.00000000E+00
  0.00000000E+00  0.00000000E+00  0.00000000E+00
  0.00000000E+00  0.00000000E+00  0.00000000E+00
  0.00000000E+00  0.00000000E+00  0.00000000E+00
  0.00000000E+00  0.00000000E+00  0.00000000E+00
  0.00000000E+00  0.00000000E+00  0.00000000E+00
  0.00000000E+00  0.00000000E+00  0.00000000E+00
  0.00000000E+00  0.00000000E+00  0.00000000E+00
  0.00000000E+00  0.00000000E+00  0.00000000E+00
  0.00000000E+00  0.00000000E+00  0.00000000E+00
  0.00000000E+00  0.00000000E+00  0.00000000E+00
  0.00000000E+00  0.00000000E+00  0.00000000E+00
  0.00000000E+00  0.00000000E+00  0.00000000E+00
  0.00000000E+00  0.00000000E+00  0.00000000E+00
  0.00000000E+00  0.00000000E+00  0.00000000E+00
  0.00000000E+00  0.00000000E+00  0.00000000E+00
  0.00000000E+00  0.00000000E+00  0.00000000E+00
  0.00000000E+00  0.00000000E+00  0.00000000E+00
  0.00000000E+00  0.00000000E+00  0.00000000E+00
  0.00000000E+00  0.00000000E+00  0.00000000E+00
  0.00000000E+00  0.00000000E+00  0.00000000E+00
  0.00000000E+00  0.00000000E+00  0.00000000E+00
  0.00000000E+00  0.00000000E+00  0.00000000E+00
  0.00000000E+00  0.00000000E+00  0.00000000E+00
  0.00000000E+00  0.00000000E+00  0.00000000E+00
  0.00000000E+00  0.00000000E+00  0.00000000E+00
  0.00000000E+00  0.00000000E+00  0.00000000E+00
  0.00000000E+00  0.00000000E+00  0.00000000E+00
  0.00000000E+00  0.00000000E+00  0.00000000E+00
  0.00000000E+00  0.00000000E+00  0.00000000E+00
  0.00000000E+00  0.00000000E+00  0.00000000E+00
  0.00000000E+00  0.00000000E+00  0.00000000E+00
  0.00000000E+00  0.00000000E+00  0.00000000E+00
  0.00000000E+00  0.00000000E+00  0.00000000E+00
  0.00000000E+00  0.00000000E+00  0.00000000E+00
  0.00000000E+00  0.00000000E+00  0.00000000E+00
