# Supplementary material for: High yield electrosynthesis of oxygenates from CO using a relay Cu-Ag co-catalyst system
Source: Nat Commun. 2024 May 8;15:3892. doi: 10.1038/s41467-024-48083-w (PMC11078980; doi:10.1038/s41467-024-48083-w)
Supplement: Supplementary file 4 — Supplementary Data 1 [file 41467_2024_48083_MOESM4_ESM.zip › Supplementary Data 1/HCO-AgCu100-boundary-site3]

Ag\(1\0\0)                              
   1.00000000000000     
    15.6416118500000003    0.0000000000000000    0.0000000000000000
     0.0000000000000000   12.2571001052999993    0.0000000000000000
     0.0000000000000000    0.0000000000000000   20.0000000000000000
   Cu   Ag   C    O    H 
    60    48     1     1     1
Selective dynamics
Direct
  0.0571932639985562  0.1666666669970880  0.0236656710000034   F   F   F
  0.0571932639985562  0.4999999999959215  0.0236656710000034   F   F   F
  0.0571932639985562  0.8333333330029120  0.0236656710000034   F   F   F
  0.3572196459983132  0.0000000000000000  0.0296432270000011   F   F   F
  0.3572196459983132  0.3333333329988335  0.0296432270000011   F   F   F
  0.3572196459983132  0.6666666670011665  0.0296432270000011   F   F   F
  0.1593312539973297  0.0000000000000000  0.0306870880000005   F   F   F
  0.1593312539973297  0.3333333329988335  0.0306870880000005   F   F   F
  0.1593312539973297  0.6666666670011665  0.0306870880000005   F   F   F
  0.2562293980015866  0.1666666669970880  0.0326976240000008   F   F   F
  0.2562293980015866  0.4999999999959215  0.0326976240000008   F   F   F
  0.2562293980015866  0.8333333330029120  0.0326976240000008   F   F   F
  0.0386734149971915  0.0000000000000000  0.1095168350000009   F   F   F
  0.0386734149971915  0.3333333329988335  0.1095168350000009   F   F   F
  0.0386734149971915  0.6666666670011665  0.1095168350000009   F   F   F
  0.3743379549979053  0.1666666669970880  0.1144048820000023   F   F   F
  0.3743379549979053  0.4999999999959215  0.1144048820000023   F   F   F
  0.3743379549979053  0.8333333330029120  0.1144048820000023   F   F   F
  0.1482402050016347  0.1666666669970880  0.1207717610000003   F   F   F
  0.1482402050016347  0.4999999999959215  0.1207717610000003   F   F   F
  0.1482402050016347  0.8333333330029120  0.1207717610000003   F   F   F
  0.2605311320009491  0.0000000000000000  0.1236155670000016   F   F   F
  0.2605311320009491  0.3333333329988335  0.1236155670000016   F   F   F
  0.2605311320009491  0.6666666670011665  0.1236155670000016   F   F   F
  0.0289028749476663  0.1666999169057254  0.2031681812729793   T   T   T
  0.0284231523711617  0.5001041682982127  0.2028742962911045   T   T   T
  0.0287099807030992  0.8324117634654751  0.2032578256974317   T   T   T
  0.1373331434672941 -0.0001276853206544  0.2029559632378183   T   T   T
  0.1374691483076158  0.3329952852119335  0.2029081452893285   T   T   T
  0.1376098858264463  0.6670017282141646  0.2029197189394390   T   T   T
  0.2687635511345908  0.1664602253248181  0.2029528047150760   T   T   T
  0.2687703743653421  0.4999482329330718  0.2024599607608866   T   T   T
  0.2685874663825948  0.8333234796726012  0.2029515065687096   T   T   T
  0.3835139083304224 -0.0003010343061794  0.2040167600989851   T   T   T
  0.3839101382823279  0.3339642889151557  0.2040841801265695   T   T   T
  0.3839093069467966  0.6657572858392004  0.2040070448253567   T   T   T
  0.2587588310157944  0.0001287873457533  0.2796352601940862   T   T   T
  0.2594594720413855  0.3329965567379363  0.2791151742135273   T   T   T
  0.2595275010070919  0.6669913192780204  0.2792511880517383   T   T   T
  0.1486361288399355  0.1665675541202579  0.2812455132361030   T   T   T
  0.1487419039260477  0.5001265256127869  0.2802625586712089   T   T   T
  0.1484091668235173  0.8332163482125485  0.2813247933975074   T   T   T
  0.3771160499177778  0.1667157283466737  0.2955436775682899   T   T   T
  0.3765656755872002  0.4999758242448064  0.2949585430955517   T   T   T
  0.3766090112468927  0.8332123187261962  0.2957131211381169   T   T   T
  0.0366841223246205  0.9996577255128752  0.3004563921179897   T   T   T
  0.0358671855088483  0.3325488362215610  0.2998800400074194   T   T   T
  0.0358371178328571  0.6670271220743929  0.2998893296325540   T   T   T
  0.2520442796365253  0.1662579055510743  0.3723382205639705   T   T   T
  0.2517296673293272  0.4998678622808208  0.3712678982494123   T   T   T
  0.2515979237322777  0.8334835343653545  0.3725555237084291   T   T   T
  0.1624281570917661 -0.0000970076758535  0.3765404933071695   T   T   T
  0.1622847479490560  0.3328711938076810  0.3745491047161179   T   T   T
  0.1621574786735253  0.6667439166795006  0.3746088631905008   T   T   T
  0.3494432141086192  0.9997250890452274  0.3735982419548884   T   T   T
  0.3483877397542715  0.3334763952392767  0.3739957521899721   T   T   T
  0.3482912204669465  0.6663086405971008  0.3742418811756298   T   T   T
  0.0664254798316320  0.1662685899981502  0.3797146040486571   T   T   T
  0.0654388953085089  0.4998146742549546  0.3780509765673405   T   T   T
  0.0666592115536289  0.8335352433232701  0.3800345058441413   T   T   T
  0.7806445959979484  0.1666666669970880  0.0033607680000003   F   F   F
  0.7806445959979484  0.4999999999959215  0.0033607680000003   F   F   F
  0.7806445959979484  0.8333333330029120  0.0033607680000003   F   F   F
  0.6346766620027111  0.0000000000000000  0.0044208560000030   F   F   F
  0.6346766620027111  0.3333333329988335  0.0044208560000030   F   F   F
  0.6346766620027111  0.6666666670011665  0.0044208560000030   F   F   F
  0.9313034369984052  0.0000000000000000  0.0050353070000000   F   F   F
  0.9313034369984052  0.3333333329988335  0.0050353070000000   F   F   F
  0.9313034369984052  0.6666666670011665  0.0050353070000000   F   F   F
  0.4818562939982414  0.1666666669970880  0.0088860259999990   F   F   F
  0.4818562939982414  0.4999999999959215  0.0088860259999990   F   F   F
  0.4818562939982414  0.8333333330029120  0.0088860259999990   F   F   F
  0.7785066050018372  0.0000000000000000  0.1018096780000022   F   F   F
  0.7785066050018372  0.3333333329988335  0.1018096780000022   F   F   F
  0.7785066050018372  0.6666666670011665  0.1018096780000022   F   F   F
  0.6394192379988013  0.1666666669970880  0.1022582720000003   F   F   F
  0.6394192379988013  0.4999999999959215  0.1022582720000003   F   F   F
  0.6394192379988013  0.8333333330029120  0.1022582720000003   F   F   F
  0.9163329000009668  0.1666666669970880  0.1028789369999998   F   F   F
  0.9163329000009668  0.4999999999959215  0.1028789369999998   F   F   F
  0.9163329000009668  0.8333333330029120  0.1028789369999998   F   F   F
  0.5004823350030918  0.0000000000000000  0.1049526099999980   F   F   F
  0.5004823350030918  0.3333333329988335  0.1049526099999980   F   F   F
  0.5004823350030918  0.6666666670011665  0.1049526099999980   F   F   F
  0.5049691331815573  0.1672267651117740  0.2055774967613904   T   T   T
  0.6402537736623682 -0.0003210833721511  0.2045181701661902   T   T   T
  0.7775180701570031  0.1665740107416506  0.2038148248749533   T   T   T
  0.9130014780787499  0.9994386123938157  0.2052187112888537   T   T   T
  0.5057615592973124  0.4997064211058639  0.2059957913606604   T   T   T
  0.6407124504286654  0.3352131281257386  0.2043793002591747   T   T   T
  0.7759947296985920  0.4995395013001644  0.2051199676356991   T   T   T
  0.9124325762858672  0.3341646443359852  0.2048603718113951   T   T   T
  0.5048790436969931  0.8326592669082646  0.2056384119294440   T   T   T
  0.6403320052573579  0.6629493332222040  0.2058401754230764   T   T   T
  0.7772464499823571  0.8324351349199883  0.2043745913342339   T   T   T
  0.9119140020706089  0.6655304312787131  0.2052150943884236   T   T   T
  0.4999989479855004  0.0000228512268904  0.3072589978334596   T   T   T
  0.4996143243481101  0.3324258934584198  0.3079828129091046   T   T   T
  0.4992106581234642  0.6678351481271526  0.3075602117166892   T   T   T
  0.9167741880924325  0.1658339497427259  0.3084941174957382   T   T   T
  0.9161509373738046  0.4995783398820467  0.3090996727088804   T   T   T
  0.9161235421059963  0.8329707044794911  0.3088250425480673   T   T   T
  0.6411179626810918  0.1667818820943290  0.3039149527909010   T   T   T
  0.6408181416250753  0.4955723677204518  0.3117087472283462   T   T   T
  0.6406362631668248  0.8325764410068996  0.3041970422446718   T   T   T
  0.7774674502657685  0.9998167424724151  0.3042253467701547   T   T   T
  0.7791023428745173  0.3307632513931348  0.3044819126454810   T   T   T
  0.7767658406676632  0.6660381810668717  0.3052390242524446   T   T   T
  0.6160419413336228  0.4699426346853672  0.4176221742101282   T   T   T
  0.5763280714382941  0.5327348722203527  0.4524372547835848   T   T   T
  0.6451787116550188  0.3950347226288500  0.4407653919149856   T   T   T
 
  0.00000000E+00  0.00000000E+00  0.00000000E+00
  0.00000000E+00  0.00000000E+00  0.00000000E+00
  0.00000000E+00  0.00000000E+00  0.00000000E+00
  0.00000000E+00  0.00000000E+00  0.00000000E+00
  0.00000000E+00  0.00000000E+00  0.00000000E+00
  0.00000000E+00  0.00000000E+00  0.00000000E+00
  0.00000000E+00  0.00000000E+00  0.00000000E+00
  0.00000000E+00  0.00000000E+00  0.00000000E+00
  0.00000000E+00  0.00000000E+00  0.00000000E+00
  0.00000000E+00  0.00000000E+00  0.00000000E+00
  0.00000000E+00  0.00000000E+00  0.00000000E+00
  0.00000000E+00  0.00000000E+00  0.00000000E+00
  0.00000000E+00  0.00000000E+00  0.00000000E+00
  0.00000000E+00  0.00000000E+00  0.00000000E+00
  0.00000000E+00  0.00000000E+00  0.00000000E+00
  0.00000000E+00  0.00000000E+00  0.00000000E+00
  0.00000000E+00  0.00000000E+00  0.00000000E+00
  0.00000000E+00  0.00000000E+00  0.00000000E+00
  0.00000000E+00  0.00000000E+00  0.00000000E+00
  0.00000000E+00  0.00000000E+00  0.00000000E+00
  0.00000000E+00  0.00000000E+00  0.00000000E+00
  0.00000000E+00  0.00000000E+00  0.00000000E+00
  0.00000000E+00  0.00000000E+00  0.00000000E+00
  0.00000000E+00  0.00000000E+00  0.00000000E+00
  0.00000000E+00  0.00000000E+00  0.00000000E+00
  0.00000000E+00  0.00000000E+00  0.00000000E+00
  0.00000000E+00  0.00000000E+00  0.00000000E+00
  0.00000000E+00  0.00000000E+00  0.00000000E+00
  0.00000000E+00  0.00000000E+00  0.00000000E+00
  0.00000000E+00  0.00000000E+00  0.00000000E+00
  0.00000000E+00  0.00000000E+00  0.00000000E+00
  0.00000000E+00  0.00000000E+00  0.00000000E+00
  0.00000000E+00  0.00000000E+00  0.00000000E+00
  0.00000000E+00  0.00000000E+00  0.00000000E+00
  0.00000000E+00  0.00000000E+00  0.00000000E+00
  0.00000000E+00  0.00000000E+00  0.00000000E+00
  0.00000000E+00  0.00000000E+00  0.00000000E+00
  0.00000000E+00  0.00000000E+00  0.00000000E+00
  0.00000000E+00  0.00000000E+00  0.00000000E+00
  0.00000000E+00  0.00000000E+00  0.00000000E+00
  0.00000000E+00  0.00000000E+00  0.00000000E+00
  0.00000000E+00  0.00000000E+00  0.00000000E+00
  0.00000000E+00  0.00000000E+00  0.00000000E+00
  0.00000000E+00  0.00000000E+00  0.00000000E+00
  0.00000000E+00  0.00000000E+00  0.00000000E+00
  0.00000000E+00  0.00000000E+00  0.00000000E+00
  0.00000000E+00  0.00000000E+00  0.00000000E+00
  0.00000000E+00  0.00000000E+00  0.00000000E+00
  0.00000000E+00  0.00000000E+00  0.00000000E+00
  0.00000000E+00  0.00000000E+00  0.00000000E+00
  0.00000000E+00  0.00000000E+00  0.00000000E+00
  0.00000000E+00  0.00000000E+00  0.00000000E+00
  0.00000000E+00  0.00000000E+00  0.00000000E+00
  0.00000000E+00  0.00000000E+00  0.00000000E+00
  0.00000000E+00  0.00000000E+00  0.00000000E+00
  0.00000000E+00  0.00000000E+00  0.00000000E+00
  0.00000000E+00  0.00000000E+00  0.00000000E+00
  0.00000000E+00  0.00000000E+00  0.00000000E+00
  0.00000000E+00  0.00000000E+00  0.00000000E+00
  0.00000000E+00  0.00000000E+00  0.00000000E+00
  0.00000000E+00  0.00000000E+00  0.00000000E+00
  0.00000000E+00  0.00000000E+00  0.00000000E+00
  0.00000000E+00  0.00000000E+00  0.00000000E+00
  0.00000000E+00  0.00000000E+00  0.00000000E+00
  0.00000000E+00  0.00000000E+00  0.00000000E+00
  0.00000000E+00  0.00000000E+00  0.00000000E+00
  0.00000000E+00  0.00000000E+00  0.00000000E+00
  0.00000000E+00  0.00000000E+00  0.00000000E+00
  0.00000000E+00  0.00000000E+00  0.00000000E+00
  0.00000000E+00  0.00000000E+00  0.00000000E+00
  0.00000000E+00  0.00000000E+00  0.00000000E+00
  0.00000000E+00  0.00000000E+00  0.00000000E+00
  0.00000000E+00  0.00000000E+00  0.00000000E+00
  0.00000000E+00  0.00000000E+00  0.00000000E+00
  0.00000000E+00  0.00000000E+00  0.00000000E+00
  0.00000000E+00  0.00000000E+00  0.00000000E+00
  0.00000000E+00  0.00000000E+00  0.00000000E+00
  0.00000000E+00  0.00000000E+00  0.00000000E+00
  0.00000000E+00  0.00000000E+00  0.00000000E+00
  0.00000000E+00  0.00000000E+00  0.00000000E+00
  0.00000000E+00  0.00000000E+00  0.00000000E+00
  0.00000000E+00  0.00000000E+00  0.00000000E+00
  0.00000000E+00  0.00000000E+00  0.00000000E+00
  0.00000000E+00  0.00000000E+00  0.00000000E+00
  0.00000000E+00  0.00000000E+00  0.00000000E+00
  0.00000000E+00  0.00000000E+00  0.00000000E+00
  0.00000000E+00  0.00000000E+00  0.00000000E+00
  0.00000000E+00  0.00000000E+00  0.00000000E+00
  0.00000000E+00  0.00000000E+00  0.00000000E+00
  0.00000000E+00  0.00000000E+00  0.00000000E+00
  0.00000000E+00  0.00000000E+00  0.00000000E+00
  0.00000000E+00  0.00000000E+00  0.00000000E+00
  0.00000000E+00  0.00000000E+00  0.00000000E+00
  0.00000000E+00  0.00000000E+00  0.00000000E+00
  0.00000000E+00  0.00000000E+00  0.00000000E+00
  0.00000000E+00  0.00000000E+00  0.00000000E+00
  0.00000000E+00  0.00000000E+00  0.00000000E+00
  0.00000000E+00  0.00000000E+00  0.00000000E+00
  0.00000000E+00  0.00000000E+00  0.00000000E+00
  0.00000000E+00  0.00000000E+00  0.00000000E+00
  0.00000000E+00  0.00000000E+00  0.00000000E+00
  0.00000000E+00  0.00000000E+00  0.00000000E+00
  0.00000000E+00  0.00000000E+00  0.00000000E+00
  0.00000000E+00  0.00000000E+00  0.00000000E+00
  0.00000000E+00  0.00000000E+00  0.00000000E+00
  0.00000000E+00  0.00000000E+00  0.00000000E+00
  0.00000000E+00  0.00000000E+00  0.00000000E+00
  0.00000000E+00  0.00000000E+00  0.00000000E+00
  0.00000000E+00  0.00000000E+00  0.00000000E+00
  0.00000000E+00  0.00000000E+00  0.00000000E+00
  0.00000000E+00  0.00000000E+00  0.00000000E+00
