# Supplementary material for: High yield electrosynthesis of oxygenates from CO using a relay Cu-Ag co-catalyst system
Source: Nat Commun. 2024 May 8;15:3892. doi: 10.1038/s41467-024-48083-w (PMC11078980; doi:10.1038/s41467-024-48083-w)
Supplement: Supplementary file 4 — Supplementary Data 1 [file 41467_2024_48083_MOESM4_ESM.zip › Supplementary Data 1/HCO-AgCu100-boundary-site4]

Ag\(1\0\0)                              
   1.00000000000000     
    15.6416118500000003    0.0000000000000000    0.0000000000000000
     0.0000000000000000   12.2571001052999993    0.0000000000000000
     0.0000000000000000    0.0000000000000000   20.0000000000000000
   Cu   Ag   C    O    H 
    60    48     1     1     1
Selective dynamics
Direct
  0.0571932639985562  0.1666666669970880  0.0236656710000034   F   F   F
  0.0571932639985562  0.4999999999959215  0.0236656710000034   F   F   F
  0.0571932639985562  0.8333333330029120  0.0236656710000034   F   F   F
  0.3572196459983132  0.0000000000000000  0.0296432270000011   F   F   F
  0.3572196459983132  0.3333333329988335  0.0296432270000011   F   F   F
  0.3572196459983132  0.6666666670011665  0.0296432270000011   F   F   F
  0.1593312539973297  0.0000000000000000  0.0306870880000005   F   F   F
  0.1593312539973297  0.3333333329988335  0.0306870880000005   F   F   F
  0.1593312539973297  0.6666666670011665  0.0306870880000005   F   F   F
  0.2562293980015866  0.1666666669970880  0.0326976240000008   F   F   F
  0.2562293980015866  0.4999999999959215  0.0326976240000008   F   F   F
  0.2562293980015866  0.8333333330029120  0.0326976240000008   F   F   F
  0.0386734149971915  0.0000000000000000  0.1095168350000009   F   F   F
  0.0386734149971915  0.3333333329988335  0.1095168350000009   F   F   F
  0.0386734149971915  0.6666666670011665  0.1095168350000009   F   F   F
  0.3743379549979053  0.1666666669970880  0.1144048820000023   F   F   F
  0.3743379549979053  0.4999999999959215  0.1144048820000023   F   F   F
  0.3743379549979053  0.8333333330029120  0.1144048820000023   F   F   F
  0.1482402050016347  0.1666666669970880  0.1207717610000003   F   F   F
  0.1482402050016347  0.4999999999959215  0.1207717610000003   F   F   F
  0.1482402050016347  0.8333333330029120  0.1207717610000003   F   F   F
  0.2605311320009491  0.0000000000000000  0.1236155670000016   F   F   F
  0.2605311320009491  0.3333333329988335  0.1236155670000016   F   F   F
  0.2605311320009491  0.6666666670011665  0.1236155670000016   F   F   F
  0.0286730659824596  0.1669598798191167  0.2033343955186084   T   T   T
  0.0282877463351736  0.5000776647503000  0.2030939322909223   T   T   T
  0.0284954851797292  0.8324539577918382  0.2033748993594812   T   T   T
  0.1372553870265386  0.9999126502763478  0.2030365843882105   T   T   T
  0.1374889105975023  0.3330681679389313  0.2029688676566917   T   T   T
  0.1375089950249042  0.6669822297586804  0.2029551151610386   T   T   T
  0.2687464181650886  0.1665326008661508  0.2030108997109190   T   T   T
  0.2690087711453663  0.4999600120559731  0.2026570965602561   T   T   T
  0.2685895670944541  0.8333786640676453  0.2030286123805763   T   T   T
  0.3836701124619568 -0.0001503695380284  0.2041593085476150   T   T   T
  0.3839852167161583  0.3339668289077846  0.2042920290734853   T   T   T
  0.3838081197465795  0.6658719632555323  0.2039729272382918   T   T   T
  0.2588431164882826  0.0001213628353357  0.2795297263339143   T   T   T
  0.2593531197323816  0.3329443456141919  0.2791043771687569   T   T   T
  0.2593072546827673  0.6670366462498084  0.2791212867558647   T   T   T
  0.1486444720884745  0.1665801871079818  0.2811902601178736   T   T   T
  0.1488945315734538  0.5000835701548894  0.2802780231162211   T   T   T
  0.1483771621730423  0.8333425456386773  0.2812125334485124   T   T   T
  0.3771568310619393  0.1668094010222671  0.2956968085720815   T   T   T
  0.3769140063769228  0.5001336072699990  0.2954509747099751   T   T   T
  0.3766604678317712  0.8333906634420383  0.2957548616356272   T   T   T
  0.0365700008241952  0.9997805731321781  0.3005305972045559   T   T   T
  0.0358594950706447  0.3326181111679944  0.2999473163703391   T   T   T
  0.0356793009149806  0.6670921205769045  0.2998816248050864   T   T   T
  0.2519758096503206  0.1663632375272520  0.3723039642801622   T   T   T
  0.2517872777594183  0.5000041901030008  0.3714154381915373   T   T   T
  0.2515960168509153  0.8334046717467121  0.3724656154771594   T   T   T
  0.1624952070369358  0.9999716062504372  0.3763772293238217   T   T   T
  0.1623249564429903  0.3329927510738335  0.3747082794610669   T   T   T
  0.1620587491143108  0.6667067037798334  0.3744995334679874   T   T   T
  0.3493883070865527  0.9997994209129621  0.3735575733374144   T   T   T
  0.3482909382385393  0.3336224441107459  0.3740655196676014   T   T   T
  0.3486491940806198  0.6664241330446021  0.3738946786677210   T   T   T
  0.0663369864625193  0.1663537259104513  0.3794402272334490   T   T   T
  0.0652877941570425  0.4998111474170761  0.3777535636095471   T   T   T
  0.0664269790785743  0.8335503261191755  0.3797076374130702   T   T   T
  0.7806445959979484  0.1666666669970880  0.0033607680000003   F   F   F
  0.7806445959979484  0.4999999999959215  0.0033607680000003   F   F   F
  0.7806445959979484  0.8333333330029120  0.0033607680000003   F   F   F
  0.6346766620027111  0.0000000000000000  0.0044208560000030   F   F   F
  0.6346766620027111  0.3333333329988335  0.0044208560000030   F   F   F
  0.6346766620027111  0.6666666670011665  0.0044208560000030   F   F   F
  0.9313034369984052  0.0000000000000000  0.0050353070000000   F   F   F
  0.9313034369984052  0.3333333329988335  0.0050353070000000   F   F   F
  0.9313034369984052  0.6666666670011665  0.0050353070000000   F   F   F
  0.4818562939982414  0.1666666669970880  0.0088860259999990   F   F   F
  0.4818562939982414  0.4999999999959215  0.0088860259999990   F   F   F
  0.4818562939982414  0.8333333330029120  0.0088860259999990   F   F   F
  0.7785066050018372  0.0000000000000000  0.1018096780000022   F   F   F
  0.7785066050018372  0.3333333329988335  0.1018096780000022   F   F   F
  0.7785066050018372  0.6666666670011665  0.1018096780000022   F   F   F
  0.6394192379988013  0.1666666669970880  0.1022582720000003   F   F   F
  0.6394192379988013  0.4999999999959215  0.1022582720000003   F   F   F
  0.6394192379988013  0.8333333330029120  0.1022582720000003   F   F   F
  0.9163329000009668  0.1666666669970880  0.1028789369999998   F   F   F
  0.9163329000009668  0.4999999999959215  0.1028789369999998   F   F   F
  0.9163329000009668  0.8333333330029120  0.1028789369999998   F   F   F
  0.5004823350030918  0.0000000000000000  0.1049526099999980   F   F   F
  0.5004823350030918  0.3333333329988335  0.1049526099999980   F   F   F
  0.5004823350030918  0.6666666670011665  0.1049526099999980   F   F   F
  0.5048323241952559  0.1672351454213311  0.2057932908697178   T   T   T
  0.6403537401065181  0.9997053514525529  0.2044536492192857   T   T   T
  0.7773359259782621  0.1669276473500123  0.2039066280914490   T   T   T
  0.9130124253211991  0.9995894721499656  0.2053358132034828   T   T   T
  0.5054198478937730  0.4997731289979750  0.2058815441743631   T   T   T
  0.6406412316613652  0.3352388120674756  0.2045142027165973   T   T   T
  0.7759188843381509  0.4994735900371617  0.2050697388799740   T   T   T
  0.9122192443832083  0.3342964126649732  0.2051341328985118   T   T   T
  0.5046600331806632  0.8329347962359943  0.2054695535569618   T   T   T
  0.6403369679562683  0.6632705408557920  0.2053661979063088   T   T   T
  0.7771646387197710  0.8323708682761000  0.2041343021105163   T   T   T
  0.9119028184845897  0.6654771119009134  0.2052135303700954   T   T   T
  0.5004595502599332  0.9997747853601205  0.3073263408923643   T   T   T
  0.4997505815701743  0.3329496727065925  0.3080543359904250   T   T   T
  0.4992551083801643  0.6683576038954716  0.3072289354161443   T   T   T
  0.9162130009251723  0.1660320088469948  0.3085229544738869   T   T   T
  0.9157252839460538  0.4998372410508331  0.3091229348986236   T   T   T
  0.9156985550062849  0.8329810379365445  0.3087490790734241   T   T   T
  0.6411646356850642  0.1663546522392490  0.3037674663325710   T   T   T
  0.6398481650275355  0.4978443496680786  0.3119439401027543   T   T   T
  0.6406269619090639  0.8323616821951617  0.3041732374951281   T   T   T
  0.7772944695846311  0.9994821319835281  0.3039829998161729   T   T   T
  0.7785438957281923  0.3311328643467754  0.3049494706567542   T   T   T
  0.7765736057463615  0.6665156705372531  0.3051924214176367   T   T   T
  0.6177907136268384  0.4651509613061266  0.4173481984765153   T   T   T
  0.6461841486721451  0.3888104527663434  0.4485435280587537   T   T   T
  0.5788168924731744  0.5282688893428883  0.4442044498321537   T   T   T
 
  0.00000000E+00  0.00000000E+00  0.00000000E+00
  0.00000000E+00  0.00000000E+00  0.00000000E+00
  0.00000000E+00  0.00000000E+00  0.00000000E+00
  0.00000000E+00  0.00000000E+00  0.00000000E+00
  0.00000000E+00  0.00000000E+00  0.00000000E+00
  0.00000000E+00  0.00000000E+00  0.00000000E+00
  0.00000000E+00  0.00000000E+00  0.00000000E+00
  0.00000000E+00  0.00000000E+00  0.00000000E+00
  0.00000000E+00  0.00000000E+00  0.00000000E+00
  0.00000000E+00  0.00000000E+00  0.00000000E+00
  0.00000000E+00  0.00000000E+00  0.00000000E+00
  0.00000000E+00  0.00000000E+00  0.00000000E+00
  0.00000000E+00  0.00000000E+00  0.00000000E+00
  0.00000000E+00  0.00000000E+00  0.00000000E+00
  0.00000000E+00  0.00000000E+00  0.00000000E+00
  0.00000000E+00  0.00000000E+00  0.00000000E+00
  0.00000000E+00  0.00000000E+00  0.00000000E+00
  0.00000000E+00  0.00000000E+00  0.00000000E+00
  0.00000000E+00  0.00000000E+00  0.00000000E+00
  0.00000000E+00  0.00000000E+00  0.00000000E+00
  0.00000000E+00  0.00000000E+00  0.00000000E+00
  0.00000000E+00  0.00000000E+00  0.00000000E+00
  0.00000000E+00  0.00000000E+00  0.00000000E+00
  0.00000000E+00  0.00000000E+00  0.00000000E+00
  0.00000000E+00  0.00000000E+00  0.00000000E+00
  0.00000000E+00  0.00000000E+00  0.00000000E+00
  0.00000000E+00  0.00000000E+00  0.00000000E+00
  0.00000000E+00  0.00000000E+00  0.00000000E+00
  0.00000000E+00  0.00000000E+00  0.00000000E+00
  0.00000000E+00  0.00000000E+00  0.00000000E+00
  0.00000000E+00  0.00000000E+00  0.00000000E+00
  0.00000000E+00  0.00000000E+00  0.00000000E+00
  0.00000000E+00  0.00000000E+00  0.00000000E+00
  0.00000000E+00  0.00000000E+00  0.00000000E+00
  0.00000000E+00  0.00000000E+00  0.00000000E+00
  0.00000000E+00  0.00000000E+00  0.00000000E+00
  0.00000000E+00  0.00000000E+00  0.00000000E+00
  0.00000000E+00  0.00000000E+00  0.00000000E+00
  0.00000000E+00  0.00000000E+00  0.00000000E+00
  0.00000000E+00  0.00000000E+00  0.00000000E+00
  0.00000000E+00  0.00000000E+00  0.00000000E+00
  0.00000000E+00  0.00000000E+00  0.00000000E+00
  0.00000000E+00  0.00000000E+00  0.00000000E+00
  0.00000000E+00  0.00000000E+00  0.00000000E+00
  0.00000000E+00  0.00000000E+00  0.00000000E+00
  0.00000000E+00  0.00000000E+00  0.00000000E+00
  0.00000000E+00  0.00000000E+00  0.00000000E+00
  0.00000000E+00  0.00000000E+00  0.00000000E+00
  0.00000000E+00  0.00000000E+00  0.00000000E+00
  0.00000000E+00  0.00000000E+00  0.00000000E+00
  0.00000000E+00  0.00000000E+00  0.00000000E+00
  0.00000000E+00  0.00000000E+00  0.00000000E+00
  0.00000000E+00  0.00000000E+00  0.00000000E+00
  0.00000000E+00  0.00000000E+00  0.00000000E+00
  0.00000000E+00  0.00000000E+00  0.00000000E+00
  0.00000000E+00  0.00000000E+00  0.00000000E+00
  0.00000000E+00  0.00000000E+00  0.00000000E+00
  0.00000000E+00  0.00000000E+00  0.00000000E+00
  0.00000000E+00  0.00000000E+00  0.00000000E+00
  0.00000000E+00  0.00000000E+00  0.00000000E+00
  0.00000000E+00  0.00000000E+00  0.00000000E+00
  0.00000000E+00  0.00000000E+00  0.00000000E+00
  0.00000000E+00  0.00000000E+00  0.00000000E+00
  0.00000000E+00  0.00000000E+00  0.00000000E+00
  0.00000000E+00  0.00000000E+00  0.00000000E+00
  0.00000000E+00  0.00000000E+00  0.00000000E+00
  0.00000000E+00  0.00000000E+00  0.00000000E+00
  0.00000000E+00  0.00000000E+00  0.00000000E+00
  0.00000000E+00  0.00000000E+00  0.00000000E+00
  0.00000000E+00  0.00000000E+00  0.00000000E+00
  0.00000000E+00  0.00000000E+00  0.00000000E+00
  0.00000000E+00  0.00000000E+00  0.00000000E+00
  0.00000000E+00  0.00000000E+00  0.00000000E+00
  0.00000000E+00  0.00000000E+00  0.00000000E+00
  0.00000000E+00  0.00000000E+00  0.00000000E+00
  0.00000000E+00  0.00000000E+00  0.00000000E+00
  0.00000000E+00  0.00000000E+00  0.00000000E+00
  0.00000000E+00  0.00000000E+00  0.00000000E+00
  0.00000000E+00  0.00000000E+00  0.00000000E+00
  0.00000000E+00  0.00000000E+00  0.00000000E+00
  0.00000000E+00  0.00000000E+00  0.00000000E+00
  0.00000000E+00  0.00000000E+00  0.00000000E+00
  0.00000000E+00  0.00000000E+00  0.00000000E+00
  0.00000000E+00  0.00000000E+00  0.00000000E+00
  0.00000000E+00  0.00000000E+00  0.00000000E+00
  0.00000000E+00  0.00000000E+00  0.00000000E+00
  0.00000000E+00  0.00000000E+00  0.00000000E+00
  0.00000000E+00  0.00000000E+00  0.00000000E+00
  0.00000000E+00  0.00000000E+00  0.00000000E+00
  0.00000000E+00  0.00000000E+00  0.00000000E+00
  0.00000000E+00  0.00000000E+00  0.00000000E+00
  0.00000000E+00  0.00000000E+00  0.00000000E+00
  0.00000000E+00  0.00000000E+00  0.00000000E+00
  0.00000000E+00  0.00000000E+00  0.00000000E+00
  0.00000000E+00  0.00000000E+00  0.00000000E+00
  0.00000000E+00  0.00000000E+00  0.00000000E+00
  0.00000000E+00  0.00000000E+00  0.00000000E+00
  0.00000000E+00  0.00000000E+00  0.00000000E+00
  0.00000000E+00  0.00000000E+00  0.00000000E+00
  0.00000000E+00  0.00000000E+00  0.00000000E+00
  0.00000000E+00  0.00000000E+00  0.00000000E+00
  0.00000000E+00  0.00000000E+00  0.00000000E+00
  0.00000000E+00  0.00000000E+00  0.00000000E+00
  0.00000000E+00  0.00000000E+00  0.00000000E+00
  0.00000000E+00  0.00000000E+00  0.00000000E+00
  0.00000000E+00  0.00000000E+00  0.00000000E+00
  0.00000000E+00  0.00000000E+00  0.00000000E+00
  0.00000000E+00  0.00000000E+00  0.00000000E+00
  0.00000000E+00  0.00000000E+00  0.00000000E+00
  0.00000000E+00  0.00000000E+00  0.00000000E+00
  0.00000000E+00  0.00000000E+00  0.00000000E+00
