# Supplementary material for: High yield electrosynthesis of oxygenates from CO using a relay Cu-Ag co-catalyst system
Source: Nat Commun. 2024 May 8;15:3892. doi: 10.1038/s41467-024-48083-w (PMC11078980; doi:10.1038/s41467-024-48083-w)
Supplement: Supplementary file 4 — Supplementary Data 1 [file 41467_2024_48083_MOESM4_ESM.zip › Supplementary Data 1/HCO-AgCu111-boundary-MD-Finalstate]

Ag\(1\1\1)                              
1.0
+16.5557707331  +0.1343722393  -0.1900459800 
 -4.0817146509  +7.1678969820  -0.0367642307 
 -0.1276874449  -0.1333590355 +25.0000000000 
Ag Cu C O H
 45 45 1 1 1
Selective
Direct
 +0.0000000000  +0.0000000000  +0.0000000000  F F F
 +0.5000000000  +0.3268880741  +1.0000000000  F F F
 +0.4999999999  +0.6537761480  +0.0000000000  F F F
 +0.1634440370  +0.0000000000  +1.0000000000  F F F
 +0.1634440371  +0.3268880741  +1.0000000000  F F F
 +0.1634440370  +0.6537761480  +0.0000000000  F F F
 +0.3268880740  +1.0000000000  +1.0000000000  F F F
 +0.3268880741  +0.3268880741  +1.0000000000  F F F
 +0.3268880740  +0.6537761480  +0.0000000000  F F F
 +0.0531471533  +0.2159247942  +0.0904601865  F F F
 +0.0531471533  +0.5428128683  +0.0904601865  F F F
 +0.0531471533  +0.8697009423  +0.0904601865  F F F
 +0.2165911903  +0.2159247942  +0.0904601865  F F F
 +0.2165911904  +0.5428128683  +0.0904601865  F F F
 +0.2165911903  +0.8697009423  +0.0904601865  F F F
 +0.3800352274  +0.2159247942  +0.0904601865  F F F
 +0.3800352274  +0.5428128683  +0.0904601865  F F F
 +0.3800352273  +0.8697009423  +0.0904601865  F F F
 +0.0976792297  +0.0918966458  +0.1831480143  T T T
 +0.0936021729  +0.4211599044  +0.1861614135  T T T
 +0.0942768575  +0.7547965565  +0.1861490873  T T T
 +0.2732491871  +0.0998441901  +0.1863551335  T T T
 +0.2734756085  +0.4341626033  +0.1874011423  T T T
 +0.2724074906  +0.7661746313  +0.1873599651  T T T
 +0.4523639165  +0.1113934224  +0.1830036972  T T T
 +0.4515801914  +0.4459516951  +0.1826639179  T T T
 +0.4529346993  +0.7817814332  +0.1839964159  T T T
 +0.9702693281  +0.9570617572  +0.2617229749  T T T
 +0.5140128032  +0.3379000717  +0.2748592159  T T T
 +0.5126685507  +0.6758989165  +0.2757873352  T T T
 +0.1534555416  +0.9812818232  +0.2787759531  T T T
 +0.1507654301  +0.3136687892  +0.2795721791  T T T
 +0.1515273033  +0.6469985618  +0.2795945212  T T T
 +0.3383072702  +0.0001567966  +0.2798357935  T T T
 +0.3333180773  +0.3305528361  +0.2828394634  T T T
 +0.3380938712  +0.6674926440  +0.2809330562  T T T
 +0.0132578760  +0.1647575684  +0.3586804355  T T T
 +0.0122759700  +0.4954144432  +0.3546298605  T T T
 +0.0152990707  +0.8304585538  +0.3571112485  T T T
 +0.2068134613  +0.2002585839  +0.3730581962  T T T
 +0.2186206772  +0.5456135962  +0.3712229519  T T T
 +0.2206785847  +0.8819095418  +0.3708691229  T T T
 +0.4081136567  +0.2390948023  +0.3727565079  T T T
 +0.4109818760  +0.5767176732  +0.3770156248  T T T
 +0.4060986096  +0.9048472491  +0.3720040243  T T T
 +0.5000000000  +1.0000000000  +0.0000000000  F F F
 +0.9999999999  +0.3268880741  +1.0000000000  F F F
 +0.0000000000  +0.6537761480  +0.0000000000  F F F
 +0.6634440370  +1.0000000000  +1.0000000000  F F F
 +0.6634440371  +0.3268880741  +1.0000000000  F F F
 +0.6634440369  +0.6537761480  +1.0000000000  F F F
 +0.8268880740  +0.0000000000  +1.0000000000  F F F
 +0.8268880740  +0.3268880741  +0.0000000000  F F F
 +0.8268880740  +0.6537761480  +0.0000000000  F F F
 +0.5531471533  +0.2159247942  +0.0904601865  F F F
 +0.5531471533  +0.5428128683  +0.0904601865  F F F
 +0.5531471533  +0.8697009423  +0.0904601865  F F F
 +0.7165911903  +0.2159247942  +0.0904601865  F F F
 +0.7165911904  +0.5428128683  +0.0904601865  F F F
 +0.7165911903  +0.8697009423  +0.0904601865  F F F
 +0.8800352274  +0.2159247942  +0.0904601865  F F F
 +0.8800352274  +0.5428128683  +0.0904601865  F F F
 +0.8800352273  +0.8697009423  +0.0904601865  F F F
 +0.6136010753  +0.1033054515  +0.1703208509  T T T
 +0.6155302367  +0.4412617533  +0.1712510912  T T T
 +0.6159301297  +0.7719414316  +0.1715398728  T T T
 +0.7691047951  +0.0943266625  +0.1694607582  T T T
 +0.7706403660  +0.4277789998  +0.1701844693  T T T
 +0.7723800349  +0.7628513710  +0.1707803608  T T T
 +0.9241612157  +0.0902510396  +0.1729642749  T T T
 +0.9249786427  +0.4184224380  +0.1746025674  T T T
 +0.9247326190  +0.7437117645  +0.1734769820  T T T
 +0.5150288864  +0.0090259706  +0.2741275910  T T T
 +0.9672215697  +0.2928014005  +0.2615681973  T T T
 +0.9678846425  +0.6147577542  +0.2619713902  T T T
 +0.6635787270  +0.9932953409  +0.2517701131  T T T
 +0.6637006553  +0.3149797750  +0.2512224565  T T T
 +0.6679796000  +0.6582913111  +0.2521853006  T T T
 +0.8122343820  +0.9737808966  +0.2527006530  T T T
 +0.8146039144  +0.3027820846  +0.2530149806  T T T
 +0.8127706752  +0.6274954169  +0.2531778520  T T T
 +0.5674330422  +0.2209062302  +0.3580829559  T T T
 +0.5694415718  +0.5627072064  +0.3605160097  T T T
 +0.5680805057  +0.9064314424  +0.3572125764  T T T
 +0.7070410949  +0.1991139845  +0.3346274188  T T T
 +0.7042059647  +0.5245488830  +0.3344452670  T T T
 +0.7040499835  +0.8645518812  +0.3344747052  T T T
 +0.8531777398  +0.1728397405  +0.3372263044  T T T
 +0.8538728323  +0.5098343277  +0.3376127189  T T T
 +0.8491280201  +0.8364222664  +0.3391139616  T T T
 +0.4042549159  +0.5515081623  +0.4629229687  T T T
 +0.3447277258  +0.4168257381  +0.4855099973  T T T
 +0.4583839310  +0.6700266521  +0.4876967117  T T T
