# Supplementary material for: High yield electrosynthesis of oxygenates from CO using a relay Cu-Ag co-catalyst system
Source: Nat Commun. 2024 May 8;15:3892. doi: 10.1038/s41467-024-48083-w (PMC11078980; doi:10.1038/s41467-024-48083-w)
Supplement: Supplementary file 4 — Supplementary Data 1 [file 41467_2024_48083_MOESM4_ESM.zip › Supplementary Data 1/HCO-AgCu111-boundary-MD-Initialstate]

frame 2000 of:AgCu                                    
1.0
+16.5557710000  +0.1343720000  -0.1900460000 
 -4.0817150000  +7.1678970000  -0.0367640000 
 -0.1276870000  -0.1333590000 +27.0000000000 
Ag Cu C O H
 45 45 1 1 1
Direct
 +0.0000000000  +0.0000000000  +0.0000000000 
 +0.5000000000  +0.3268880700  +1.0000000000 
 +0.5000000000  +0.6537761500  +0.0000000000 
 +0.1634440400  +0.0000000000  +1.0000000000 
 +0.1634440400  +0.3268880700  +1.0000000000 
 +0.1634440400  +0.6537761500  +0.0000000000 
 +0.3268880700  +1.0000000000  +1.0000000000 
 +0.3268880700  +0.3268880700  +1.0000000000 
 +0.3268880700  +0.6537761500  +0.0000000000 
 +0.0530651100  +0.2158016500  +0.0837586900 
 +0.0530651100  +0.5426897200  +0.0837586900 
 +0.0530651100  +0.8695778000  +0.0837586900 
 +0.2165091400  +0.2158016500  +0.0837586900 
 +0.2165091400  +0.5426897200  +0.0837586900 
 +0.2165091400  +0.8695778000  +0.0837586900 
 +0.3799531800  +0.2158016500  +0.0837586900 
 +0.3799531800  +0.5426897200  +0.0837586900 
 +0.3799531800  +0.8695778000  +0.0837586900 
 +0.1038538100  +0.1005967700  +0.1678109200 
 +0.0951455200  +0.4322004900  +0.1733324900 
 +0.0941080200  +0.7671429100  +0.1733114500 
 +0.2793250500  +0.1067410000  +0.1721384700 
 +0.2854164400  +0.4504736700  +0.1729775900 
 +0.2814387100  +0.7838275400  +0.1767367200 
 +0.4553772800  +0.1248587800  +0.1701191800 
 +0.4643579500  +0.4624969200  +0.1707349000 
 +0.4557767800  +0.7934449500  +0.1749873600 
 +0.9701106500  +0.9424759200  +0.2384085500 
 +0.5094264900  +0.3353495000  +0.2679236500 
 +0.5205844600  +0.6934731800  +0.2666652300 
 +0.1482508700  +0.9766226400  +0.2586172800 
 +0.1516468200  +0.3099550800  +0.2540778700 
 +0.1595208000  +0.6526893100  +0.2559640000 
 +0.3312612100  +0.9978757800  +0.2604432200 
 +0.3413136500  +0.3486631300  +0.2626717800 
 +0.3454509900  +0.6808757000  +0.2644681300 
 +0.0106164600  +0.1599346700  +0.3247091800 
 +0.0159173700  +0.4903674600  +0.3276320800 
 +0.0154465000  +0.8212639800  +0.3311528100 
 +0.2122587800  +0.2151349700  +0.3346972400 
 +0.2170057800  +0.5592674200  +0.3387326700 
 +0.2066384200  +0.8872243100  +0.3514998800 
 +0.3883753400  +0.2287484800  +0.3487465300 
 +0.4148920200  +0.5936631700  +0.3524744400 
 +0.4015159700  +0.9179284600  +0.3479046400 
 +0.5000000000  +1.0000000000  +0.0000000000 
 +1.0000000000  +0.3268880700  +1.0000000000 
 +0.0000000000  +0.6537761500  +0.0000000000 
 +0.6634440400  +1.0000000000  +1.0000000000 
 +0.6634440400  +0.3268880700  +1.0000000000 
 +0.6634440400  +0.6537761500  +1.0000000000 
 +0.8268880700  +0.0000000000  +1.0000000000 
 +0.8268880700  +0.3268880700  +0.0000000000 
 +0.8268880700  +0.6537761500  +0.0000000000 
 +0.5530651100  +0.2158016500  +0.0837586900 
 +0.5530651100  +0.5426897200  +0.0837586900 
 +0.5530651100  +0.8695778000  +0.0837586900 
 +0.7165091400  +0.2158016500  +0.0837586900 
 +0.7165091400  +0.5426897200  +0.0837586900 
 +0.7165091400  +0.8695778000  +0.0837586900 
 +0.8799531800  +0.2158016500  +0.0837586900 
 +0.8799531800  +0.5426897200  +0.0837586900 
 +0.8799531800  +0.8695778000  +0.0837586900 
 +0.6081639800  +0.0995856400  +0.1536284000 
 +0.6221687000  +0.4586401500  +0.1564715900 
 +0.6134639600  +0.7672249900  +0.1550430600 
 +0.7705953900  +0.0940877000  +0.1552387900 
 +0.7703778800  +0.4203698100  +0.1573867400 
 +0.7808585300  +0.7651818200  +0.1595715100 
 +0.9311112900  +0.0932838600  +0.1611779400 
 +0.9258908700  +0.4220421400  +0.1620466600 
 +0.9259403100  +0.7344374000  +0.1583175700 
 +0.5207802600  +0.0185730900  +0.2692045200 
 +0.9643239400  +0.2844722700  +0.2429483500 
 +0.9661821700  +0.6174509200  +0.2423956900 
 +0.6656980900  +0.9800124000  +0.2307056000 
 +0.6520650300  +0.3115886700  +0.2306396800 
 +0.6622148200  +0.6511992100  +0.2295413900 
 +0.8155922300  +0.9626163400  +0.2333896800 
 +0.8031220000  +0.2988428100  +0.2328964800 
 +0.8084045400  +0.6249833800  +0.2320214500 
 +0.5748593300  +0.2212847600  +0.3513931300 
 +0.5711029700  +0.5631942600  +0.3440503600 
 +0.5814347700  +0.9105242000  +0.3442108000 
 +0.6967339500  +0.1740473700  +0.3021335100 
 +0.6997132500  +0.5183156200  +0.3072353100 
 +0.7021777000  +0.8377999300  +0.3115087900 
 +0.8526854600  +0.1711853500  +0.3100739900 
 +0.8439905800  +0.4966059100  +0.3106390600 
 +0.8450212100  +0.8202180600  +0.3166874300 
 +0.6311977000  +0.9324908800  +0.4107322800 
 +0.5860208200  +0.8824294100  +0.4502638500 
 +0.7082724900  +0.9827949600  +0.4141364900 
