# Supplementary material for: High yield electrosynthesis of oxygenates from CO using a relay Cu-Ag co-catalyst system
Source: Nat Commun. 2024 May 8;15:3892. doi: 10.1038/s41467-024-48083-w (PMC11078980; doi:10.1038/s41467-024-48083-w)
Supplement: Supplementary file 4 — Supplementary Data 1 [file 41467_2024_48083_MOESM4_ESM.zip › Supplementary Data 1/HCO-Cu100]

Cu                                      
   1.00000000000000     
     7.2294001579999998    0.0000000000000000    0.0000000000000000
     0.0000000000000000    7.2294001579999998    0.0000000000000000
     0.0000000000000000    0.0000000000000000   25.8441002369999993
   Cu   C    O    H 
    40     1     1     1
Selective dynamics
Direct
  0.0000000000000000  0.0000000000000000  0.0000000000000000   F   F   F
  0.0000000000000000  0.2500000000691642  0.0699327902084406   F   F   F
  0.2500000000691642  0.0000000000000000  0.0699327902084406   F   F   F
  0.2500000000691642  0.2500000000691642  0.0000000000000000   F   F   F
  0.0006944686827869  0.0002995400685662  0.1413101885819063   T   T   T
  0.0052130067177788  0.2516071128298319  0.2127175772784722   T   T   T
  0.2526129485353924  0.0030987878101029  0.2124093330227930   T   T   T
  0.2514970116511698  0.2511703913684093  0.1415460154320737   T   T   T
  0.0003866625239110 -0.0013093351379594  0.2812019808751817   T   T   T
  0.2467627206036758  0.2450962848280440  0.2855553628569326   T   T   T
  0.0000000000000000  0.5000000000000000  0.0000000000000000   F   F   F
  0.0000000000000000  0.7500000000691642  0.0699327902084406   F   F   F
  0.2500000000691642  0.5000000000000000  0.0699327902084406   F   F   F
  0.2500000000691642  0.7500000000691642  0.0000000000000000   F   F   F
  0.0009639084263973  0.5006749258062496  0.1417084001876572   T   T   T
  0.0028377149904014  0.7494230289300524  0.2125108819937755   T   T   T
  0.2548701456010425  0.5004588474222508  0.2139000428606433   T   T   T
  0.2517124194106162  0.7498439323772118  0.1410843772383389   T   T   T
  0.0020089457647713  0.5012831628150525  0.2819652857625235   T   T   T
  0.2493731293433605  0.7558222010711128  0.2812928575939344   T   T   T
  0.5000000000000000  0.0000000000000000  0.0000000000000000   F   F   F
  0.5000000000000000  0.2500000000691642  0.0699327902084406   F   F   F
  0.7500000000691642  0.0000000000000000  0.0699327902084406   F   F   F
  0.7500000000691642  0.2500000000691642  0.0000000000000000   F   F   F
  0.5013103738042077  0.0002009987187126  0.1416987166896045   T   T   T
  0.5018719794558311  0.2534483113831674  0.2136769110578887   T   T   T
  0.7504440539608535  0.0019734818595984  0.2125421761593827   T   T   T
  0.7507995922464308  0.2511470450232214  0.1411138909240849   T   T   T
  0.5024383953697026  0.0009163580389119  0.2820358925061205   T   T   T
  0.7589407723547218  0.2479582790589127  0.2811366047857502   T   T   T
  0.5000000000000000  0.5000000000000000  0.0000000000000000   F   F   F
  0.5000000000000000  0.7500000000691642  0.0699327902084406   F   F   F
  0.7500000000691642  0.5000000000000000  0.0699327902084406   F   F   F
  0.7500000000691642  0.7500000000691642  0.0000000000000000   F   F   F
  0.5010536045985714  0.5006692276618249  0.1413376188345346   T   T   T
  0.5006134141936888  0.7484311224648946  0.2139905070949685   T   T   T
  0.7494933246424630  0.5001484573106794  0.2137990344230571   T   T   T
  0.7510481188890091  0.7503704213897174  0.1416948830803160   T   T   T
  0.5114923829961229  0.5110438848828651  0.2865917832823618   T   T   T
  0.7558594032701200  0.7553709317071304  0.2814572113522520   T   T   T
  0.3355325006452439  0.3010825179649553  0.3540458528685238   T   T   T
  0.4510762960323486  0.4241486423854974  0.3637084186813790   T   T   T
  0.2771359220311597  0.2256724555863263  0.3881388678626938   T   T   T
 
  0.00000000E+00  0.00000000E+00  0.00000000E+00
  0.00000000E+00  0.00000000E+00  0.00000000E+00
  0.00000000E+00  0.00000000E+00  0.00000000E+00
  0.00000000E+00  0.00000000E+00  0.00000000E+00
  0.00000000E+00  0.00000000E+00  0.00000000E+00
  0.00000000E+00  0.00000000E+00  0.00000000E+00
  0.00000000E+00  0.00000000E+00  0.00000000E+00
  0.00000000E+00  0.00000000E+00  0.00000000E+00
  0.00000000E+00  0.00000000E+00  0.00000000E+00
  0.00000000E+00  0.00000000E+00  0.00000000E+00
  0.00000000E+00  0.00000000E+00  0.00000000E+00
  0.00000000E+00  0.00000000E+00  0.00000000E+00
  0.00000000E+00  0.00000000E+00  0.00000000E+00
  0.00000000E+00  0.00000000E+00  0.00000000E+00
  0.00000000E+00  0.00000000E+00  0.00000000E+00
  0.00000000E+00  0.00000000E+00  0.00000000E+00
  0.00000000E+00  0.00000000E+00  0.00000000E+00
  0.00000000E+00  0.00000000E+00  0.00000000E+00
  0.00000000E+00  0.00000000E+00  0.00000000E+00
  0.00000000E+00  0.00000000E+00  0.00000000E+00
  0.00000000E+00  0.00000000E+00  0.00000000E+00
  0.00000000E+00  0.00000000E+00  0.00000000E+00
  0.00000000E+00  0.00000000E+00  0.00000000E+00
  0.00000000E+00  0.00000000E+00  0.00000000E+00
  0.00000000E+00  0.00000000E+00  0.00000000E+00
  0.00000000E+00  0.00000000E+00  0.00000000E+00
  0.00000000E+00  0.00000000E+00  0.00000000E+00
  0.00000000E+00  0.00000000E+00  0.00000000E+00
  0.00000000E+00  0.00000000E+00  0.00000000E+00
  0.00000000E+00  0.00000000E+00  0.00000000E+00
  0.00000000E+00  0.00000000E+00  0.00000000E+00
  0.00000000E+00  0.00000000E+00  0.00000000E+00
  0.00000000E+00  0.00000000E+00  0.00000000E+00
  0.00000000E+00  0.00000000E+00  0.00000000E+00
  0.00000000E+00  0.00000000E+00  0.00000000E+00
  0.00000000E+00  0.00000000E+00  0.00000000E+00
  0.00000000E+00  0.00000000E+00  0.00000000E+00
  0.00000000E+00  0.00000000E+00  0.00000000E+00
  0.00000000E+00  0.00000000E+00  0.00000000E+00
  0.00000000E+00  0.00000000E+00  0.00000000E+00
  0.00000000E+00  0.00000000E+00  0.00000000E+00
  0.00000000E+00  0.00000000E+00  0.00000000E+00
  0.00000000E+00  0.00000000E+00  0.00000000E+00
