# Supplementary material for: High yield electrosynthesis of oxygenates from CO using a relay Cu-Ag co-catalyst system
Source: Nat Commun. 2024 May 8;15:3892. doi: 10.1038/s41467-024-48083-w (PMC11078980; doi:10.1038/s41467-024-48083-w)
Supplement: Supplementary file 4 — Supplementary Data 1 [file 41467_2024_48083_MOESM4_ESM.zip › Supplementary Data 1/HCO-Cu111]

Ag\(1\1\1)                              
   1.00000000000000     
     7.6679368118999998    0.0000000000000000    0.0000000000000000
    -3.8339680590000000    6.6406274736000004    0.0000000000000000
     0.0000000000000000    0.0000000000000000   25.0000000000000000
   Cu   C    O    H 
    45     1     1     1
Selective dynamics
Direct
  0.0000000000000000  0.0000000000000000  0.0000000000000000   F   F   F
  0.9999999998999982  0.3268880740999975  0.0000000000000000   F   F   F
  0.9999999998999982  0.6537761479999986  0.0000000000000000   F   F   F
  0.3268880740000029  0.0000000000000000  0.0000000000000000   F   F   F
  0.3268880740999975  0.3268880740999975  0.0000000000000000   F   F   F
  0.3268880739000011  0.6537761479999986  0.0000000000000000   F   F   F
  0.6537761481000004  0.0000000000000000  0.0000000000000000   F   F   F
  0.6537761481000004  0.3268880740999975  0.0000000000000000   F   F   F
  0.6537761479999986  0.6537761479999986  0.0000000000000000   F   F   F
  0.1089616033999974  0.2179264801999992  0.0943524461999985   F   F   F
  0.1089616033000027  0.5448145542999967  0.0943524461999985   F   F   F
  0.1089616033000027  0.8717026282999996  0.0943524461999985   F   F   F
  0.4358496774000002  0.2179264801999992  0.0943524461999985   F   F   F
  0.4358496775000020  0.5448145542999967  0.0943524461999985   F   F   F
  0.4358496772999985  0.8717026282999996  0.0943524461999985   F   F   F
  0.7627377514999978  0.2179264801999992  0.0943524461999985   F   F   F
  0.7627377514999978  0.5448145542999967  0.0943524461999985   F   F   F
  0.7627377514000031  0.8717026282999996  0.0943524461999985   F   F   F
  0.2125143800793489  0.0966411862065469  0.1774854282258958   T   T   T
  0.2136570774477282  0.4299118105738970  0.1783717050644956   T   T   T
  0.2144072688536791  0.7623996781141649  0.1787364442896611   T   T   T
  0.5455122943834846  0.0961815541906931  0.1775127071803357   T   T   T
  0.5465384512888706  0.4300288170803419  0.1781467196957340   T   T   T
  0.5465460147177473  0.7625478362354251  0.1786536071288111   T   T   T
  0.8793250089019834  0.0978079968158576  0.1770703676359681   T   T   T
  0.8801804090719326  0.4310164733198075  0.1778577815987566   T   T   T
  0.8800545706388594  0.7638502393491067  0.1777476534160774   T   T   T
 -0.0082973474025417 -0.0164807094875212  0.2612061022564124   T   T   T
  0.9913771780226953  0.3162294437957813  0.2619186808011988   T   T   T
  0.9904332552332402  0.6499242733964206  0.2616401158894536   T   T   T
  0.3247646943361119 -0.0154514152858115  0.2621934390972056   T   T   T
  0.3260905982271881  0.3173662043924476  0.2630260967332903   T   T   T
  0.3249532371923334  0.6484628722454924  0.2631124961528810   T   T   T
  0.6575685346001439 -0.0162814549050364  0.2617391917866448   T   T   T
  0.6561040036144200  0.3151868335116406  0.2622323548932117   T   T   T
  0.6560660582070784  0.6477561829206426  0.2630127119512715   T   T   T
  0.0979920300547189  0.1999428161385697  0.3447594630884763   T   T   T
  0.0994705653816885  0.5370897091595694  0.3451474125534916   T   T   T
  0.0997343355017459  0.8684579001483222  0.3453052213142125   T   T   T
  0.4351818672097432  0.1992281744526138  0.3484149512563545   T   T   T
  0.4345535074428188  0.5448999721443503  0.3485030197349459   T   T   T
  0.4358322917492849  0.8705584501068012  0.3449554682349178   T   T   T
  0.7705633915256530  0.2037030099829576  0.3454375578490690   T   T   T
  0.7716732717273183  0.5366647979333318  0.3450708179369495   T   T   T
  0.7707470489955235  0.8726229478440787  0.3449051978595690   T   T   T
  0.4380951284918427  0.2924125919900788  0.4204975525130774   T   T   T
  0.4364227017261931  0.4503216163532571  0.4310060582670516   T   T   T
  0.4395630100098828  0.2009811235046123  0.4551399912182444   T   T   T
 
  0.00000000E+00  0.00000000E+00  0.00000000E+00
  0.00000000E+00  0.00000000E+00  0.00000000E+00
  0.00000000E+00  0.00000000E+00  0.00000000E+00
  0.00000000E+00  0.00000000E+00  0.00000000E+00
  0.00000000E+00  0.00000000E+00  0.00000000E+00
  0.00000000E+00  0.00000000E+00  0.00000000E+00
  0.00000000E+00  0.00000000E+00  0.00000000E+00
  0.00000000E+00  0.00000000E+00  0.00000000E+00
  0.00000000E+00  0.00000000E+00  0.00000000E+00
  0.00000000E+00  0.00000000E+00  0.00000000E+00
  0.00000000E+00  0.00000000E+00  0.00000000E+00
  0.00000000E+00  0.00000000E+00  0.00000000E+00
  0.00000000E+00  0.00000000E+00  0.00000000E+00
  0.00000000E+00  0.00000000E+00  0.00000000E+00
  0.00000000E+00  0.00000000E+00  0.00000000E+00
  0.00000000E+00  0.00000000E+00  0.00000000E+00
  0.00000000E+00  0.00000000E+00  0.00000000E+00
  0.00000000E+00  0.00000000E+00  0.00000000E+00
  0.00000000E+00  0.00000000E+00  0.00000000E+00
  0.00000000E+00  0.00000000E+00  0.00000000E+00
  0.00000000E+00  0.00000000E+00  0.00000000E+00
  0.00000000E+00  0.00000000E+00  0.00000000E+00
  0.00000000E+00  0.00000000E+00  0.00000000E+00
  0.00000000E+00  0.00000000E+00  0.00000000E+00
  0.00000000E+00  0.00000000E+00  0.00000000E+00
  0.00000000E+00  0.00000000E+00  0.00000000E+00
  0.00000000E+00  0.00000000E+00  0.00000000E+00
  0.00000000E+00  0.00000000E+00  0.00000000E+00
  0.00000000E+00  0.00000000E+00  0.00000000E+00
  0.00000000E+00  0.00000000E+00  0.00000000E+00
  0.00000000E+00  0.00000000E+00  0.00000000E+00
  0.00000000E+00  0.00000000E+00  0.00000000E+00
  0.00000000E+00  0.00000000E+00  0.00000000E+00
  0.00000000E+00  0.00000000E+00  0.00000000E+00
  0.00000000E+00  0.00000000E+00  0.00000000E+00
  0.00000000E+00  0.00000000E+00  0.00000000E+00
  0.00000000E+00  0.00000000E+00  0.00000000E+00
  0.00000000E+00  0.00000000E+00  0.00000000E+00
  0.00000000E+00  0.00000000E+00  0.00000000E+00
  0.00000000E+00  0.00000000E+00  0.00000000E+00
  0.00000000E+00  0.00000000E+00  0.00000000E+00
  0.00000000E+00  0.00000000E+00  0.00000000E+00
  0.00000000E+00  0.00000000E+00  0.00000000E+00
  0.00000000E+00  0.00000000E+00  0.00000000E+00
  0.00000000E+00  0.00000000E+00  0.00000000E+00
  0.00000000E+00  0.00000000E+00  0.00000000E+00
  0.00000000E+00  0.00000000E+00  0.00000000E+00
  0.00000000E+00  0.00000000E+00  0.00000000E+00
