# Supplementary material for: High yield electrosynthesis of oxygenates from CO using a relay Cu-Ag co-catalyst system
Source: Nat Commun. 2024 May 8;15:3892. doi: 10.1038/s41467-024-48083-w (PMC11078980; doi:10.1038/s41467-024-48083-w)
Supplement: Supplementary file 6 — Source Data [file 41467_2024_48083_MOESM6_ESM.xlsx]

## Sheet: Figure 1
Fig. 1a					Fig. 1b									Fig. 1c			Fig. 1d			Fig. 1e			Fig. 1f
T (℃)	Intensity	T (℃)	Intensity		U (V)	j (mA cm-2)	U (V)	j (mA cm-2)	U (V)	j (mA cm-2)	U (V)	j (mA cm-2)		U (V)	intensity		U (V)	intensity		U (V)	intensity		U (V)	intensity
-60.122	-6.26021e-05	-60.4177	-8.3934e-05		-0.76925	-0.01384	-0.78176	-0.0795	-0.76558	-0.13474	-0.77535	-0.16757		0.02269	-0.00337		0.02269	0.000243991		0.02269	0.000354858		0.02269	0.000273987
-58.881	-6.01277e-05	-59.8114	-8.45865e-05		-0.7665	-0.01362	-0.77901	-0.07837	-0.76284	-0.13187	-0.77199	-0.16589		0.02574	-0.00336		0.02574	0.000264377		0.02452	0.000356232		0.02574	0.000279388
-57.6013	-7.95233e-05	-59.2494	-6.65303e-05		-0.76436	-0.01286	-0.77687	-0.07599	-0.76101	-0.1319	-0.76955	-0.16577		0.02787	-0.00336		0.02787	0.000278842		0.02726	0.000355835		0.02787	0.000281891
-56.2843	5.10883e-06	-58.6072	-7.48733e-05		-0.76223	-0.01285	-0.77443	-0.0748	-0.75887	-0.13361	-0.7665	-0.16284		0.03001	-0.00335		0.03001	0.000291232		0.0297	0.000354309		0.03001	0.000281372
-54.966	-0.000140584	-57.9691	-5.12483e-05		-0.76009	-0.01221	-0.7723	-0.07281	-0.75551	-0.13089	-0.76497	-0.1618		0.03245	-0.00335		0.03245	0.000300754		0.03276	0.000353516		0.03245	0.000284515
-53.6222	-6.91127e-05	-57.3131	-0.000156596		-0.75704	-0.01197	-0.76925	-0.07187	-0.75368	-0.12805	-0.76192	-0.16031		0.0352	-0.00334		0.0352	0.000311191		0.03428	0.000351715		0.0352	0.000284607
-52.2886	-2.75727e-05	-56.6809	-5.58045e-05		-0.7549	-0.01147	-0.76711	-0.07022	-0.75094	-0.12643	-0.75979	-0.15927		0.03703	-0.00334		0.03703	0.000318332		0.03672	0.000349426		0.03703	0.000284698
-50.9409	-6.48622e-05	-55.9754	-0.000142374		-0.75246	-0.01122	-0.76436	-0.06876	-0.74849	-0.1246	-0.75704	-0.15744		0.04008	-0.00333		0.04008	0.000326541		0.03978	0.00035202		0.04008	0.000285309
-49.614	-0.000141983	-55.2959	-3.16253e-05		-0.74971	-0.01089	-0.76223	-0.06668	-0.74605	-0.12421	-0.7549	-0.15564		0.04252	-0.00333		0.04252	0.000333468		0.04252	0.000347015		0.04252	0.000285065
-48.2926	-4.59532e-05	-54.5841	-6.3068e-05		-0.74727	-0.01044	-0.75979	-0.0654	-0.74392	-0.12271	-0.75307	-0.15457		0.04435	-0.00333		0.04435	0.000342135		0.04496	0.000345093		0.04435	0.000285034
-46.9799	-8.42988e-05	-53.8653	-0.000118759		-0.74483	-0.01027	-0.75734	-0.06406	-0.74086	-0.12274	-0.74971	-0.15448		0.0474	-0.00332		0.0474	0.000347812		0.0471	0.000343262		0.0474	0.000285736
-45.7077	5.08808e-05	-53.1075	-1.34645e-05		-0.7427	-0.00974	-0.7549	-0.06189	-0.73873	-0.12042	-0.74819	-0.15289		0.04985	-0.00332		0.04985	0.000357608		0.04954	0.000342285		0.04985	0.000285126
-44.4379	-1.27554e-05	-52.3343	-0.000118726		-0.73995	-0.00969	-0.75277	-0.06094	-0.73629	-0.11987	-0.74483	-0.15387		0.05259	-0.00332		0.05259	0.00036365		0.05198	0.000339172		0.05259	0.00028421
-43.2039	-7.88699e-05	-51.5268	9.37889e-07		-0.73812	-0.00917	-0.74971	-0.05933	-0.73415	-0.11765	-0.7427	-0.15036		0.05412	-0.00332		0.05412	0.00037073		0.05473	0.000339142		0.05412	0.000285431
-41.9735	-4.75633e-06	-50.7533	1.58438e-05		-0.73476	-0.00923	-0.74788	-0.05765	-0.7311	-0.11618	-0.74056	-0.14917		0.05656	-0.00332		0.05656	0.000379977		0.05687	0.000337097		0.05656	0.000285736
-40.7895	-5.74618e-05	-49.9334	-4.96946e-05		-0.73262	-0.00861	-0.74514	-0.05637	-0.72896	-0.1145	-0.73781	-0.14828		0.059	-0.00332		0.059	0.000386111		0.05931	0.000335999		0.059	0.000285217
-39.626	-6.9516e-06	-49.1057	-0.000101998		-0.72957	-0.00871	-0.74239	-0.05478	-0.72652	-0.11392	-0.73507	-0.14575		0.06144	-0.00331		0.06144	0.000394015		0.06144	0.0003396		0.06144	0.000285461
-38.4783	4.22962e-05	-48.2625	-0.000102475		-0.72805	-0.00814	-0.73995	-0.0538	-0.72438	-0.11395	-0.73323	-0.14536		0.0648	-0.00331		0.0648	0.000400943		0.06419	0.000333405		0.0648	0.000285583
-37.3679	-3.68022e-05	-47.391	-4.45005e-05		-0.72561	-0.0082	-0.73751	-0.05237	-0.72133	-0.11127	-0.73049	-0.14401		0.06724	-0.00331		0.06724	0.000408969		0.06633	0.00033252		0.06724	0.00028598
-36.2828	1.31146e-05	-46.5333	-0.000114421		-0.72316	-0.00777	-0.73507	-0.05099	-0.71889	-0.1087	-0.72774	-0.14258		0.06877	-0.0033		0.06877	0.000416842		0.06938	0.000331207		0.06877	0.000286316
-35.2221	3.03905e-05	-45.6886	-5.20567e-05		-0.72072	-0.00781	-0.73262	-0.0495	-0.71676	-0.10867	-0.725	-0.14099		0.07182	-0.0033		0.07182	0.000425143		0.07182	0.000330048		0.07182	0.000286804
-34.1913	4.36948e-05	-44.835	-9.11113e-05		-0.71859	-0.00737	-0.73079	-0.04832	-0.71401	-0.10748	-0.72286	-0.13947		0.07426	-0.0033		0.07426	0.000433444		0.07426	0.000327728		0.07426	0.000286346
-33.1573	-1.31299e-05	-43.9893	7.63409e-06		-0.71553	-0.00751	-0.72805	-0.04705	-0.71218	-0.10681	-0.72072	-0.14154		0.07609	-0.0033		0.07609	0.000439822		0.0764	0.000328156		0.07609	0.00028714
-32.1745	4.36029e-05	-43.1214	-7.22005e-05		-0.7134	-0.00697	-0.72561	-0.04551	-0.70882	-0.10413	-0.71798	-0.13727		0.07914	-0.0033		0.07914	0.000451236		0.07914	0.000327789		0.07914	0.000287384
-31.1882	4.59383e-05	-42.2782	-0.000142131		-0.71096	-0.00703	-0.72286	-0.04439	-0.70699	-0.10547	-0.71584	-0.13586		0.08097	-0.0033		0.08097	0.000456729		0.08189	0.000326416		0.08097	0.000287201
-30.2177	5.70252e-05	-41.4639	-0.000113966		-0.70852	-0.00681	-0.72042	-0.04275	-0.70394	-0.10181	-0.7137	-0.13358		0.08342	-0.0033		0.08342	0.000466128		0.08403	0.00033078		0.08342	0.000287872
-29.266	-8.93364e-06	-40.5924	-6.04017e-05		-0.70546	-0.00662	-0.71828	-0.04184	-0.7018	-0.1004	-0.71096	-0.13324		0.08647	-0.00329		0.08647	0.0004733		0.08616	0.000324799		0.08647	0.000287994
-28.3281	-2.12844e-05	-39.6567	-4.64778e-05		-0.70302	-0.00661	-0.71553	-0.04066	-0.69936	-0.09888	-0.70852	-0.13177		0.0886	-0.00329		0.0886	0.000482638		0.0883	0.000323578		0.0886	0.000288239
-27.4028	2.06308e-05	-38.8031	-0.000130733		-0.70058	-0.00617	-0.7134	-0.03887	-0.69692	-0.09915	-0.70607	-0.13135		0.09104	-0.00329		0.09104	0.000490542		0.09104	0.000322235		0.09104	0.000289246
-26.4748	5.31406e-06	-37.8767	-2.31079e-05		-0.69844	-0.00634	-0.71035	-0.0382	-0.69509	-0.09821	-0.70333	-0.12888		0.09349	-0.00329		0.09349	0.000498141		0.09318	0.000322266		0.09349	0.000289673
-25.5664	1.29677e-05	-36.9297	-4.44541e-05		-0.69631	-0.00594	-0.70821	-0.03683	-0.69234	-0.0954	-0.70119	-0.12823		0.09593	-0.00329		0.09593	0.000505801		0.09562	0.000319641		0.09593	0.000290527
-24.6648	0.000117924	-35.9119	6.10342e-05		-0.69356	-0.00591	-0.70577	-0.03595	-0.6899	-0.09659	-0.69844	-0.12598		0.09837	-0.00329		0.09837	0.000514957		0.09867	0.000320984		0.09837	0.000290436
-23.7682	7.842e-05	-34.9423	8.38027e-05		-0.69082	-0.00582	-0.70333	-0.0347	-0.68715	-0.09369	-0.696	-0.12405		0.10051	-0.00328		0.10051	0.000522952		0.10051	0.000320496		0.10051	0.000291962
-22.8764	0.000173404	-34.0025	8.89097e-05		-0.68898	-0.00568	-0.70119	-0.03341	-0.68441	-0.09308	-0.69356	-0.12247		0.10295	-0.00328		0.10295	0.000530185		0.10325	0.000318848		0.10295	0.000291901
-21.9957	0.000198339	-33.0369	5.87576e-05		-0.68624	-0.00562	-0.69875	-0.03271	-0.68288	-0.09204	-0.69112	-0.12259		0.10569	-0.00328		0.10569	0.000539493		0.106	0.000323914		0.10569	0.00029248
-21.0932	0.000211739	-32.0465	-7.65586e-05		-0.68441	-0.00529	-0.69631	-0.0311	-0.68013	-0.09149	-0.68868	-0.12195		0.10813	-0.00328		0.10813	0.000548099		0.10783	0.000317749		0.10813	0.000292694
-20.1983	0.000229462	-31.0722	5.61245e-05		-0.68105	-0.00546	-0.69356	-0.03043	-0.67769	-0.09036	-0.68624	-0.12039		0.11088	-0.00328		0.11088	0.00055524		0.11058	0.000317322		0.11088	0.000293671
-19.295	0.000169903	-30.076	-6.92814e-05		-0.67891	-0.00507	-0.69143	-0.02942	-0.67495	-0.08899	-0.6841	-0.11932		0.11302	-0.00327		0.11302	0.000563754		0.11271	0.00031665		0.11302	0.000293884
-18.3969	0.000160433	-29.1514	3.16913e-05		-0.67708	-0.00515	-0.68898	-0.02802	-0.6725	-0.08765	-0.68135	-0.11728		0.11515	-0.00328		0.11515	0.000572146		0.11546	0.000316345		0.11515	0.000294983
-17.4917	0.000218168	-28.1971	5.72668e-06		-0.67403	-0.00503	-0.68654	-0.0274	-0.67037	-0.08713	-0.67891	-0.11566		0.11821	-0.00327		0.11821	0.000579501		0.11821	0.000313324		0.11821	0.000295715
-16.6036	0.000261669	-27.2116	7.99208e-05		-0.67189	-0.0048	-0.6838	-0.02605	-0.66762	-0.08481	-0.67678	-0.11615		0.12004	-0.00327		0.12004	0.000586978		0.11973	0.000314819		0.12004	0.00029599
-15.7159	0.000229354	-26.2173	7.79993e-05		-0.66884	-0.00485	-0.68135	-0.02542	-0.66549	-0.08478	-0.67403	-0.11481		0.12309	-0.00327		0.12309	0.000596805		0.12278	0.000315063		0.12309	0.000298981
-14.8266	0.00030003	-25.2784	3.60778e-06		-0.66701	-0.00458	-0.67922	-0.02452	-0.66274	-0.08279	-0.67159	-0.11392		0.12522	-0.00327		0.12522	0.000604861		0.12522	0.000314301		0.12522	0.00029657
-13.9369	0.000267707	-24.4055	6.84718e-05		-0.66427	-0.0047	-0.67647	-0.02323	-0.6606	-0.08282	-0.66945	-0.11224		0.12797	-0.00327		0.12797	0.000617343		0.12767	0.000317963		0.12797	0.000297028
-13.0265	0.000412681	-23.5163	4.17468e-05		-0.66182	-0.0045	-0.67434	-0.02273	-0.65786	-0.0813	-0.66671	-0.11139		0.13011	-0.00327		0.13011	0.000623477		0.1298	0.000313171		0.13011	0.000298187
-12.1364	0.000460465	-22.5585	4.99393e-05		-0.65969	-0.00444	-0.67128	-0.02151	-0.65511	-0.07977	-0.66457	-0.1088		0.13224	-0.00326		0.13224	0.000633548		0.13255	0.000313141		0.13224	0.000300873
-11.2399	0.000443849	-21.6594	1.98555e-05		-0.65725	-0.00429	-0.66976	-0.02101	-0.65267	-0.07925	-0.66243	-0.10767		0.13469	-0.00326		0.13469	0.000639651		0.13499	0.000312042		0.13469	0.000299866
-10.3538	0.000338586	-20.7409	5.03033e-05		-0.65419	-0.00434	-0.66701	-0.02009	-0.65023	-0.07938	-0.65938	-0.10703		0.13743	-0.00326		0.13743	0.000648501		0.13713	0.000311737		0.13743	0.000300323
-9.44173	0.000533621	-19.795	1.33585e-05		-0.65206	-0.00406	-0.66457	-0.01896	-0.6484	-0.07785	-0.65694	-0.10565		0.13987	-0.00326		0.13987	0.000657657		0.13987	0.000308533		0.13987	0.000300354
-8.54525	0.000592822	-18.873	-3.0076e-05		-0.64962	-0.0042	-0.66182	-0.01854	-0.64565	-0.07596	-0.65511	-0.10492		0.1417	-0.00326		0.1417	0.000668033		0.14201	0.000310822		0.1417	0.00029776
-7.63119	0.000601882	-17.8518	2.18812e-05		-0.64687	-0.00395	-0.65938	-0.01738	-0.64321	-0.07556	-0.65206	-0.1033		0.14445	-0.00325		0.14445	0.000675662		0.14445	0.000311401		0.14445	0.000300842
-6.7387	0.000621046	-16.7999	-7.6256e-05		-0.64473	-0.00413	-0.65664	-0.01708	-0.64107	-0.07462	-0.64992	-0.10272		0.1472	-0.00325		0.1472	0.000685428		0.14689	0.000310852		0.1472	0.000301056
-5.82583	0.000707359	-15.7214	2.28049e-05		-0.64199	-0.0038	-0.6548	-0.01599	-0.63741	-0.07425	-0.64748	-0.10046		0.14964	-0.00325		0.14964	0.000693362		0.14964	0.000314056		0.14964	0.000299011
-4.91335	0.000590541	-14.6804	2.17404e-05		-0.63985	-0.00394	-0.65267	-0.01565	-0.63649	-0.07297	-0.64504	-0.09949		0.15177	-0.00325		0.15177	0.000702212		0.15177	0.000310242		0.15177	0.0002995
-3.99648	0.000688281	-13.645	4.82666e-05		-0.63649	-0.00369	-0.65023	-0.01491	-0.63314	-0.07248	-0.64199	-0.09784		0.15452	-0.00325		0.15452	0.000710147		0.15483	0.000310181		0.15452	0.000299896
-3.08961	0.000673053	-12.6023	-7.62808e-05		-0.63497	-0.00379	-0.64748	-0.01408	-0.631	-0.07043	-0.64016	-0.09753		0.15696	-0.00324		0.15696	0.000718997		0.15696	0.000309387		0.15696	0.0003013
-2.16474	0.000800801	-11.5221	4.59228e-05		-0.63253	-0.00358	-0.64473	-0.01383	-0.62856	-0.06921	-0.63771	-0.09686		0.15879	-0.00324		0.15879	0.000728457		0.1591	0.000309296		0.15879	0.000304199
-1.25426	0.000779835	-10.5158	-0.000100483		-0.63009	-0.00371	-0.64168	-0.01287	-0.62612	-0.06854	-0.63527	-0.09506		0.16185	-0.00324		0.16185	0.000736087		0.16185	0.000307037		0.16185	0.000306213
-0.35219	0.000680227	-9.51742	-0.000127782		-0.62795	-0.00341	-0.63985	-0.01255	-0.62398	-0.0679	-0.63253	-0.09341		0.16459	-0.00324		0.16459	0.000744632		0.16398	0.000310089		0.16459	0.000306488
0.56309	0.000777973	-8.55543	-5.01564e-05		-0.6249	-0.00354	-0.63741	-0.01209	-0.62093	-0.06665	-0.63039	-0.09409		0.16612	-0.00324		0.16612	0.000750125		0.16642	0.000309998		0.16612	0.000308105
1.47556	0.000781318	-7.54603	-7.31041e-05		-0.62276	-0.00331	-0.63497	-0.01126	-0.61849	-0.06619	-0.62764	-0.09164		0.16917	-0.00323		0.16917	0.000760501		0.16917	0.000310211		0.16917	0.000307312
2.39483	0.000587224	-6.57774	-7.8196e-05		-0.62001	-0.00343	-0.63222	-0.01111	-0.61635	-0.06506	-0.6252	-0.09064		0.17161	-0.00323		0.17161	0.00076813		0.171	0.000312225		0.17161	0.000307434
3.28931	0.000669322	-5.65333	-6.10077e-05		-0.61757	-0.00333	-0.63009	-0.01024	-0.61361	-0.06375	-0.62276	-0.0889		0.17375	-0.00323		0.17375	0.000778506		0.17405	0.000309357		0.17375	0.000308014
4.20579	0.000762773	-4.63279	5.26897e-05		-0.61574	-0.00323	-0.62795	-0.01011	-0.61147	-0.06369	-0.62032	-0.08829		0.17588	-0.00323		0.17588	0.000787662		0.17619	0.00031015		0.17588	0.000308105
5.13506	0.000622996	-3.57884	-5.31754e-05		-0.613	-0.00329	-0.6252	-0.00968	-0.60903	-0.06244	-0.61818	-0.08829		0.17894	-0.00322		0.17894	0.00079346		0.17924	0.000310211		0.17894	0.000307068
6.03873	0.00071507	-2.57572	-4.08113e-05		-0.61025	-0.00306	-0.62307	-0.00902	-0.60659	-0.06195	-0.61544	-0.08633		0.18107	-0.00322		0.18107	0.000802615		0.18138	0.000310822		0.18107	0.000309113
6.946	0.000850043	-1.51328	1.97486e-05		-0.60811	-0.00325	-0.62062	-0.00894	-0.60384	-0.061	-0.61269	-0.08554		0.18351	-0.00322		0.18351	0.00081055		0.18351	0.000305908		0.18351	0.000309174
7.85648	0.000748969	-0.45318	1.74812e-05		-0.60567	-0.00293	-0.61788	-0.00823	-0.60109	-0.05963	-0.61025	-0.08337		0.18626	-0.00322		0.18626	0.000818484		0.18626	0.000310181		0.18626	0.000310486
8.76296	0.000779519	0.58276	-8.91293e-06		-0.60354	-0.00315	-0.61513	-0.00825	-0.59896	-0.05899	-0.60781	-0.08252		0.18931	-0.00321		0.18931	0.000825809		0.18809	0.000311646		0.18931	0.00031076
9.67942	0.000718474	1.58208	7.29253e-05		-0.60079	-0.00286	-0.6133	-0.0076	-0.59743	-0.05869	-0.60567	-0.082		0.19114	-0.00321		0.19114	0.000831607		0.19084	0.000310791		0.19114	0.00031192
10.5755	0.000754789	2.60579	4.65955e-05		-0.59865	-0.00306	-0.61055	-0.00737	-0.59407	-0.05792	-0.60323	-0.08087		0.19358	-0.00321		0.19358	0.000840152		0.19358	0.000312836		0.19358	0.000312134
11.4912	0.000875422	3.64056	9.73789e-05		-0.59621	-0.00275	-0.60781	-0.0073	-0.59163	-0.05637	-0.60079	-0.07986		0.19603	-0.0032		0.19603	0.000847171		0.19603	0.000311462		0.19603	0.000312195
12.3929	0.000861646	4.76048	-9.93556e-06		-0.59316	-0.003	-0.60598	-0.00668	-0.5895	-0.05569	-0.59835	-0.07874		0.19847	-0.0032		0.19847	0.000855105		0.19786	0.000311127		0.19847	0.000313324
13.3141	0.000844927	5.86231	-1.46272e-05		-0.59102	-0.00266	-0.60323	-0.00677	-0.58706	-0.05472	-0.59591	-0.07736		0.20091	-0.0032		0.20091	0.000860293		0.20091	0.000311218		0.20091	0.000313202
14.2162	0.000733875	6.94501	-6.00089e-05		-0.58828	-0.0029	-0.60079	-0.00623	-0.58492	-0.05463	-0.59346	-0.07654		0.20365	-0.0032		0.20365	0.000867007		0.20304	0.000311371		0.20365	0.000313751
15.1175	0.000774459	8.06167	1.68026e-05		-0.58614	-0.00271	-0.59835	-0.00612	-0.58187	-0.05362	-0.59102	-0.0752		0.20549	-0.00319		0.20549	0.000874332		0.20549	0.000306335		0.20549	0.000314514
16.0316	0.000679092	9.27062	6.4465e-05		-0.58431	-0.00276	-0.59652	-0.00608	-0.57973	-0.05212	-0.58828	-0.07404		0.20823	-0.00319		0.20823	0.000880435		0.20854	0.000311127		0.20823	0.000315277
16.944	0.000738227	10.4158	-3.52651e-05		-0.58156	-0.00255	-0.59346	-0.00556	-0.57698	-0.05185	-0.58614	-0.07333		0.21006	-0.00319		0.21006	0.000886539		0.21067	0.000311829		0.21006	0.000314789
17.8389	0.000911876	11.522	7.90844e-05		-0.57882	-0.00271	-0.59102	-0.00574	-0.57454	-0.05127	-0.5837	-0.07233		0.21312	-0.00318		0.21312	0.000892947		0.21281	0.000311646		0.21312	0.000315582
18.7582	0.000812196	12.6607	2.45888e-05		-0.57637	-0.00248	-0.58828	-0.00517	-0.57271	-0.05014	-0.58095	-0.07025		0.21586	-0.00318		0.21586	0.00089783		0.21525	0.000311371		0.21586	0.000316132
19.6547	0.000881411	13.8079	0.000106752		-0.57424	-0.00267	-0.58614	-0.00538	-0.56966	-0.04958	-0.57912	-0.07019		0.2183	-0.00318		0.2183	0.000905154		0.218	0.00031076		0.2183	0.000316589
20.5603	0.000861896	14.9971	-2.2974e-05		-0.5718	-0.0025	-0.584	-0.00483	-0.56722	-0.04902	-0.57668	-0.06958		0.22013	-0.00317		0.22013	0.000911258		0.22044	0.000310852		0.22013	0.000317078
21.4724	0.00088527	16.1905	0.000115199		-0.56875	-0.00245	-0.58126	-0.00502	-0.56478	-0.04833	-0.57393	-0.06769		0.22288	-0.00317		0.22288	0.000916751		0.22258	0.000310608		0.22288	0.00031662
22.3789	0.000829989	17.2995	-4.38477e-05		-0.56661	-0.00246	-0.57882	-0.00477	-0.56264	-0.047	-0.57149	-0.06686		0.22563	-0.00317		0.22563	0.000924686		0.22532	0.000310181		0.22563	0.000316681
23.2674	0.000952166	18.3776	-2.41357e-05		-0.56417	-0.00234	-0.57637	-0.00468	-0.5602	-0.04607	-0.56936	-0.06613		0.22715	-0.00316		0.22715	0.000927737		0.22715	0.000305847		0.22715	0.000317993
24.1727	0.000931222	19.523	9.55554e-06		-0.56173	-0.00253	-0.57363	-0.00469	-0.55776	-0.04549	-0.56661	-0.06506		0.2299	-0.00316		0.2299	0.000935977		0.2299	0.000309235		0.2299	0.000317688
25.0723	0.00093319	20.6944	1.66521e-05		-0.55867	-0.00228	-0.57149	-0.00422	-0.55562	-0.04541	-0.56417	-0.06491		0.23265	-0.00316		0.23265	0.000939029		0.23326	0.000310028		0.23265	0.000317505
25.974	0.000820709	21.8288	-2.89746e-05		-0.55654	-0.00244	-0.56905	-0.00446	-0.55288	-0.04453	-0.56112	-0.06287		0.23539	-0.00315		0.23539	0.000944827		0.23509	0.000309265		0.23539	0.000317719
26.8657	0.000862764	22.9597	9.29885e-05		-0.5541	-0.00229	-0.56661	-0.00419	-0.55043	-0.04359	-0.55928	-0.06171		0.23783	-0.00315		0.23783	0.000948794		0.23692	0.000309265		0.23783	0.000318085
27.7582	0.000946301	24.0701	4.41795e-05		-0.55196	-0.0023	-0.56447	-0.00394	-0.54799	-0.04255	-0.55654	-0.06137		0.23967	-0.00314		0.23967	0.000956119		0.23967	0.000309021		0.23967	0.000318329
28.6582	0.000896769	25.1793	1.08112e-05		-0.54952	-0.00216	-0.56142	-0.00409	-0.54525	-0.04227	-0.5544	-0.06058		0.24211	-0.00314		0.24211	0.000961307		0.24211	0.000308411		0.24211	0.000318695
29.5687	0.000897261	26.2806	2.70943e-05		-0.54677	-0.00233	-0.55928	-0.00374	-0.54342	-0.04261	-0.55166	-0.05914		0.24455	-0.00314		0.24455	0.000965579		0.24455	0.000308563		0.24455	0.000318695
30.478	0.000950687	27.4355	-1.75378e-05		-0.54433	-0.00215	-0.55623	-0.00393	-0.54097	-0.04144	-0.54921	-0.05807		0.24699	-0.00313		0.24699	0.000971683		0.24699	0.000308533		0.24699	0.000318848
31.3677	0.000959849	28.4691	1.23296e-05		-0.54219	-0.00228	-0.55379	-0.00366	-0.53823	-0.04073	-0.54708	-0.0575		0.24943	-0.00313		0.24943	0.000973819		0.24943	0.000303802		0.24943	0.000320648
32.2705	0.00084021	29.5627	1.09189e-06		-0.53975	-0.00221	-0.55166	-0.00366	-0.53609	-0.03962	-0.54403	-0.05661		0.25187	-0.00313		0.25187	0.000978702		0.25218	0.00030777		0.25187	0.000318878
33.1694	0.000773517	30.7006	9.76623e-05		-0.53762	-0.00208	-0.54952	-0.00359	-0.53334	-0.03927	-0.54158	-0.05576		0.25431	-0.00312		0.25431	0.000981753		0.25431	0.000307983		0.25431	0.000319641
34.0747	0.000867014	31.8606	9.93062e-05		-0.53518	-0.00211	-0.54677	-0.00349	-0.5306	-0.03818	-0.53975	-0.0542		0.25645	-0.00312		0.25645	0.000987552		0.25706	0.000307617		0.25645	0.000319489
34.968	0.000796052	33.0395	6.77777e-05		-0.53243	-0.00228	-0.54433	-0.00363	-0.52846	-0.0377	-0.53762	-0.05392		0.2592	-0.00311		0.2592	0.000990298		0.2592	0.00030719		0.2592	0.000319885
35.8593	0.000853845	34.2317	2.07456e-05		-0.52999	-0.00198	-0.54219	-0.00325	-0.52602	-0.03704	-0.53487	-0.05295		0.26164	-0.00311		0.26164	0.00099396		0.26164	0.000306488		0.26164	0.00031955
36.7777	0.000769903	35.3674	4.56683e-05		-0.52724	-0.00216	-0.53945	-0.00343	-0.52358	-0.0362	-0.53243	-0.05182		0.26408	-0.0031		0.26408	0.000997012		0.26377	0.000305908		0.26408	0.000319855
37.6746	0.000880602	36.5192	-2.09962e-05		-0.52541	-0.00196	-0.53731	-0.00331	-0.52114	-0.03564	-0.52999	-0.05093		0.26683	-0.0031		0.26683	0.000999759		0.26591	0.000305176		0.26683	0.000320862
38.5819	0.000739487	37.7141	-2.72524e-05		-0.52266	-0.00215	-0.53518	-0.0031	-0.51839	-0.03482	-0.52755	-0.05042		0.26896	-0.0031		0.26896	0.001		0.26896	0.000305573		0.26896	0.000320099
39.4692	0.00089171	38.8925	-2.57043e-05		-0.52053	-0.00195	-0.53243	-0.00334	-0.51595	-0.03448	-0.52541	-0.0494		0.27168	-0.00309		0.27168	0.001		0.27153	0.000301453		0.27168	0.000322388
40.3713	0.000806406	40.098	-5.40645e-05		-0.51748	-0.00201	-0.52968	-0.00294	-0.51351	-0.03356	-0.52327	-0.04894		0.27409	-0.00309		0.27409	0.00101		0.27409	0.000305054		0.27409	0.000320831
41.2801	0.000826932	41.2869	-3.82404e-05		-0.51534	-0.00202	-0.52694	-0.00318	-0.51107	-0.03317	-0.52022	-0.04777		0.27653	-0.00308		0.27653	0.00101		0.27641	0.000304779		0.27653	0.00032135
42.1678	0.000787465	42.4445	-8.28865e-05		-0.5129	-0.00193	-0.5248	-0.00294	-0.50893	-0.03263	-0.51748	-0.04646		0.27888	-0.00308		0.27888	0.00101		0.27894	0.000304016		0.27888	0.00032193
43.0711	0.000846639	43.6525	2.80956e-05		-0.51076	-0.00203	-0.52266	-0.00293	-0.50618	-0.03202	-0.51503	-0.04605		0.28135	-0.00307		0.28135	0.00101		0.28138	0.000303528		0.28135	0.00032135
43.9468	0.000820096	44.7933	5.0874e-05		-0.50802	-0.0019	-0.51992	-0.00298	-0.50374	-0.0311	-0.51351	-0.04539		0.28382	-0.00307		0.28382	0.00101		0.28379	0.000303101		0.28382	0.00032074
44.842	0.000827804	45.8722	-8.79678e-05		-0.50588	-0.00202	-0.51748	-0.00269	-0.50161	-0.03081	-0.51015	-0.04438		0.28627	-0.00307		0.28627	0.00101		0.28627	0.000303375		0.28627	0.000322113
45.756	0.000806824	46.9088	-3.02742e-05		-0.50252	-0.00177	-0.51503	-0.00294	-0.49855	-0.03036	-0.50802	-0.04363		0.28862	-0.00306		0.28862	0.00101		0.28862	0.000302521		0.28862	0.000322144
46.6484	0.00074588	48.0127	2.4737e-05		-0.501	-0.002	-0.51259	-0.00278	-0.49642	-0.02999	-0.50588	-0.04304		0.29112	-0.00306		0.29112	0.00101		0.29112	0.000302429		0.29112	0.000322205
47.5408	0.000782211	49.119	-7.13037e-05		-0.49825	-0.00175	-0.50954	-0.00271	-0.49428	-0.02896	-0.50313	-0.04241		0.29356	-0.00305		0.29356	0.00101		0.29353	0.000298676		0.29356	0.000322449
48.432	0.000860031	50.2535	5.73545e-05		-0.49611	-0.00196	-0.50771	-0.00267	-0.49154	-0.02855	-0.50039	-0.04149		0.296	-0.00305		0.296	0.00101		0.29597	0.000301788		0.296	0.000321991
49.3223	0.000975048	51.4087	-2.5804e-05		-0.49367	-0.00172	-0.50496	-0.00257	-0.48909	-0.02791	-0.49794	-0.04033		0.29841	-0.00304		0.29841	0.00101		0.29844	0.000302399		0.29841	0.000322449
50.2074	0.00087551	52.5814	-3.85293e-05		-0.49031	-0.00194	-0.50313	-0.00266	-0.48665	-0.02796	-0.4955	-0.03951		0.30091	-0.00304		0.30091	0.00101		0.30085	0.000301086		0.30091	0.000322998
51.0856	0.000864693	53.7028	6.81731e-05		-0.48818	-0.00173	-0.50069	-0.00255	-0.48452	-0.02716	-0.49276	-0.03904		0.30326	-0.00304		0.30326	0.00101		0.30333	0.000301056		0.30326	0.000323486
51.969	0.000919657	54.931	-6.95233e-05		-0.48574	-0.00188	-0.49794	-0.00268	-0.48208	-0.02619	-0.49093	-0.03822		0.30574	-0.00303		0.30574	0.001		0.30571	0.000300934		0.30574	0.000321533
52.8561	0.000954579	56.0728	-4.67513e-05		-0.48391	-0.00167	-0.49581	-0.00233	-0.47963	-0.02607	-0.48818	-0.03735		0.30821	-0.00303		0.30821	0.001		0.30815	0.000300598		0.30821	0.000322937
53.7152	0.000918093	57.235	1.69997e-05		-0.48085	-0.00185	-0.49306	-0.00268	-0.47658	-0.02553	-0.48574	-0.03734		0.31056	-0.00303		0.31056	0.000998538		0.31062	0.000299805		0.31056	0.000323242
54.6039	0.000787069	58.3409	-7.20133e-05		-0.47841	-0.00167	-0.49062	-0.00228	-0.47475	-0.02499	-0.4836	-0.03682		0.31306	-0.00302		0.31306	0.000996707		0.313	0.00030014		0.31306	0.000322906
55.4646	0.000960861	59.46	7.03585e-05		-0.47567	-0.00183	-0.48818	-0.00249	-0.472	-0.02448	-0.48116	-0.03545		0.3155	-0.00302		0.3155	0.000992435		0.31544	0.000298218		0.3155	0.0003237
56.3428	0.000861352	60.5731	3.75001e-05		-0.47353	-0.00165	-0.48604	-0.00229	-0.46956	-0.02466	-0.47841	-0.03441		0.31791	-0.00302		0.31791	0.000991214		0.31791	0.000299622		0.31791	0.000323456
57.2226	0.000793308	61.7796	4.8936e-05		-0.47139	-0.00168	-0.4836	-0.00226	-0.46773	-0.02355	-0.47597	-0.03401		0.32032	-0.00302		0.32032	0.000989383		0.32035	0.000300171		0.32032	0.00032428
58.0902	0.000875518	63.0135	4.02604e-05		-0.46834	-0.00182	-0.48055	-0.00246	-0.46437	-0.02313	-0.47384	-0.03353		0.3228	-0.00302		0.3228	0.000987552		0.3228	0.0002995		0.3228	0.000324188
58.9614	0.000821814	64.3054	4.09437e-05		-0.46651	-0.00161	-0.47811	-0.00216	-0.46254	-0.0227	-0.47109	-0.03267		0.32515	-0.00301		0.32515	0.000985415		0.32527	0.000299255		0.32515	0.000324585
59.84	0.000810995	65.5991	1.62546e-05		-0.46407	-0.00181	-0.47597	-0.00228	-0.4601	-0.02223	-0.46895	-0.03145		0.32762	-0.00301		0.32762	0.000982364		0.32765	0.000299225		0.32762	0.000324158
60.7246	0.000916023	66.9104	-7.69584e-05		-0.46163	-0.00162	-0.47353	-0.00232	-0.45766	-0.02202	-0.46651	-0.03106		0.33012	-0.00301		0.33012	0.000977481		0.33003	0.000299316		0.33012	0.000324738
61.5906	0.000941019	68.0285	-7.0177e-05		-0.45858	-0.00169	-0.47109	-0.00206	-0.45461	-0.02181	-0.46346	-0.03081		0.3325	-0.00301		0.3325	0.00097565		0.33247	0.000299194		0.3325	0.000325714
62.4781	0.000807139	69.2295	3.83267e-05		-0.45644	-0.00169	-0.46895	-0.00224	-0.45186	-0.02101	-0.46163	-0.03007		0.33503	-0.00301		0.33503	0.000973514		0.33497	0.000299377		0.33503	0.000325073
63.36	0.000837792	70.4229	-0.000109966		-0.45369	-0.00163	-0.46651	-0.00199	-0.45003	-0.02048	-0.45949	-0.0291		0.33741	-0.00301		0.33741	0.000970767		0.33732	0.000298981		0.33741	0.000325317
64.241	0.00101	71.6451	-0.000104196		-0.45156	-0.00175	-0.46407	-0.00227	-0.4479	-0.02021	-0.45705	-0.02909		0.33985	-0.00301		0.33985	0.000968631		0.33989	0.000299164		0.33985	0.000325043
65.1228	0.00101	72.8812	-1.91842e-05		-0.44912	-0.00153	-0.46193	-0.00198	-0.44515	-0.02018	-0.4543	-0.02855		0.3423	-0.00301		0.3423	0.000965884		0.34224	0.000300659		0.3423	0.000325531
65.9941	0.00103	74.0725	1.22427e-05		-0.44698	-0.00171	-0.45919	-0.00212	-0.44301	-0.01946	-0.45156	-0.02782		0.34468	-0.00301		0.34468	0.000963138		0.34471	0.000299896		0.34468	0.000325836
66.8852	0.00103	75.3522	-1.84855e-07		-0.44484	-0.00157	-0.45644	-0.00203	-0.44027	-0.01899	-0.44881	-0.02674		0.34712	-0.00301		0.34712	0.000962222		0.34712	0.000299988		0.34712	0.000325836
67.7634	0.000840874	76.5891	-9.04699e-05		-0.4421	-0.00158	-0.4543	-0.00198	-0.43813	-0.01872	-0.44698	-0.02625		0.34962	-0.00301		0.34962	0.000959781		0.3495	0.00030014		0.34962	0.000326355
68.6558	0.001	77.8771	-0.00011731		-0.43905	-0.00163	-0.45156	-0.00217	-0.43569	-0.01852	-0.44454	-0.0256		0.352	-0.00301		0.352	0.000958255		0.35197	0.000300262		0.352	0.00032663
69.5515	0.000806233	79.167	1.12774e-05		-0.43721	-0.00155	-0.44912	-0.00188	-0.43264	-0.01788	-0.44179	-0.02506		0.35444	-0.00301		0.35444	0.000957339		0.35438	0.000300446		0.35444	0.000328278
70.4195	0.000751112	80.4464	4.29506e-05		-0.43508	-0.00162	-0.44698	-0.00206	-0.4305	-0.0174	-0.43935	-0.02462		0.35688	-0.00302		0.35688	0.000956729		0.35685	0.000300598		0.35688	0.000327789
71.2976	0.000919109	81.7289	2.71889e-05		-0.43203	-0.00154	-0.44423	-0.00192	-0.42836	-0.01752	-0.43721	-0.02396		0.35932	-0.00302		0.35932	0.000958255		0.35929	0.000301208		0.35932	0.000328552
72.1982	0.000892463	82.9964	3.14178e-05		-0.42989	-0.00163	-0.44149	-0.00188	-0.42592	-0.01677	-0.43447	-0.02371		0.3618	-0.00302		0.3618	0.000957339		0.36204	0.000300751		0.3618	0.000327881
73.1036	0.000904421	84.2732	-0.000147452		-0.42775	-0.00155	-0.44027	-0.00205	-0.42348	-0.01657	-0.43203	-0.0233		0.36418	-0.00302		0.36418	0.00095795		0.36445	0.000301971		0.36418	0.000328491
73.996	0.000883531	85.5399	-2.85612e-05		-0.42409	-0.00159	-0.43691	-0.00177	-0.42073	-0.01634	-0.42928	-0.02279		0.36662	-0.00302		0.36662	0.000961612		0.36686	0.000302124		0.36662	0.00032901
74.9022	0.000846847	86.9056	-0.000134429		-0.42287	-0.00152	-0.43416	-0.00206	-0.4186	-0.01629	-0.42653	-0.02209		0.36903	-0.00302		0.36903	0.000962832		0.36933	0.000302429		0.36903	0.000329926
75.8089	0.000906006	88.1968	-0.000142558		-0.41951	-0.00149	-0.43172	-0.00175	-0.41585	-0.01565	-0.42501	-0.02168		0.37147	-0.00302		0.37147	0.00096802		0.37181	0.000301941		0.37147	0.000331726
76.7179	0.000930823	89.3215	-2.55964e-05		-0.41738	-0.00161	-0.42958	-0.002	-0.41341	-0.01536	-0.42226	-0.02086		0.37394	-0.00302		0.37394	0.000980838		0.37419	0.000303162		0.37394	0.000332092
77.6351	0.000806833	90.5625	-0.00013356		-0.41494	-0.00148	-0.42745	-0.00186	-0.41097	-0.01524	-0.41982	-0.02032		0.37632	-0.00302		0.37632	0.00101		0.37663	0.000302643		0.37632	0.00033429
78.5645	0.000973185	91.7408	-0.000132875		-0.4128	-0.00163	-0.42501	-0.00185	-0.40822	-0.01487	-0.41707	-0.02009		0.37876	-0.00302		0.37876	0.00106		0.37904	0.000303864		0.37876	0.000333527
79.4984	0.00091779	92.9811	5.35204e-05		-0.40975	-0.00143	-0.42257	-0.0019	-0.40578	-0.01478	-0.41524	-0.01993		0.38118	-0.00302		0.38118	0.00109		0.38154	0.000303894		0.38118	0.000335114
80.4274	0.000862414	94.1474	2.01456e-05		-0.40761	-0.00162	-0.41982	-0.00165	-0.40395	-0.01437	-0.4125	-0.01955		0.38371	-0.00302		0.38371	0.00111		0.38395	0.000304626		0.38371	0.000335388
81.3756	0.000829848	95.4299	3.96619e-05		-0.40548	-0.0014	-0.41768	-0.00195	-0.4009	-0.01402	-0.41005	-0.01913		0.38606	-0.00302		0.38606	0.00112		0.38636	0.000305756		0.38606	0.000335937
82.3339	0.000757184	96.7402	6.99331e-05		-0.40303	-0.00159	-0.41494	-0.00169	-0.39937	-0.01374	-0.40761	-0.01857		0.38844	-0.00302		0.38844	0.00111		0.3888	0.000305054		0.38844	0.000337921
83.2779	0.000811896	98.0854	-7.1014e-05		-0.40029	-0.00141	-0.4125	-0.00175	-0.39632	-0.01383	-0.40517	-0.01841		0.39091	-0.00302		0.39091	0.00113		0.39125	0.000305267		0.39091	0.00034433
84.2216	0.000737863	99.4219	-7.84812e-05		-0.39846	-0.00151	-0.40975	-0.00172	-0.39357	-0.01319	-0.40273	-0.01772		0.39366	-0.00302		0.39366	0.00114		0.39366	0.000305969		0.39366	0.000355042
85.1766	0.000786807	100.803	9.33209e-05		-0.39541	-0.00146	-0.40792	-0.00175	-0.39174	-0.01289	-0.40029	-0.0173		0.39622	-0.00302		0.39622	0.00114		0.39619	0.000307007		0.39622	0.000366516
86.1203	0.000878713	102.22	7.40442e-05		-0.39296	-0.00147	-0.40517	-0.00184	-0.3893	-0.01274	-0.39754	-0.01721		0.39857	-0.00302		0.39857	0.00116		0.39857	0.000306488		0.39857	0.000376007
87.0607	0.000680239	103.598	3.53105e-05		-0.39083	-0.00143	-0.40334	-0.00156	-0.38656	-0.01244	-0.3951	-0.01699		0.40101	-0.00302		0.40101	0.00118		0.40104	0.000307343		0.40101	0.000381531
88.0121	0.000659103	105.072	-1.97953e-05		-0.38869	-0.0015	-0.40029	-0.00176	-0.38411	-0.01225	-0.39266	-0.01645		0.40345	-0.00302		0.40345	0.00121		0.40348	0.000307953		0.40345	0.000390778
88.9537	0.000771045	106.422	-1.96737e-05		-0.38533	-0.00149	-0.39785	-0.00178	-0.38137	-0.01213	-0.39052	-0.0159		0.40586	-0.00302		0.40586	0.00122		0.40593	0.000308228		0.40586	0.000398193
89.8839	0.000778608	107.799	-0.00010691		-0.3835	-0.0014	-0.39541	-0.00165	-0.37954	-0.01177	-0.38717	-0.01563		0.40828	-0.00302		0.40828	0.00123		0.40831	0.000310272		0.40828	0.000405701
90.8153	0.000630239	109.305	-0.000127055		-0.38045	-0.00155	-0.39327	-0.0018	-0.37709	-0.01165	-0.38564	-0.0157		0.41078	-0.00302		0.41078	0.00124		0.41084	0.000309113		0.41078	0.000409576
91.7553	0.000643483	110.761	8.74272e-06		-0.37832	-0.00138	-0.39083	-0.00153	-0.37435	-0.01132	-0.3835	-0.01479		0.41322	-0.00302		0.41322	0.00125		0.41325	0.000309784		0.41322	0.000416321
92.6929	0.000708235	112.231	-0.000111364		-0.37587	-0.00156	-0.38808	-0.00175	-0.37191	-0.0109	-0.38076	-0.01447		0.4156	-0.00302		0.4156	0.00126		0.41563	0.000309143		0.4156	0.000422058
93.6186	0.000665748	113.623	5.15022e-05		-0.37343	-0.00137	-0.38564	-0.00163	-0.36916	-0.01094	-0.37801	-0.01455		0.41813	-0.00302		0.41813	0.00127		0.41813	0.000309631		0.41813	0.000424469
94.5554	0.000757683	115.05	-0.000100165		-0.37099	-0.00154	-0.38381	-0.00158	-0.36672	-0.01074	-0.37587	-0.01443		0.42057	-0.00301		0.42057	0.00128		0.42051	0.000309601		0.42057	0.000427246
95.4783	0.000715208	116.381	7.51757e-05		-0.36855	-0.00139	-0.38106	-0.00175	-0.36489	-0.01037	-0.37374	-0.01388		0.42302	-0.00301		0.42302	0.00129		0.42305	0.000310272		0.42302	0.000429077
96.4024	0.00073424	117.787	8.42807e-05		-0.36641	-0.00155	-0.37801	-0.0015	-0.36214	-0.01018	-0.37099	-0.01344		0.4254	-0.00301		0.4254	0.0013		0.42549	0.000310211		0.4254	0.000430908
97.3274	0.000678882	119.172	1.2056e-05		-0.36367	-0.00138	-0.37618	-0.0017	-0.36062	-0.01005	-0.36885	-0.0135		0.42784	-0.00301		0.42784	0.00131		0.4279	0.000310547		0.42784	0.000432373
98.2478	0.000593502	120.571	2.56525e-05		-0.36123	-0.00154	-0.37374	-0.00159	-0.35695	-0.00997	-0.36611	-0.01339		0.43031	-0.00301		0.43031	0.00132		0.43031	0.000312347		0.43031	0.000434479
99.1561	0.000619752	121.924	-6.05432e-05		-0.35878	-0.00133	-0.37069	-0.00135	-0.35512	-0.00938	-0.36336	-0.01308		0.43275	-0.00301		0.43275	0.00133		0.43269	0.000310699		0.43275	0.000434662
100.091	0.000638738	123.241	-4.48954e-05		-0.35604	-0.00152	-0.36855	-0.00174	-0.35207	-0.00922	-0.36153	-0.01251		0.43519	-0.00301		0.43519	0.00134		0.43522	0.000311218		0.43519	0.000437866
101.011	0.000650636	124.644	2.7092e-05		-0.3539	-0.00134	-0.36611	-0.00143	-0.35024	-0.009	-0.35817	-0.01253		0.43763	-0.00301		0.43763	0.00134		0.43751	0.000310791		0.43763	0.000439606
101.928	0.000652533	125.943	-1.32851e-05		-0.35146	-0.00147	-0.36367	-0.00174	-0.34749	-0.00903	-0.35634	-0.0124		0.4401	-0.00301		0.4401	0.00135		0.43998	0.000311523		0.4401	0.000438904
102.844	0.0006201	127.175	6.39784e-05		-0.34902	-0.00138	-0.36123	-0.00153	-0.34505	-0.00854	-0.3539	-0.01207		0.44255	-0.00301		0.44255	0.00136		0.44245	0.00031073		0.44255	0.000441528
103.761	0.000623423	128.349	0.00010884		-0.34658	-0.00138	-0.35909	-0.00162	-0.34261	-0.00833	-0.35177	-0.01161		0.44499	-0.00301		0.44499	0.00136		0.44493	0.000312103		0.44499	0.000442627
104.671	0.000642516	129.652	1.17619e-06		-0.34444	-0.00146	-0.35665	-0.00153	-0.33986	-0.00818	-0.34902	-0.0114		0.4474	-0.00301		0.4474	0.00137		0.44731	0.00031189		0.4474	0.000443878
105.576	0.000631586	130.986	0.000131285		-0.34139	-0.00131	-0.35421	-0.00159	-0.33742	-0.008	-0.34627	-0.01158		0.44981	-0.003		0.44981	0.00137		0.44981	0.000311859		0.44981	0.000444763
106.484	0.000473302	132.367	-5.77569e-05		-0.33925	-0.00152	-0.35146	-0.00167	-0.33559	-0.00766	-0.34414	-0.01113		0.45225	-0.003		0.45225	0.00138		0.45225	0.000313965		0.45225	0.000446594
107.394	0.000453768	133.68	7.54254e-06		-0.33651	-0.00133	-0.34871	-0.00145	-0.33284	-0.00744	-0.34139	-0.01065		0.45469	-0.003		0.45469	0.00139		0.45466	0.000312225		0.45469	0.000448669
108.289	0.00052299	135.087	7.39644e-05		-0.33437	-0.00145	-0.34688	-0.00169	-0.33101	-0.00739	-0.33895	-0.01103		0.45723	-0.003		0.45723	0.0014		0.45704	0.000312866		0.45723	0.000448303
109.212	0.000530584	136.482	-3.03455e-05		-0.33223	-0.00134	-0.34414	-0.00147	-0.32766	-0.00717	-0.33651	-0.01071		0.45958	-0.003		0.45958	0.00141		0.45954	0.000312439		0.45958	0.000450226
110.128	0.000469538	137.899	-2.02661e-05		-0.32918	-0.0014	-0.34139	-0.00154	-0.32583	-0.00683	-0.33437	-0.01051		0.46205	-0.003		0.46205	0.00143		0.46196	0.000312225		0.46205	0.000451233
111.053	0.000585843	139.301	3.84943e-05		-0.32705	-0.0014	-0.33925	-0.00139	-0.32277	-0.00663	-0.33223	-0.00997		0.46443	-0.003		0.46443	0.00144		0.4644	0.000312103		0.46443	0.000451935
111.983	0.000480395	140.75	7.02574e-05		-0.3243	-0.00134	-0.33712	-0.00159	-0.32033	-0.00667	-0.32918	-0.00986		0.46684	-0.003		0.46684	0.00146		0.46681	0.000312744		0.46684	0.000452606
112.895	0.000526659	142.188	4.92295e-05		-0.32247	-0.00146	-0.33406	-0.00146	-0.3185	-0.00642	-0.32674	-0.01024		0.46928	-0.003		0.46928	0.00149		0.46928	0.000313477		0.46928	0.0004552
113.811	0.000368341	143.617	1.17676e-05		-0.31911	-0.00131	-0.33223	-0.00148	-0.31575	-0.00605	-0.3246	-0.00993		0.47178	-0.00299		0.47178	0.00151		0.47166	0.000313599		0.47178	0.000457489
114.733	0.000387382	145.08	1.13926e-05		-0.31759	-0.0015	-0.32918	-0.00155	-0.31301	-0.00591	-0.32216	-0.00946		0.4741	-0.00299		0.4741	0.00155		0.47407	0.000315247		0.4741	0.00046283
115.658	0.000383522	146.558	4.91556e-05		-0.31484	-0.0013	-0.32674	-0.00139	-0.31057	-0.0059	-0.31942	-0.00927		0.47657	-0.00299		0.47657	0.00158		0.4766	0.00031366		0.47657	0.000469452
116.577	0.000404005	148.048	7.86365e-07		-0.31209	-0.00149	-0.3246	-0.00157	-0.30843	-0.00562	-0.31698	-0.00931		0.47908	-0.00299		0.47908	0.00162		0.47901	0.000314026		0.47908	0.000475647
117.506	0.00038153	149.576	0.000121794		-0.30996	-0.0013	-0.32186	-0.00135	-0.30599	-0.00541	-0.31453	-0.00927		0.48152	-0.00299		0.48152	0.00166		0.48149	0.000314148		0.48152	0.000487366
118.456	0.000417621	151.035	0.000105741		-0.30751	-0.00143	-0.32033	-0.00152	-0.30355	-0.00518	-0.3124	-0.00891		0.48393	-0.00299		0.48393	0.0017		0.4839	0.000314453		0.48393	0.000499268
119.396	0.000476641	152.542	0.000136569		-0.30538	-0.00133	-0.31698	-0.0015	-0.30111	-0.00513	-0.30996	-0.00847		0.48637	-0.00299		0.48637	0.00173		0.48631	0.000313446		0.48637	0.000515442
120.337	0.000342538	154.032	1.87533e-05		-0.30294	-0.00136	-0.31514	-0.0014	-0.29866	-0.005	-0.30721	-0.00859		0.48878	-0.00299		0.48878	0.00176		0.48875	0.000315033		0.48878	0.000533142
121.281	0.000309989	155.502	-2.71751e-05		-0.29989	-0.00134	-0.31209	-0.0016	-0.29653	-0.00462	-0.30538	-0.0087		0.49122	-0.00299		0.49122	0.00179		0.49122	0.000314911		0.49122	0.000549316
122.232	0.00035609	156.919	-4.71796e-05		-0.29775	-0.00133	-0.31026	-0.00132	-0.29348	-0.0045	-0.30263	-0.00823		0.49366	-0.00298		0.49366	0.00182		0.4936	0.00031485		0.49366	0.000562744
123.174	0.000380769	158.423	4.54177e-05		-0.29531	-0.00144	-0.30782	-0.00161	-0.29104	-0.00447	-0.30019	-0.00809		0.4961	-0.00298		0.4961	0.00184		0.49604	0.00031781		0.4961	0.00057373
124.128	0.000262345	159.867	3.94566e-05		-0.29317	-0.00133	-0.30477	-0.00134	-0.2892	-0.00439	-0.29805	-0.00831		0.49858	-0.00298		0.49858	0.00186		0.49858	0.000315247		0.49858	0.000582886
125.074	0.000362824	161.383	-5.21796e-05		-0.29073	-0.00141	-0.30263	-0.00152	-0.28646	-0.00407	-0.29531	-0.00801		0.50093	-0.00298		0.50093	0.00189		0.50099	0.000315857		0.50093	0.000585632
126.007	0.000220171	162.893	-8.75353e-05		-0.28768	-0.0013	-0.29989	-0.00146	-0.28371	-0.00384	-0.29256	-0.00744		0.50343	-0.00298		0.50343	0.00191		0.50343	0.000315643		0.50343	0.000589294
126.959	0.000307753	164.389	3.38204e-05		-0.28554	-0.00147	-0.29744	-0.00138	-0.28188	-0.0038	-0.29012	-0.00751		0.5059	-0.00298		0.5059	0.00194		0.50581	0.000316132		0.5059	0.000588684
127.909	0.000355289	165.892	-8.08354e-05		-0.2831	-0.00128	-0.29531	-0.00157	-0.27913	-0.00377	-0.28768	-0.00768		0.50825	-0.00298		0.50825	0.00198		0.50819	0.000315796		0.50825	0.000590515
128.874	0.000243972	167.445	0.000101633		-0.28066	-0.00144	-0.29256	-0.00137	-0.27639	-0.0035	-0.28585	-0.00781		0.51069	-0.00298		0.51069	0.00202		0.51072	0.000316559		0.51069	0.000592651
129.815	0.000187114	169.008	-0.000123921		-0.27791	-0.00128	-0.29012	-0.0014	-0.27395	-0.00328	-0.28341	-0.00754		0.51323	-0.00298		0.51323	0.00207		0.51307	0.00031723		0.51323	0.000596313
130.786	0.000121551	170.518	-0.000136128		-0.27578	-0.00147	-0.28829	-0.00154	-0.2715	-0.00316	-0.28035	-0.00711		0.51561	-0.00297		0.51561	0.00213		0.51561	0.000317291		0.51561	0.000600281
131.722	0.000116216	172.036	-6.02187e-05		-0.27303	-0.00133	-0.28524	-0.0013	-0.26937	-0.00311	-0.27822	-0.0073		0.51808	-0.00297		0.51808	0.0022		0.51805	0.000321106		0.51808	0.000607605
132.672	0.000216677	173.567	2.98782e-05		-0.27089	-0.00128	-0.2831	-0.00155	-0.26662	-0.00311	-0.27608	-0.00676		0.52052	-0.00297		0.52052	0.00227		0.5204	0.00031778		0.52052	0.000617065
133.591	0.000108418	175.014	-0.000118329		-0.26845	-0.00145	-0.28035	-0.00128	-0.26448	-0.00274	-0.27303	-0.00622		0.51805	-0.00301		0.51805	0.00176		0.51799	0.00028476		0.51805	0.000459778
134.526	0.000163167	176.503	-0.000147941		-0.2654	-0.00129	-0.27822	-0.00145	-0.26174	-0.00267	-0.27089	-0.00612		0.51561	-0.00304		0.51561	0.00144		0.51564	0.000262543		0.51561	0.000370636
135.454	0.000215083	177.995	2.41667e-05		-0.26357	-0.00146	-0.27547	-0.00143	-0.2593	-0.00268	-0.26815	-0.00629		0.51316	-0.00305		0.51316	0.0012		0.51316	0.000244995		0.51316	0.000304688
136.374	0.000285631	179.516	-0.00012485		-0.26082	-0.00131	-0.27333	-0.00132	-0.25686	-0.00263	-0.26632	-0.00679		0.51072	-0.00307		0.51072	0.00101		0.51078	0.000228699		0.51072	0.000254913
137.314	0.000151531	181.113	-1.45366e-05		-0.25777	-0.0013	-0.27089	-0.00154	-0.25472	-0.0023	-0.26326	-0.0065		0.50837	-0.00309		0.50837	0.000859988		0.50834	0.000216797		0.50837	0.000212677
138.274	0.000146095	--	--		-0.25594	-0.00147	-0.26845	-0.00129	-0.25228	-0.00218	-0.26143	-0.00627		0.50587	-0.0031		0.50587	0.000733035		0.50587	0.000204987		0.50587	0.000177704
139.22	0.000159315	--	--		-0.2538	-0.00128	-0.26632	-0.0014	-0.24953	-0.00219	-0.25838	-0.00612		0.50352	-0.00311		0.50352	0.00062073		0.50355	0.000194275		0.50352	0.000144104
140.16	0.000214042	--	--		-0.25136	-0.00142	-0.26265	-0.00145	-0.2474	-0.00218	-0.25594	-0.00627		0.50105	-0.00312		0.50105	0.000528995		0.50108	0.00018924		0.50105	0.000117645
141.118	0.000175713				-0.24831	-0.00134	-0.26082	-0.00128	-0.24465	-0.00185	-0.2535	-0.00634		0.49864	-0.00313		0.49864	0.00044144		0.49864	0.000176331		0.49864	8.99048e-05
142.066	8.59236e-05				-0.24617	-0.00132	-0.25899	-0.00151	-0.24251	-0.00186	-0.25167	-0.00599		0.4962	-0.00314		0.4962	0.000366611		0.49626	0.000167755		0.4962	6.39038e-05
143.024	0.00020209				-0.24373	-0.00136	-0.25625	-0.00132	-0.24007	-0.00192	-0.24892	-0.00637		0.49379	-0.00315		0.49379	0.00029758		0.49379	0.000160431		0.49379	4.03748e-05
143.979	0.000110845				-0.2416	-0.00138	-0.2535	-0.00152	-0.23702	-0.00185	-0.24617	-0.00628		0.49137	-0.00316		0.49137	0.00023511		0.49134	0.000153717		0.49137	1.70441e-05
144.917	0.000234245				-0.23885	-0.00139	-0.25075	-0.00129	-0.23488	-0.0016	-0.24404	-0.00598		0.48887	-0.00316		0.48887	0.000182345		0.4889	0.000145996		0.48887	-4.67834e-06
145.867	0.000161619				-0.23671	-0.00127	-0.24862	-0.0014	-0.23275	-0.00145	-0.2416	-0.0058		0.48637	-0.00317		0.48637	0.000125278		0.48652	0.000141052		0.48637	-2.45667e-05
146.826	0.000179073				-0.23427	-0.00144	-0.24587	-0.00146	-0.23061	-0.00159	-0.23916	-0.00572		0.48408	-0.00318		0.48408	7.42522e-05		0.48402	0.000135284		0.48408	-4.47693e-05
147.81	0.00018069				-0.23153	-0.00129	-0.24373	-0.00124	-0.22786	-0.00157	-0.23702	-0.00594		0.48161	-0.00318		0.48161	3.08867e-05		0.48161	0.000129608		0.48161	-6.48193e-05
148.764	0.000233927				-0.22908	-0.00145	-0.24129	-0.00149	-0.22481	-0.00132	-0.23397	-0.00552		0.47914	-0.00319		0.47914	-8.57254e-06		0.47923	0.000129303		0.47914	-8.07495e-05
149.739	2.52976e-05				-0.22664	-0.0013	-0.23916	-0.00129	-0.22268	-0.0012	-0.23153	-0.00506		0.47679	-0.0032		0.47679	-4.5743e-05		0.47691	0.00011972		0.47679	-9.34448e-05
150.696	3.13146e-05				-0.2242	-0.00144	-0.23702	-0.00137	-0.22054	-0.00128	-0.22939	-0.0052		0.47438	-0.0032		0.47438	-8.38289e-05		0.47453	0.000114838		0.47438	-0.000105713
151.653	0.000120306				-0.22176	-0.00131	-0.23427	-0.00143	-0.21779	-0.00123	-0.22664	-0.00542		0.472	-0.00321		0.472	-0.000115323		0.47212	0.000110199		0.472	-0.000110748
152.623	0.000127704				-0.21932	-0.00146	-0.23153	-0.00126	-0.21535	-0.000980835	-0.2239	-0.00557		0.46958	-0.00321		0.46958	-0.000147305		0.46971	0.000105865		0.46958	-0.000109497
153.589	9.23015e-06				-0.21718	-0.00127	-0.22908	-0.00148	-0.2126	-0.00094635	-0.22176	-0.00526		0.4673	-0.00321		0.4673	-0.000179257		0.46733	0.000101074		0.4673	-0.000102203
154.537	5.53445e-05				-0.21413	-0.00141	-0.22634	-0.0013	-0.21016	-0.00105	-0.21932	-0.00509		0.46476	-0.00322		0.46476	-0.000207456		0.46498	9.86328e-05		0.46476	-9.14307e-05
155.489	2.84812e-05				-0.21199	-0.00132	-0.2242	-0.00152	-0.20772	-0.00102	-0.21657	-0.00538		0.46238	-0.00322		0.46238	-0.00023364		0.46254	9.50928e-05		0.46238	-7.86438e-05
156.467	0.000196062				-0.20955	-0.00133	-0.22176	-0.00127	-0.20528	-0.000804443	-0.21444	-0.00532		0.46003	-0.00323		0.46003	-0.000261807		0.46022	9.11865e-05		0.46003	-7.27234e-05
157.442	4.46496e-05				-0.20711	-0.00144	-0.21993	-0.00147	-0.20314	-0.000686951	-0.21199	-0.00469		0.45762	-0.00323		0.45762	-0.00028494		0.45723	9.24072e-05		0.45762	-6.92444e-05
158.41	1.62912e-05				-0.20498	-0.00126	-0.21657	-0.00128	-0.2007	-0.000781555	-0.20986	-0.00441		0.45524	-0.00324		0.45524	-0.000306058		0.45481	8.46252e-05		0.45524	-6.75354e-05
159.381	1.79638e-05				-0.20223	-0.00146	-0.21474	-0.00142	-0.19857	-0.000854492	-0.20681	-0.00477		0.45231	-0.00324		0.45231	-0.000321042		0.45237	8.25806e-05		0.45231	-6.97632e-05
160.358	8.25523e-05				-0.20009	-0.00126	-0.2126	-0.00137	-0.19582	-0.000662231	-0.20437	-0.00485		0.44987	-0.00325		0.44987	-0.000330197		0.44993	7.98645e-05		0.44987	-7.17468e-05
161.32	5.57981e-06				-0.19735	-0.00145	-0.20925	-0.00128	-0.19338	-0.0004953	-0.20253	-0.00482		0.44752	-0.00324		0.44752	-0.000333859		0.44749	7.68738e-05		0.44752	-7.19299e-05
162.276	-4.41848e-05				-0.1949	-0.00135	-0.20681	-0.0015	-0.19094	-0.000531006	-0.20009	-0.00457		0.44505	-0.00325		0.44505	-0.000332334		0.44505	7.25098e-05		0.44505	-7.24792e-05
163.246	-2.53445e-05				-0.19216	-0.00138	-0.20467	-0.00127	-0.1885	-0.00065918	-0.19735	-0.00493		0.44255	-0.00325		0.44255	-0.000323789		0.44261	7.14417e-05		0.44255	-7.35779e-05
164.213	3.21328e-05				-0.18972	-0.00139	-0.20223	-0.00131	-0.18636	-0.000543823	-0.19521	-0.00507		0.44014	-0.00325		0.44014	-0.000317166		0.44017	6.99463e-05		0.44014	-7.27234e-05
165.151	7.39936e-05				-0.18758	-0.00134	-0.20009	-0.00147	-0.18331	-0.000326569	-0.19277	-0.00491		0.43769	-0.00326		0.43769	-0.00030853		0.43772	6.70471e-05		0.43769	-7.26624e-05
166.128	6.56244e-05				-0.18514	-0.00135	-0.19704	-0.00125	-0.18148	-0.00040741	-0.19033	-0.00445		0.43525	-0.00326		0.43525	-0.000305783		0.43528	7.04956e-05		0.43525	-7.56836e-05
167.1	9.44718e-05				-0.183	-0.00138	-0.19521	-0.00142	-0.17904	-0.000532227	-0.18758	-0.00435		0.43281	-0.00326		0.43281	-0.00030322		0.43281	6.30798e-05		0.43281	-7.60803e-05
168.063	-2.25567e-05				-0.18056	-0.00124	-0.19246	-0.00136	-0.1769	-0.000240601	-0.18544	-0.00452		0.43034	-0.00326		0.43034	-0.000302487		0.43046	6.00281e-05		0.43034	-7.94678e-05
169.034	-3.72142e-06				-0.17781	-0.0014	-0.19033	-0.00124	-0.17415	-0.000203888	-0.1827	-0.00447		0.42796	-0.00327		0.42796	-0.000304196		0.42793	5.77698e-05		0.42796	-8.17261e-05
170.002	7.2346e-05				-0.17537	-0.00136	-0.18758	-0.00145	-0.17141	-0.000337677	-0.18087	-0.00438		0.42552	-0.00327		0.42552	-0.000304166		0.42552	5.59692e-05		0.42552	-8.45032e-05
170.951	4.7883e-05				-0.17232	-0.00132	-0.18514	-0.00118	-0.16866	-0.000389038	-0.17781	-0.00423		0.42308	-0.00327		0.42308	-0.000299314		0.42298	5.13916e-05		0.42308	-8.5907e-05
171.909	-6.9399e-05				-0.17019	-0.00139	-0.183	-0.00142	-0.16652	-0.000193939	-0.17537	-0.00466		0.4206	-0.00327		0.4206	-0.000303037		0.42063	5.21545e-05		0.4206	-8.97217e-05
172.888	-4.5248e-05				-0.16774	-0.0013	-0.18087	-0.00134	-0.16408	-6.55518e-05	-0.17293	-0.00438		0.41819	-0.00327		0.41819	-0.000305936		0.41813	5.10864e-05		0.41819	-9.08203e-05
173.828	-4.22109e-05				-0.16591	-0.00145	-0.17812	-0.00123	-0.16195	-0.000154541	-0.1708	-0.00416		0.41569	-0.00328		0.41569	-0.000306027		0.41572	4.76379e-05		0.41569	-9.30176e-05
174.781	-0.000117962				-0.16378	-0.00129	-0.17598	-0.00146	-0.1595	-0.000262787	-0.16805	-0.00406		0.41325	-0.00328		0.41325	-0.000304807		0.41328	5.13916e-05		0.41325	-9.5459e-05
175.75	-2.93525e-05				-0.16134	-0.0014	-0.17324	-0.00126	-0.15676	-0.000199951	-0.16622	-0.00444		0.41081	-0.00328		0.41081	-0.000306272		0.41084	4.41284e-05		0.41081	-9.67102e-05
176.733	3.6248e-05				-0.15798	-0.00133	-0.17049	-0.00132	-0.15432	-8.57544e-06	-0.16286	-0.00451		0.40843	-0.00328		0.40843	-0.000300931		0.40837	4.26941e-05		0.40843	-0.000101227
177.702	-8.68587e-05				-0.15584	-0.00133	-0.16835	-0.00142	-0.15187	1.90125e-05	-0.16073	-0.00446		0.40596	-0.00329		0.40596	-0.000298917		0.40589	4.05273e-05		0.40596	-0.000103302
178.672	-7.97994e-05				-0.1534	-0.00141	-0.16591	-0.00121	-0.14943	-9.44214e-05	-0.15798	-0.00438		0.40351	-0.00329		0.40351	-0.000291837		0.40351	3.97034e-05		0.40351	-0.000105835
179.633	1.46097e-05				-0.15096	-0.00126	-0.16317	-0.00142	-0.1473	-7.48901e-05	-0.15584	-0.00422		0.4011	-0.00329		0.4011	-0.000288693		0.40107	3.48816e-05		0.4011	-0.000108459
180.612	5.85903e-06				-0.14852	-0.00144	-0.16042	-0.0013	-0.14455	6.95496e-05	-0.1534	-0.00408		0.39863	-0.00329		0.39863	-0.0002897		0.39857	3.61938e-05		0.39863	-0.000112366
--	--				-0.14608	-0.00127	-0.15859	-0.00141	-0.14241	0.000100098	-0.15126	-0.00377		0.39613	-0.00329		0.39613	-0.000278897		0.39619	3.53088e-05		0.39613	-0.000113281
--	--				-0.14364	-0.0014	-0.15615	-0.00135	-0.13967	-3.68958e-05	-0.14821	-0.0035		0.39375	-0.0033		0.39375	-0.000276425		0.39369	3.35693e-05		0.39375	-0.000112946
--	--				-0.14119	-0.00131	-0.15371	-0.00126	-0.13723	-8.96606e-05	-0.14608	-0.00374		0.39134	-0.0033		0.39134	-0.000274716		0.39128	3.61023e-05		0.39134	-0.000112122
--	--				-0.13875	-0.00141	-0.15126	-0.00142	-0.13509	5.49622e-05	-0.14364	-0.00398		0.38884	-0.0033		0.38884	-0.000271207		0.38887	3.07312e-05		0.38884	-0.000105652
--	--				-0.13601	-0.00133	-0.14882	-0.00123	-0.13265	0.000195648	-0.14119	-0.0038		0.38639	-0.0033		0.38639	-0.000268369		0.38646	2.91443e-05		0.38639	-9.75342e-05
					-0.13387	-0.00139	-0.14608	-0.00143	-0.1299	0.000109772	-0.13875	-0.0038		0.38395	-0.0033		0.38395	-0.000264798		0.38401	2.76489e-05		0.38395	-7.72095e-05
					-0.13173	-0.00137	-0.14394	-0.00128	-0.12777	-3.00903e-05	-0.13631	-0.00413		0.38157	-0.0033		0.38157	-0.000258237		0.3816	2.67639e-05		0.38157	-4.28467e-05
					-0.12899	-0.00134	-0.14119	-0.00141	-0.12532	0.000191772	-0.13387	-0.00393		0.37913	-0.0033		0.37913	-0.000249936		0.3791	2.0752e-05		0.37913	-2.23389e-05
					-0.12655	-0.0014	-0.13906	-0.00128	-0.12258	0.00024231	-0.13173	-0.00355		0.37669	-0.00331		0.37669	-0.000247067		0.37663	2.39258e-05		0.37669	-2.02332e-05
					-0.1241	-0.00131	-0.13662	-0.00133	-0.12014	8.00781e-05	-0.12929	-0.00354		0.37422	-0.0033		0.37422	-0.000229093		0.37425	2.33002e-05		0.37422	-1.72943e-05
					-0.12136	-0.00144	-0.13387	-0.0014	-0.11831	5.74951e-05	-0.12624	-0.00369		0.37184	-0.00331		0.37184	-0.00021359		0.37184	2.18964e-05		0.37184	-1.61743e-05
					-0.11892	-0.00132	-0.13143	-0.00121	-0.11495	0.000214264	-0.12441	-0.00377		0.36937	-0.00331		0.36937	-0.000189908		0.36933	2.38953e-05		0.36937	-1.61743e-05
					-0.1177	-0.00139	-0.12899	-0.00141	-0.11312	0.000272217	-0.12136	-0.00321		0.36698	-0.00331		0.36698	-0.00013049		0.36695	1.90521e-05		0.36698	-1.55945e-05
					-0.11403	-0.00127	-0.12655	-0.00122	-0.11037	0.00018338	-0.11983	-0.00305		0.36454	-0.00331		0.36454	-5.25179e-05		0.36451	1.82831e-05		0.36454	-1.66321e-05
					-0.11251	-0.00143	-0.12471	-0.00134	-0.10793	7.17163e-05	-0.11708	-0.00326		0.36207	-0.00332		0.36207	1.05925e-05		0.36204	1.65833e-05		0.36207	-1.63269e-05
					-0.10946	-0.00126	-0.12136	-0.00128	-0.10579	0.000102417	-0.11403	-0.00335		0.35957	-0.00332		0.35957	4.50774e-05		0.35966	1.60004e-05		0.35957	-1.62964e-05
					-0.10732	-0.00142	-0.11892	-0.00133	-0.10305	0.000275238	-0.11159	-0.00305		0.35722	-0.00332		0.35722	5.7498e-05		0.35716	1.04065e-05		0.35722	-1.69891e-05
					-0.10488	-0.00126	-0.11678	-0.00131	-0.1003	0.000313538	-0.10976	-0.00278		0.35478	-0.00332		0.35478	6.32658e-05		0.35472	1.3327e-05		0.35478	-1.96655e-05
					-0.10274	-0.00139	-0.11434	-0.00131	-0.09816	0.000180908	-0.10671	-0.003		0.35237	-0.00332		0.35237	6.72026e-05		0.35231	1.33423e-05		0.35237	-1.74866e-05
					-0.1003	-0.00133	-0.11159	-0.00138	-0.09603	7.99866e-05	-0.10488	-0.00317		0.34993	-0.00332		0.34993	7.03459e-05		0.34986	1.17432e-05		0.34993	-1.81274e-05
					-0.09664	-0.00145	-0.10976	-0.00118	-0.09359	0.000266602	-0.10183	-0.00283		0.34739	-0.00332		0.34739	7.2177e-05		0.34742	1.3678e-05		0.34739	-1.828e-05
					-0.09511	-0.00125	-0.10732	-0.00142	-0.09115	0.000348877	-0.09908	-0.00248		0.34501	-0.00332		0.34501	7.52287e-05		0.34495	1.00037e-05		0.34501	-1.80664e-05
					-0.09206	-0.00143	-0.10457	-0.00124	-0.0884	0.000206451	-0.09725	-0.00271		0.34254	-0.00332		0.34254	7.51982e-05		0.34251	8.29468e-06		0.34254	-1.94397e-05
					-0.08992	-0.00128	-0.10213	-0.0014	-0.08596	0.000114746	-0.09542	-0.00256		0.3401	-0.00333		0.3401	7.66325e-05		0.34013	7.43408e-06		0.3401	-1.95618e-05
					-0.08718	-0.00141	-0.1	-0.00118	-0.08352	0.000235352	-0.09267	-0.00251		0.33775	-0.00333		0.33775	7.77617e-05		0.33766	7.5531e-06		0.33775	-2.01721e-05
					-0.08565	-0.00135	-0.09786	-0.00134	-0.08107	0.00037973	-0.08992	-0.00167		0.33531	-0.00333		0.33531	7.6541e-05		0.33531	9.82666e-07		0.33531	-2.1637e-05
					-0.0826	-0.0013	-0.0945	-0.0013	-0.07894	0.000304138	-0.08748	-0.00193		0.33284	-0.00333		0.33284	7.91045e-05		0.33287	5.85938e-06		0.33284	-2.1637e-05
					-0.08016	-0.00135	-0.09176	-0.00127	-0.07619	0.000151917	-0.08474	-0.00228		0.33039	-0.00333		0.33039	7.72429e-05		0.3303	6.17065e-06		0.33039	-2.18201e-05
					-0.07772	-0.00137	-0.08992	-0.00118	-0.07375	0.000165283	-0.08229	-0.00215		0.32798	-0.00333		0.32798	8.06303e-05		0.32792	4.99268e-06		0.32798	-2.23083e-05
					-0.07528	-0.00144	-0.08809	-0.00133	-0.07161	0.000313507	-0.08046	-0.00175		0.32551	-0.00333		0.32551	7.73955e-05		0.32557	4.22974e-06		0.32551	-2.3407e-05
					-0.07344	-0.00128	-0.08535	-0.00125	-0.06887	0.000362762	-0.07802	-0.00169		0.32316	-0.00333		0.32316	7.81584e-05		0.32313	2.94189e-06		0.32316	-2.37122e-05
					-0.07009	-0.00137	-0.08229	-0.00118	-0.06673	0.000193787	-0.07528	-0.000849609		0.32066	-0.00334		0.32066	7.46794e-05		0.32063	2.22778e-06		0.32066	-2.49634e-05
					-0.06795	-0.00133	-0.08016	-0.00139	-0.06429	0.000174835	-0.07222	-0.000747986		0.31819	-0.00334		0.31819	7.44048e-05		0.31828	1.32141e-06		0.31819	-2.56653e-05
					-0.06521	-0.00144	-0.07772	-0.0011	-0.06124	0.000294769	-0.0707	-0.00111		0.31581	-0.00334		0.31581	7.28484e-05		0.31568	5.92041e-07		0.31581	-2.66418e-05
					-0.06307	-0.00125	-0.07528	-0.00131	-0.05971	0.000391296	-0.06795	-0.00156		0.31337	-0.00334		0.31337	7.15971e-05		0.31333	-5.74951e-06		0.31337	-2.71301e-05
					-0.06093	-0.00144	-0.07314	-0.00124	-0.05635	0.00028244	-0.06582	-0.0016		0.31099	-0.00334		0.31099	7.30009e-05		0.31083	-1.16577e-06		0.31099	-2.78015e-05
					-0.05849	-0.00131	-0.071	-0.00125	-0.05391	0.000134247	-0.06337	-0.00125		0.30842	-0.00334		0.30842	7.12309e-05		0.30839	-5.58472e-07		0.30842	-2.85034e-05
					-0.05635	-0.00142	-0.06826	-0.00137	-0.05239	0.000226959	-0.06063	-0.000730286		0.30601	-0.00334		0.30601	7.08342e-05		0.30598	-2.46582e-06		0.30601	-2.83813e-05
					-0.053	-0.0013	-0.06551	-0.00127	-0.04995	0.000397034	-0.05849	-0.000870667		0.30363	-0.00334		0.30363	6.79655e-05		0.30354	-2.88086e-06		0.30363	-3.06091e-05
					-0.05086	-0.0014	-0.06307	-0.00141	-0.0475	0.000237	-0.05605	-0.00113		0.30113	-0.00334		0.30113	6.56157e-05		0.3014	-3.79639e-06		0.30113	-3.05176e-05
					-0.04873	-0.0013	-0.06093	-0.00119	-0.04384	0.000147491	-0.05361	-0.000525513		0.29872	-0.00335		0.29872	6.8759e-05		0.29884	-4.49524e-06		0.29872	-3.17383e-05
					-0.04598	-0.00141	-0.05849	-0.00137	-0.04232	0.000289124	-0.05117	-0.000523376		0.29621	-0.00335		0.29621	6.3632e-05		0.29646	-5.63354e-06		0.29621	-3.25012e-05
					-0.04384	-0.00127	-0.05605	-0.00124	-0.03957	0.000390259	-0.04812	-0.000831909		0.29386	-0.00335		0.29386	6.2747e-05		0.29393	-5.9906e-06		0.29386	-3.38745e-05
					-0.04171	-0.0013	-0.05361	-0.00118	-0.03713	0.000371002	-0.04567	-0.000804138		0.29139	-0.00335		0.29139	6.06718e-05		0.29155	-1.17523e-05		0.29139	-3.3844e-05
					-0.03927	-0.00137	-0.05056	-0.00138	-0.03438	0.00017157	-0.04384	-0.000390015		0.28898	-0.00335		0.28898	5.98479e-05		0.28932	-7.09839e-06		0.28898	-3.51562e-05
					-0.03652	-0.00127	-0.04812	-0.00122	-0.03225	0.000173615	-0.0414	-9.06372e-06		0.28657	-0.00335		0.28657	5.79558e-05		0.28651	-7.33337e-06		0.28657	-3.59802e-05
					-0.03408	-0.00142	-0.04628	-0.00133	-0.03011	0.000330902	-0.03865	0.000353088		0.28407	-0.00335		0.28407	5.72234e-05		0.28431	-8.64868e-06		0.28407	-3.53088e-05
					-0.03133	-0.00127	-0.04415	-0.00126	-0.02767	0.000402557	-0.03652	0.000237305		0.28163	-0.00335		0.28163	5.39275e-05		0.28202	-9.26208e-06		0.28163	-3.82996e-05
					-0.02889	-0.00142	-0.04171	-0.00127	-0.02523	0.000193848	-0.03408	0.000365601		0.27919	-0.00335		0.27919	5.19133e-05		0.2797	-1.04492e-05		0.27919	-3.93066e-05
					-0.02645	-0.00131	-0.03835	-0.00129	-0.02187	0.000145508	-0.03164	0.000393066		0.27677	-0.00336		0.27677	4.87395e-05		0.27708	-1.08551e-05		0.27677	-3.96423e-05
					-0.02401	-0.00138	-0.03682	-0.00114	-0.02034	0.000371002	-0.02889	0.000432434		0.27439	-0.00336		0.27439	4.74577e-05		0.2747	-1.13831e-05		0.27439	-4.12903e-05
					-0.02156	-0.00131	-0.03408	-0.00135	-0.01821	0.000390411	-0.02675	0.000697937		0.27189	-0.00336		0.27189	4.3582e-05		0.27201	-1.19049e-05		0.27189	-4.22058e-05
					-0.01943	-0.00129	-0.03133	-0.00114	-0.01516	0.000283447	-0.0237	0.00084198		0.26927	-0.00336		0.26927	4.37956e-05		0.26969	-1.66199e-05		0.26927	-4.31824e-05
					-0.01699	-0.00125	-0.0295	-0.00133			-0.02218	0.00165		0.26622	-0.00336		0.26622	4.20866e-05		0.26591	-1.27869e-05		0.26622	-4.36096e-05
					-0.01424	-0.00142	-0.02614	-0.00124			-0.01912	0.00181		0.26408	-0.00336		0.26408	4.0042e-05		0.26408	-1.30768e-05		0.26408	-4.46167e-05
					--	--	-0.02401	-0.00126			-0.01638	0.00176		0.26164	-0.00336		0.26164	4.06828e-05		0.26194	-1.45264e-05		0.26164	-4.30603e-05
					--	--	-0.02156	-0.00124			-0.01424	0.00157		0.2592	-0.00336		0.2592	3.52812e-05		0.2592	-1.51581e-05		0.2592	-4.62341e-05
					--	--	-0.01882	-0.00123						0.25645	-0.00336		0.25645	3.28703e-05		0.25615	-1.59485e-05		0.25645	-4.80347e-05
					--	--	-0.01699	-0.00126						0.25401	-0.00336		0.25401	3.09172e-05		0.25462	-1.62964e-05		0.25401	-4.79431e-05
					--	--	-0.01394	-0.00117						0.25187	-0.00337		0.25187	2.85368e-05		0.25126	-1.75354e-05		0.25187	-4.97131e-05
					--	--								0.24974	-0.00337		0.24974	2.53935e-05		0.24913	-1.75476e-05		0.24974	-5.27954e-05
					--	--								0.24699	-0.00337		0.24699	2.4539e-05		0.24699	-2.22565e-05		0.24699	-5.17273e-05
					--	--								0.24516	-0.00337		0.24516	2.20671e-05		0.24455	-1.87897e-05		0.24516	-5.2002e-05
					--	--								0.24211	-0.00337		0.24211	2.03276e-05		0.24241	-1.85364e-05		0.24211	-5.31311e-05
														0.23967	-0.00337		0.23967	1.86186e-05		0.23967	-2.02301e-05		0.23967	-5.33447e-05
														0.23722	-0.00337		0.23722	1.6635e-05		0.23692	-2.09229e-05		0.23722	-5.45349e-05
														0.23448	-0.00337		0.23448	1.1508e-05		0.23509	-2.12463e-05		0.23448	-5.59998e-05
														0.23295	-0.00337		0.23295	9.64645e-06		0.23265	-2.229e-05		0.23295	-5.66101e-05
														0.2299	-0.00338		0.2299	8.21212e-06		0.23051	-2.30469e-05		0.2299	-5.75256e-05
														0.22715	-0.00338		0.22715	5.28244e-06		0.22746	-2.3111e-05		0.22715	-5.96008e-05
														0.22471	-0.00338		0.22471	3.35983e-06		0.22502	-2.73163e-05		0.22471	-5.87158e-05
														0.22319	-0.00338		0.22319	-1.91971e-06		0.22258	-2.42828e-05		0.22319	-5.9845e-05
														0.22044	-0.00338		0.22044	2.32223e-06		0.22013	-2.44873e-05		0.22044	-6.02722e-05
														0.2183	-0.00338		0.2183	-3.56766e-06		0.21708	-2.60559e-05		0.2183	-6.11877e-05
														0.21464	-0.00338		0.21464	-5.85648e-06		0.21556	-2.67029e-05		0.21464	-6.25305e-05
														0.2125	-0.00338		0.2125	-9.42704e-06		0.21281	-2.68402e-05		0.2125	-6.32629e-05
														0.21037	-0.00338		0.21037	-1.15327e-05		0.21037	-2.80426e-05		0.21037	-6.41479e-05
														0.20823	-0.00339		0.20823	-1.36995e-05		0.20793	-2.86102e-05		0.20823	-6.50635e-05
														0.20579	-0.00339		0.20579	-1.71785e-05		0.2061	-2.90527e-05		0.20579	-6.63452e-05
														0.20304	-0.00339		0.20304	-1.96504e-05		0.20304	-3.1778e-05		0.20304	-6.67114e-05
														0.20091	-0.00339		0.20091	-2.36177e-05		0.2006	-3.00598e-05		0.20091	-6.74133e-05
														0.19816	-0.00339		0.19816	-2.57234e-05		0.19786	-3.02124e-05		0.19816	-6.93054e-05
														0.19603	-0.00339		0.19603	-2.77986e-05		0.19603	-3.19824e-05		0.19603	-6.94275e-05
														0.19389	-0.00339		0.19389	-3.15218e-05		0.19358	-3.29895e-05		0.19389	-7.07397e-05
														0.19114	-0.00339		0.19114	-3.26814e-05		0.19145	-3.33557e-05		0.19114	-7.1228e-05
														0.1887	-0.00339		0.1887	-3.71675e-05		0.1884	-3.42102e-05		0.1887	-7.24792e-05
														0.18626	-0.0034		0.18626	-3.90901e-05		0.18687	-3.45154e-05		0.18626	-7.34253e-05
														0.18382	-0.0034		0.18382	-4.32405e-05		0.18382	-3.49731e-05		0.18382	-7.45239e-05
														0.18107	-0.0034		0.18107	-4.51326e-05		0.18107	-3.72925e-05		0.18107	-7.60193e-05
														0.17863	-0.0034		0.17863	-4.94356e-05		0.17894	-3.64685e-05		0.17863	-7.60193e-05
														0.17619	-0.0034		0.17619	-5.27925e-05		0.17588	-3.63464e-05		0.17619	-7.77588e-05
														0.17405	-0.0034		0.17405	-5.56612e-05		0.17405	-3.82385e-05		0.17405	-7.91321e-05
														0.17161	-0.0034		0.17161	-5.74312e-05		0.17131	-3.90015e-05		0.17161	-7.97729e-05
														0.16886	-0.0034		0.16886	-5.95369e-05		0.16886	-3.9093e-05		0.16886	-8.10852e-05
														0.16612	-0.0034		0.16612	-6.34126e-05		0.16642	-4.05579e-05		0.16612	-8.32825e-05
														0.16368	-0.00341		0.16368	-6.60371e-05		0.16398	-4.15344e-05		0.16368	-8.33435e-05
														0.16124	-0.00341		0.16124	-7.04012e-05		0.16185	-4.15649e-05		0.16124	-8.51135e-05
														0.1594	-0.00341		0.1594	-7.24153e-05		0.1594	-4.35791e-05		0.1594	-8.65173e-05
														0.15696	-0.00341		0.15696	-7.65962e-05		0.15727	-4.32739e-05		0.15696	-8.57544e-05
														0.15452	-0.00341		0.15452	-8.01668e-05		0.15452	-4.3396e-05		0.15452	-8.9325e-05
														0.15239	-0.00341		0.15239	-8.44698e-05		0.15116	-4.58984e-05		0.15239	-9.09729e-05
														0.14964	-0.00341		0.14964	-8.65755e-05		0.14964	-4.63257e-05		0.14964	-9.13696e-05
														0.1472	-0.00341		0.1472	-9.10616e-05		0.1472	-4.76074e-05		0.1472	-9.32312e-05
														0.14476	-0.00341		0.14476	-9.33809e-05		0.14445	-4.80957e-05		0.14476	-9.60083e-05
														0.14231	-0.00342		0.14231	-9.56087e-05		0.1417	-4.95605e-05		0.14231	-9.60083e-05
														0.13957	-0.00342		0.13957	-9.99727e-05		0.13987	-4.98047e-05		0.13957	-9.70459e-05
														0.13682	-0.00342		0.13682	-0.000103024		0.13743	-5.0354e-05		0.13682	-9.96704e-05
														0.13499	-0.00342		0.13499	-0.000107388		0.13469	-5.20935e-05		0.13499	-9.88159e-05
														0.13224	-0.00342		0.13224	-0.00011041		0.13224	-5.13e-05		0.13224	-0.000102539
														0.13041	-0.00342		0.13041	-0.000115567		0.13011	-5.3772e-05		0.13041	-0.000104279
														0.12736	-0.00342		0.12736	-0.000119199		0.12736	-5.44739e-05		0.12736	-0.000105469
														0.12461	-0.00343		0.12461	-0.00012222		0.12461	-5.53284e-05		0.12461	-0.000106354
														0.12309	-0.00343		0.12309	-0.00012518		0.12248	-5.63965e-05		0.12309	-0.00011026
														0.12034	-0.00343		0.12034	-0.000129239		0.12004	-5.896e-05		0.12034	-0.000110321
														0.11821	-0.00343		0.11821	-0.000134152		0.1179	-5.91125e-05		0.11821	-0.000111603
														0.11515	-0.00343		0.11515	-0.000136563		0.11576	-5.92041e-05		0.11515	-0.000113068
														0.11241	-0.00343		0.11241	-0.000142362		0.11302	-6.06384e-05		0.11241	-0.000114594
														0.11027	-0.00343		0.11027	-0.000145505		0.11027	-6.01196e-05		0.11027	-0.000116302
														0.10813	-0.00343		0.10813	-0.000150876		0.10813	-6.32019e-05		0.10813	-0.000117432
														0.106	-0.00343		0.106	-0.000155026		0.10569	-6.43921e-05		0.106	-0.000119263
														0.10325	-0.00344		0.10325	-0.000162625		0.10325	-6.54602e-05		0.10325	-0.0001203
														0.10051	-0.00344		0.10051	-0.000165647		0.10051	-6.61621e-05		0.10051	-0.000122528
														0.09867	-0.00344		0.09867	-0.000170407		0.09806	-6.82373e-05		0.09867	-0.000121826
														0.09562	-0.00344		0.09562	-0.000175015		0.09593	-6.82983e-05		0.09562	-0.00012262
														0.09288	-0.00344		0.09288	-0.000179532		0.09318	-6.94275e-05		0.09288	-0.000124268
														0.09074	-0.00344		0.09074	-0.00018707		0.09104	-7.10754e-05		0.09074	-0.000124268
														0.0886	-0.00344		0.0886	-0.000192838		0.08799	-6.98853e-05		0.0886	-0.000125641
														0.08616	-0.00345		0.08616	-0.000199216		0.08586	-7.35779e-05		0.08616	-0.000126923
														0.08372	-0.00345		0.08372	-0.000205014		0.08372	-7.41272e-05		0.08372	-0.000127472
														0.08097	-0.00345		0.08097	-0.00020889		0.08158	-7.54089e-05		0.08097	-0.000127716
														0.07914	-0.00345		0.07914	-0.000216397		0.07914	-7.7179e-05		0.07914	-0.000128448
														0.07609	-0.00345		0.07609	-0.000223966		0.0767	-7.86133e-05		0.07609	-0.000128418
														0.07396	-0.00345		0.07396	-0.000229428		0.07426	-7.93762e-05		0.07396	-0.000129181
														0.07121	-0.00345		0.07121	-0.000234372		0.0709	-8.00781e-05		0.07121	-0.000130341
														0.06907	-0.00346		0.06907	-0.000241605		0.06877	-8.11462e-05		0.06907	-0.000130829
														0.06663	-0.00346		0.06663	-0.000246976		0.06663	-8.09937e-05		0.06663	-0.000132019
														0.06419	-0.00346		0.06419	-0.000252713		0.06419	-8.35571e-05		0.06419	-0.000132538
														0.06175	-0.00346		0.06175	-0.000256406		0.06205	-8.5144e-05		0.06175	-0.000133667
														0.05931	-0.00346		0.05931	-0.000260129		0.05931	-8.63037e-05		0.05931	-0.000133759
														0.05656	-0.00346		0.05656	-0.000263822		0.05717	-8.68225e-05		0.05656	-0.000134216
														0.05442	-0.00346		0.05442	-0.000266355		0.05442	-8.85925e-05		0.05442	-0.000134613
														0.05198	-0.00346		0.05198	-0.000268399		0.05198	-8.86536e-05		0.05198	-0.000134857
														0.04924	-0.00347		0.04924	-0.000269132		0.04924	-8.98132e-05		0.04924	-0.000137329
														0.0471	-0.00347		0.0471	-0.000272092		0.0471	-9.13086e-05		0.0471	-0.000138275
														0.04466	-0.00347		0.04466	-0.000271573		0.04466	-8.99048e-05		0.04466	-0.000138977
														0.04191	-0.00347		0.04191	-0.000274564		0.04222	-9.25903e-05		0.04191	-0.000140228
														0.03978	-0.00347		0.03978	-0.000277738		0.04008	-9.38416e-05		0.03978	-0.000141937
														0.03764	-0.00347		0.03764	-0.000276425		0.03703	-9.44824e-05		0.03764	-0.000142731
														0.03459	-0.00347		0.03459	-0.000279447		0.03459	-9.58557e-05		0.03459	-0.000143433
														0.03184	-0.00347		0.03184	-0.000279691		0.03215	-9.69849e-05		0.03184	-0.00014447
														0.03001	-0.00347		0.03001	-0.000279782		0.0297	-9.75037e-05		0.03001	-0.000143341
														0.02787	-0.00348		0.02787	-0.000281949		0.02757	-9.73816e-05		0.02787	-0.000146332
														0.02574	-0.00348		0.02574	-0.00028552		0.02574	-9.79919e-05		0.02574	-0.000147797
														0.02269	-0.00348		0.02269	-0.000286527		0.02238	-9.64966e-05		0.02269	-0.000148651
														0.01994	-0.00348		0.01994	-0.000287686		0.01994	-0.000100769		0.01994	-0.000149963
														0.02238	-0.00344		0.02238	-0.000162869		0.02269	-6.98547e-05		0.02238	-0.000116638
														0.02482	-0.00343		0.02482	-9.8691e-05		0.02543	-5.3772e-05		0.02482	-9.61304e-05
														0.02726	-0.00341		0.02726	-4.76656e-05		0.02757	-4.21143e-05		0.02726	-8.25195e-05
														0.03031	-0.0034		0.03031	-9.30497e-06		0.03001	-3.39966e-05		0.03031	-7.15027e-05
														0.03215	-0.00339		0.03215	2.14262e-05		0.03245	-2.56348e-05		0.03215	-6.08521e-05
														0.0352	-0.00339		0.0352	4.52605e-05		0.03459	-1.97052e-05		0.0352	-5.52063e-05
														0.03703	-0.00338		0.03703	6.88506e-05		0.03703	-1.46576e-05		0.03703	-4.81262e-05
														0.03978	-0.00338		0.03978	8.93584e-05		0.03978	-6.68335e-06		0.03978	-4.28772e-05
														0.04222	-0.00337		0.04222	0.000106418		0.04222	-5.57861e-06		0.04222	-3.69873e-05
														0.04496	-0.00337		0.04496	0.0001225		0.04466	-1.30615e-06		0.04496	-3.39661e-05
														0.0474	-0.00336		0.0474	0.000137265		0.0471	1.57166e-06		0.0474	-2.85034e-05
														0.04985	-0.00336		0.04985	0.000153232		0.05015	4.7821e-06		0.04985	-2.44141e-05
														0.05229	-0.00336		0.05229	0.000165835		0.05168	6.53687e-06		0.05229	-2.09045e-05
														0.05412	-0.00335		0.05412	0.000178714		0.05442	1.08063e-05		0.05412	-1.73645e-05
														0.05717	-0.00335		0.05717	0.00018967		0.05687	1.33972e-05		0.05717	-1.49261e-05
														0.059	-0.00335		0.059	0.000203555		0.05961	1.53351e-05		0.059	-1.16547e-05
														0.06236	-0.00334		0.06236	0.000215457		0.06175	2.09259e-05		0.06236	-9.82666e-06
														0.06449	-0.00334		0.06449	0.000226474		0.06388	1.9458e-05		0.06449	-7.09839e-06
														0.06633	-0.00334		0.06633	0.000239078		0.06663	2.07336e-05		0.06633	-6.33545e-06
														0.06938	-0.00334		0.06938	0.000248569		0.06907	2.2583e-05		0.06938	-2.20032e-06
														0.07182	-0.00333		0.07182	0.000258853		0.0709	2.43835e-05		0.07182	2.0752e-07
														0.07396	-0.00333		0.07396	0.000267245		0.07396	2.4118e-05		0.07396	2.16675e-06
														0.07701	-0.00333		0.07701	0.000278018		0.0764	2.72339e-05		0.07701	4.45251e-06
														0.07914	-0.00333		0.07914	0.000286136		0.07853	2.86469e-05		0.07914	6.50024e-06
														0.08128	-0.00333		0.08128	0.000296664		0.08158	2.99988e-05		0.08128	8.69446e-06
														0.08403	-0.00332		0.08403	0.000301974		0.08372	3.58093e-05		0.08403	1.0437e-05
														0.08677	-0.00332		0.08677	0.000309543		0.08647	3.23181e-05		0.08677	1.23352e-05
														0.0886	-0.00332		0.0886	0.000316501		0.0883	3.32031e-05		0.0886	1.33331e-05
														0.09104	-0.00332		0.09104	0.000320468		0.09104	3.42407e-05		0.09104	1.57837e-05
														0.09318	-0.00332		0.09318	0.000327182		0.09318	3.53088e-05		0.09318	1.78375e-05
														0.09532	-0.00332		0.09532	0.000328097		0.09593	3.50952e-05		0.09532	1.9281e-05
														0.09867	-0.00332		0.09867	0.000330569		0.09898	3.75061e-05		0.09867	2.07245e-05
														0.10081	-0.00332		0.10081	0.000331668		0.10081	3.85132e-05		0.10081	2.30896e-05
														0.10325	-0.00331		0.10325	0.000333774		0.10325	3.96729e-05		0.10325	2.46613e-05
														0.10508	-0.00331		0.10508	0.000331119		0.10569	4.48608e-05		0.10508	2.59827e-05
														0.10813	-0.00331		0.10813	0.000332522		0.10813	4.09851e-05		0.10813	2.80396e-05
														0.11027	-0.00331		0.11027	0.000334689		0.11027	4.24194e-05		0.11027	2.96387e-05
														0.11241	-0.00331		0.11241	0.000334476		0.11302	4.30298e-05		0.11241	3.0835e-05
														0.11576	-0.00331		0.11576	0.000335177		0.11546	4.3457e-05		0.11576	3.29285e-05
														0.1179	-0.00331		0.1179	0.000333102		0.1179	4.25415e-05		0.1179	3.28369e-05
														0.12004	-0.0033		0.12004	0.000332217		0.12004	4.49829e-05		0.12004	3.52478e-05
														0.12309	-0.00331		0.12309	0.00033417		0.12248	4.64478e-05		0.12309	3.6499e-05
														0.12522	-0.0033		0.12522	0.000335757		0.12522	4.61731e-05		0.12522	3.72009e-05
														0.12797	-0.0033		0.12797	0.000335635		0.12736	5.25208e-05		0.12797	3.77197e-05
														0.13011	-0.0033		0.13011	0.000336154		0.13011	4.79736e-05		0.13011	3.93677e-05
														0.13255	-0.0033		0.13255	0.000337314		0.13194	4.82788e-05		0.13255	4.0802e-05
														0.1353	-0.0033		0.1353	0.000338748		0.13438	4.84009e-05		0.1353	4.12292e-05
														0.13713	-0.0033		0.13713	0.000339541		0.13774	4.97742e-05		0.13713	4.44641e-05
														0.13987	-0.0033		0.13987	0.000340671		0.13987	4.8584e-05		0.13987	4.3457e-05
														0.14231	-0.0033		0.14231	0.000340854		0.14201	5.13e-05		0.14231	4.34265e-05
														0.14476	-0.0033		0.14476	0.000341769		0.14506	5.22156e-05		0.14476	4.50134e-05
														0.14689	-0.00329		0.14689	0.00034302		0.14689	5.23376e-05		0.14689	4.54407e-05
														0.14964	-0.00329		0.14964	0.000342258		0.14964	5.91431e-05		0.14964	4.51965e-05
														0.15239	-0.00329		0.15239	0.00034479		0.15177	5.36499e-05		0.15239	4.65698e-05
														0.15422	-0.00329		0.15422	0.00034418		0.15452	5.45349e-05		0.15422	4.74854e-05
														0.15696	-0.00329		0.15696	0.000347232		0.15635	5.49011e-05		0.15696	4.76685e-05
														0.15879	-0.00329		0.15879	0.000348697		0.15879	5.57556e-05		0.15879	5.03235e-05
														0.16124	-0.00329		0.16124	0.000349612		0.16154	5.40466e-05		0.16124	4.83398e-05
														0.16429	-0.00329		0.16429	0.000352511		0.16398	5.71594e-05		0.16429	4.91943e-05
														0.16673	-0.00329		0.16673	0.000351932		0.16642	5.81055e-05		0.16673	4.97131e-05
														0.16917	-0.00329		0.16917	0.000352634		0.16886	5.82886e-05		0.16917	5.11169e-05
														0.17161	-0.00329		0.17161	0.000352969		0.171	6.53381e-05		0.17161	4.93774e-05
														0.17344	-0.00329		0.17344	0.000355197		0.17375	6.03333e-05		0.17344	5.22766e-05
														0.17649	-0.00328		0.17649	0.000356021		0.17649	6.11267e-05		0.17649	5.26123e-05
														0.17863	-0.00328		0.17863	0.000358523		0.17894	6.19202e-05		0.17863	5.26733e-05
														0.18138	-0.00328		0.18138	0.000358218		0.18138	6.31409e-05		0.18138	5.43213e-05
														0.1829	-0.00328		0.1829	0.0003595		0.18351	6.20728e-05		0.1829	5.39551e-05
														0.18595	-0.00328		0.18595	0.000361697		0.18626	6.54907e-05		0.18595	5.50232e-05
														0.1884	-0.00328		0.1884	0.000362094		0.1884	6.55823e-05		0.1884	5.52063e-05
														0.19114	-0.00328		0.19114	0.000362063		0.19084	6.67725e-05		0.19114	5.65796e-05
														0.19328	-0.00328		0.19328	0.000362582		0.19328	7.32727e-05		0.19328	5.51453e-05
														0.19603	-0.00328		0.19603	0.000364078		0.19603	6.84509e-05		0.19603	5.72205e-05
														0.19786	-0.00327		0.19786	0.000364657		0.19847	6.94275e-05		0.19786	5.81055e-05
														0.2006	-0.00327		0.2006	0.000365695		0.2006	6.97632e-05		0.2006	5.86548e-05
														0.20304	-0.00327		0.20304	0.000365603		0.20365	7.08618e-05		0.20304	5.92957e-05
														0.20579	-0.00327		0.20579	0.000366946		0.20579	6.91223e-05		0.20579	6.01501e-05
														0.20793	-0.00327		0.20793	0.000369662		0.20793	7.19299e-05		0.20793	6.02722e-05
														0.21037	-0.00327		0.21037	0.000370975		0.21067	7.40967e-05		0.21037	6.03638e-05
														0.21281	-0.00327		0.21281	0.000372348		0.21312	7.39136e-05		0.21281	6.17981e-05
														0.21586	-0.00327		0.21586	0.000375369		0.21556	7.93457e-05		0.21586	6.14319e-05
														0.21769	-0.00327		0.21769	0.000372684		0.2183	7.43408e-05		0.21769	6.23779e-05
														0.22013	-0.00326		0.22013	0.000373477		0.21983	7.44629e-05		0.22013	6.3324e-05
														0.22258	-0.00327		0.22258	0.000375125		0.22288	7.47375e-05		0.22258	6.35376e-05
														0.22502	-0.00326		0.22502	0.000375308		0.22502	7.53784e-05		0.22502	6.38733e-05
														0.22776	-0.00326		0.22776	0.000377719		0.22807	7.26318e-05		0.22776	6.45447e-05
														0.2299	-0.00326		0.2299	0.000377933		0.2299	7.59277e-05		0.2299	6.47278e-05
														0.23265	-0.00327		0.23265	0.000379581		0.23234	7.66602e-05		0.23265	6.48193e-05
														0.23478	-0.00326		0.23478	0.000382266		0.23478	7.65381e-05		0.23478	6.5918e-05
														0.23692	-0.00326		0.23692	0.000381503		0.23722	8.16345e-05		0.23692	6.68335e-05
														0.23967	-0.00326		0.23967	0.000382907		0.23967	7.73926e-05		0.23967	6.63757e-05
														0.24211	-0.00326		0.24211	0.000383517		0.24211	7.76978e-05		0.24211	6.79321e-05
														0.24485	-0.00326		0.24485	0.000385379		0.24455	7.8125e-05		0.24485	6.75964e-05
														0.24699	-0.00326		0.24699	0.000385135		0.24699	7.80945e-05		0.24699	6.79016e-05
														0.24943	-0.00326		0.24943	0.000385745		0.24943	7.50732e-05		0.24943	6.77185e-05
														0.25218	-0.00326		0.25218	0.000387668		0.25157	7.86743e-05		0.25218	6.8512e-05
														0.25431	-0.00326		0.25431	0.000388248		0.25401	7.97119e-05		0.25431	6.79626e-05
														0.25676	-0.00326		0.25676	0.00039133		0.25676	7.92542e-05		0.25676	6.92749e-05
														0.2595	-0.00326		0.2595	0.000390903		0.25889	8.29773e-05		0.2595	7.0282e-05
														0.26164	-0.00326		0.26164	0.000392856		0.26164	7.95288e-05		0.26164	7.08008e-05
														0.26408	-0.00325		0.26408	0.000393374		0.26408	8.00781e-05		0.26408	7.2937e-05
														0.26622	-0.00325		0.26622	0.000393985		0.26591	7.93152e-05		0.26622	7.16248e-05
														0.26896	-0.00325		0.26896	0.000395602		0.26866	7.98035e-05		0.26896	7.14417e-05
														0.27174	-0.00325		0.27174	0.000396884		0.27171	7.65686e-05		0.27174	7.22656e-05
														0.27424	-0.00325		0.27424	0.000396487		0.27418	7.97119e-05		0.27424	7.24487e-05
														0.27665	-0.00325		0.27665	0.00039841		0.27665	8.04138e-05		0.27665	7.25098e-05
														0.27922	-0.00325		0.27922	0.000399783		0.27903	8.00171e-05		0.27922	7.34863e-05
														0.28151	-0.00325		0.28151	0.000401034		0.28154	8.4198e-05		0.28151	7.50732e-05
														0.28401	-0.00325		0.28401	0.000403384		0.28395	8.03833e-05		0.28401	7.53174e-05
														0.28648	-0.00324		0.28648	0.00040198		0.28633	8.06274e-05		0.28648	7.69958e-05
														0.2888	-0.00325		0.2888	0.000403354		0.2888	8.01697e-05		0.2888	7.54395e-05
														0.29121	-0.00325		0.29121	0.000405307		0.29121	8.09937e-05		0.29121	7.61414e-05
														0.29371	-0.00325		0.29371	0.000406222		0.29362	7.56226e-05		0.29371	7.69653e-05
														0.29612	-0.00325		0.29612	0.000404544		0.29609	8.0658e-05		0.29612	7.69958e-05
														0.29856	-0.00325		0.29856	0.000405704		0.29853	8.14209e-05		0.29856	7.54395e-05
														0.3011	-0.00325		0.3011	0.000408206		0.30091	8.13599e-05		0.3011	7.81555e-05
														0.30345	-0.00325		0.30345	0.000410403		0.30333	8.38623e-05		0.30345	7.82776e-05
														0.30601	-0.00325		0.30601	0.000410739		0.30586	8.13904e-05		0.30601	7.87964e-05
														0.3083	-0.00324		0.3083	0.000409244		0.30827	8.17871e-05		0.3083	8.00781e-05
														0.31062	-0.00324		0.31062	0.000411075		0.31068	8.18176e-05		0.31062	7.98035e-05
														0.31321	-0.00324		0.31321	0.00041199		0.31312	8.24585e-05		0.31321	8.00476e-05
														0.31562	-0.00324		0.31562	0.000413425		0.31556	7.70569e-05		0.31562	8.05359e-05
														0.31813	-0.00324		0.31813	0.000412692		0.31794	8.255e-05		0.31813	8.09937e-05
														0.32051	-0.00324		0.32051	0.000414218		0.32035	8.32825e-05		0.32051	7.94067e-05
														0.32286	-0.00324		0.32286	0.000413394		0.32295	8.31299e-05		0.32286	8.16956e-05
														0.3253	-0.00324		0.3253	0.000416202		0.32539	8.55103e-05		0.3253	8.28857e-05
														0.32777	-0.00324		0.32777	0.000418033		0.32774	8.41064e-05		0.32777	8.26416e-05
														0.33018	-0.00323		0.33018	0.000419375		0.33018	8.36487e-05		0.33018	8.35571e-05
														0.33265	-0.00324		0.33265	0.000421268		0.33268	8.42896e-05		0.33265	8.46558e-05
														0.33512	-0.00324		0.33512	0.000421145		0.33503	8.50525e-05		0.33512	8.45032e-05
														0.33757	-0.00324		0.33757	0.000423892		0.3375	7.97119e-05		0.33757	8.47778e-05
														0.33998	-0.00324		0.33998	0.000425326		0.33992	8.62427e-05		0.33998	8.58765e-05
														0.34248	-0.00324		0.34248	0.000425967		0.34245	8.67004e-05		0.34248	8.58765e-05
														0.34489	-0.00323		0.34489	0.000427981		0.34486	8.67004e-05		0.34489	8.68835e-05
														0.34724	-0.00323		0.34724	0.000431033		0.34724	8.7738e-05		0.34724	8.84705e-05
														0.34971	-0.00323		0.34971	0.000432895		0.34968	8.75549e-05		0.34971	8.91724e-05
														0.35218	-0.00323		0.35218	0.000434909		0.35215	8.8501e-05		0.35218	8.97827e-05
														0.35456	-0.00323		0.35456	0.000439181		0.3545	8.82263e-05		0.35456	9.05151e-05
														0.35694	-0.00323		0.35694	0.000441043		0.35698	8.95081e-05		0.35694	9.10034e-05
														0.35942	-0.00323		0.35942	0.000445254		0.35948	8.45947e-05		0.35942	9.15222e-05
														0.36192	-0.00323		0.36192	0.000449283		0.36189	9.04846e-05		0.36192	9.24072e-05
														0.36433	-0.00323		0.36433	0.000451236		0.36427	9.21326e-05		0.36433	9.41772e-05
														0.36677	-0.00323		0.36677	0.000454776		0.36671	9.21326e-05		0.36677	9.50928e-05
														0.36918	-0.00322		0.36918	0.000460757		0.36915	9.21936e-05		0.36918	9.76257e-05
														0.37156	-0.00322		0.37156	0.000474002		0.37153	9.36279e-05		0.37156	9.73511e-05
														0.37403	-0.00322		0.37403	0.000496127		0.3741	9.39331e-05		0.37403	9.91821e-05
														0.37654	-0.00322		0.37654	0.000544375		0.37648	9.44824e-05		0.37654	9.99451e-05
														0.37889	-0.00322		0.37889	0.000584353		0.37889	9.552e-05		0.37889	0.000101074
														0.38136	-0.00322		0.38136	0.000608584		0.3813	9.14001e-05		0.38136	0.000101532
														0.38383	-0.00322		0.38383	0.00061951		0.38374	9.78088e-05		0.38383	0.000103638
														0.38624	-0.00322		0.38624	0.000627444		0.38624	9.87854e-05		0.38624	0.00010611
														0.38865	-0.00322		0.38865	0.000635684		0.38859	9.82971e-05		0.38865	0.0001091
														0.39109	-0.00322		0.39109	0.000651553		0.39112	0.000100037		0.39109	0.000119598
														0.39347	-0.00321		0.39347	0.000661624		0.39344	0.000100555		0.39347	0.000130798
														0.39598	-0.00321		0.39598	0.000675357		0.39595	0.000101715		0.39598	0.000140808
														0.39836	-0.00321		0.39836	0.000688479		0.39836	0.000101776		0.39836	0.000148285
														0.40083	-0.00321		0.40083	0.000701602		0.4008	0.000103058		0.40083	0.000155365
														0.40324	-0.00321		0.40324	0.000717471		0.40321	9.92737e-05		0.40324	0.00016153
														0.40565	-0.00321		0.40565	0.000729983		0.40568	0.000104736		0.40565	0.000170471
														0.40815	-0.00321		0.40815	0.000745242		0.40806	0.000106445		0.40815	0.000177704
														0.41066	-0.00321		0.41066	0.000759891		0.41047	0.000106506		0.41066	0.000184143
														0.41297	-0.0032		0.41297	0.000769656		0.41294	0.000107574		0.41297	0.000192566
														0.41539	-0.0032		0.41539	0.000782779		0.41536	0.000108185		0.41539	0.00019516
														0.41789	-0.0032		0.41789	0.000793155		0.41786	0.000108795		0.41789	0.000198425
														0.42036	-0.0032		0.42036	0.000804446		0.4203	0.000109222		0.42036	0.000202026
														0.42277	-0.0032		0.42277	0.000812381		0.42271	0.000110046		0.42277	0.000205627
														0.42524	-0.0032		0.42524	0.00082886		0.42503	0.000107147		0.42524	0.000206177
														0.42768	-0.0032		0.42768	0.000834353		0.42753	0.000112061		0.42768	0.000211517
														0.4301	-0.0032		0.4301	0.000843814		0.42994	0.000113434		0.4301	0.000215088
														0.43254	-0.00319		0.43254	0.000852054		0.43269	0.000113617		0.43254	0.000217194
														0.43498	-0.00319		0.43498	0.00086304		0.43516	0.000114746		0.43498	0.000219818
														0.43733	-0.00319		0.43733	0.000869449		0.43763	0.000115234		0.43733	0.000221436
														0.43989	-0.00319		0.43989	0.000874637		0.4401	0.000116882		0.43989	0.000224182
														0.44218	-0.00319		0.44218	0.000878299		0.44255	0.000116852		0.44218	0.000226532
														0.44465	-0.00319		0.44465	0.000884097		0.44493	0.000117828		0.44465	0.000229919
														0.44709	-0.00319		0.44709	0.000892337		0.44743	0.000114899		0.44709	0.000230133
														0.4495	-0.00318		0.4495	0.000897525		0.44987	0.000119507		0.4495	0.00023587
														0.45198	-0.00318		0.45198	0.00090607		0.45225	0.000121643		0.45198	0.000239014
														0.45439	-0.00318		0.45439	0.000913394		0.45478	0.000122101		0.45439	0.000240967
														0.45707	-0.00318		0.45707	0.000922244		0.45716	0.000122894		0.45707	0.000242401
														0.45964	-0.00318		0.45964	0.000932925		0.45961	0.000124176		0.45964	0.000245361
														0.46199	-0.00317		0.46199	0.000944827		0.46205	0.000124969		0.46199	0.000246704
														0.46443	-0.00317		0.46443	0.000956424		0.46452	0.000125824		0.46443	0.00024823
														0.46693	-0.00317		0.46693	0.000973819		0.46693	0.00012677		0.46693	0.000251678
														0.46931	-0.00317		0.46931	0.000991214		0.46928	0.000125977		0.46931	0.000254822
														0.47178	-0.00317		0.47178	0.00102		0.47178	0.000129761		0.47178	0.000258362
														0.47422	-0.00317		0.47422	0.00105		0.47428	0.00013208		0.47422	0.000265137
														0.4766	-0.00316		0.4766	0.00107		0.4766	0.00013208		0.4766	0.000269226
														0.47911	-0.00316		0.47911	0.0011		0.47898	0.000133545		0.47911	0.000276672
														0.48152	-0.00316		0.48152	0.00113		0.48155	0.000134644		0.48152	0.000285248
														0.48399	-0.00316		0.48399	0.00117		0.48396	0.000135712		0.48399	0.000296692
														0.48643	-0.00316		0.48643	0.0012		0.48637	0.000136475		0.48643	0.000311005
														0.4889	-0.00316		0.4889	0.00123		0.48887	0.000138214		0.4889	0.000327301
														0.49134	-0.00315		0.49134	0.00126		0.49122	0.000139038		0.49134	0.000346344
														0.49366	-0.00315		0.49366	0.00129		0.49369	0.000141418		0.49366	0.000362061
														0.4962	-0.00315		0.4962	0.00132		0.49614	0.000144073		0.4962	0.000378082
														0.49861	-0.00315		0.49861	0.00135		0.49855	0.000143951		0.49861	0.000385925
														0.50096	-0.00314		0.50096	0.00137		0.50102	0.000145416		0.50096	0.00039386
														0.50337	-0.00314		0.50337	0.0014		0.5034	0.000147552		0.50337	0.000398834
														0.50587	-0.00314		0.50587	0.00143		0.50584	0.0001492		0.50587	0.000403748
														0.50834	-0.00314		0.50834	0.00146		0.50825	0.000150299		0.50834	0.00040741
														0.51072	-0.00314		0.51072	0.0015		0.51072	0.000152466		0.51072	0.000413177
														0.51319	-0.00313		0.51319	0.00155		0.51326	0.000153778		0.51319	0.00042099
														0.51564	-0.00313		0.51564	0.0016		0.51557	0.000156097		0.51564	0.000428131
														0.51802	-0.00313		0.51802	0.00166		0.51805	0.000158569		0.51802	0.000438904
														0.52046	-0.00312		0.52046	0.00173		0.52049	0.000159149		0.52046	0.000448608
														0.51805	-0.00315		0.51805	0.00127		0.51802	0.00013504		0.51805	0.000306732
														0.51567	-0.00317		0.51567	0.000999454		0.51567	0.000120911		0.51567	0.000229187
														0.51319	-0.00318		0.51319	0.000802615		0.51326	0.000110535		0.51319	0.00017511
														0.51081	-0.00319		0.51081	0.000648807		0.51078	0.000101563		0.51081	0.000132202
														0.50831	-0.0032		0.50831	0.000525668		0.50831	9.4635e-05		0.50831	9.91516e-05
														0.50596	-0.00321		0.50596	0.000426517		0.50602	8.84399e-05		0.50596	7.22961e-05
														0.50349	-0.00322		0.50349	0.000337863		0.50352	8.33435e-05		0.50349	4.67224e-05
														0.50114	-0.00322		0.50114	0.000263248		0.50114	7.88269e-05		0.50114	2.57782e-05
														0.4987	-0.00323		0.4987	0.000201022		0.49867	7.27844e-05		0.4987	3.24097e-06
														0.49626	-0.00323		0.49626	0.000142004		0.49626	6.82983e-05		0.49626	-1.49231e-05
														0.49375	-0.00324		0.49375	9.02434e-05		0.49372	6.47278e-05		0.49375	-3.32642e-05
														0.49134	-0.00324		0.49134	4.35515e-05		0.49147	6.10046e-05		0.49134	-5.11475e-05
														0.4889	-0.00325		0.4889	-2.0723e-06		0.48893	5.68542e-05		0.4889	-6.8573e-05
														0.48649	-0.00325		0.48649	-4.16536e-05		0.48655	5.39246e-05		0.48649	-8.34961e-05
														0.48405	-0.00326		0.48405	-7.86409e-05		0.48414	5.1239e-05		0.48405	-9.65271e-05
														0.48176	-0.00326		0.48176	-0.00011221		0.48182	4.83398e-05		0.48176	-0.00011087
														0.47932	-0.00326		0.47932	-0.000142697		0.47935	4.73938e-05		0.47932	-0.000122772
														0.47688	-0.00327		0.47688	-0.00016998		0.477	4.19617e-05		0.47688	-0.000134613
														0.4745	-0.00327		0.4745	-0.000194943		0.47453	4.04358e-05		0.4745	-0.000141846
														0.47215	-0.00327		0.47215	-0.000219632		0.47218	3.74451e-05		0.47215	-0.000145782
														0.46968	-0.00327		0.46968	-0.000241544		0.46986	3.51868e-05		0.46968	-0.000144348
														0.4673	-0.00328		0.4673	-0.000266355		0.46742	3.27759e-05		0.4673	-0.000141907
														0.46495	-0.00328		0.46495	-0.000288663		0.46452	3.10974e-05		0.46495	-0.000131409
														0.4625	-0.00328		0.4625	-0.000309079		0.4622	2.89307e-05		0.4625	-0.000121063
														0.46016	-0.00328		0.46016	-0.000330716		0.4597	2.74353e-05		0.46016	-0.00011554
														0.45719	-0.00329		0.45719	-0.000347592		0.45723	2.67029e-05		0.45719	-0.000112335
														0.45481	-0.00329		0.45481	-0.00036163		0.45478	2.32239e-05		0.45481	-0.000112122
														0.45234	-0.00329		0.45234	-0.000371091		0.4524	2.21954e-05		0.45234	-0.000113098
														0.44999	-0.00329		0.44999	-0.000375363		0.44996	2.07153e-05		0.44999	-0.000114685
														0.44749	-0.00329		0.44749	-0.000373837		0.44743	1.92871e-05		0.44749	-0.000115082
														0.44499	-0.0033		0.44499	-0.000370786		0.44502	1.71082e-05		0.44499	-0.000115265
														0.44261	-0.0033		0.44261	-0.000366208		0.44267	1.62384e-05		0.44261	-0.000113861
														0.44014	-0.0033		0.44014	-0.000361936		0.4402	1.56128e-05		0.44014	-0.000112976
														0.43772	-0.0033		0.43772	-0.000360715		0.43769	1.43463e-05		0.43772	-0.000113739
														0.43534	-0.0033		0.43534	-0.00036041		0.43531	1.47308e-05		0.43534	-0.000114014
														0.43281	-0.0033		0.43281	-0.000364377		0.43287	1.1496e-05		0.43281	-0.000115082
														0.43034	-0.00331		0.43034	-0.000368039		0.4304	9.96094e-06		0.43034	-0.000115875
														0.42793	-0.00331		0.42793	-0.00036987		0.42796	9.21631e-06		0.42793	-0.000118164
														0.42552	-0.00331		0.42552	-0.000367429		0.42552	8.17871e-06		0.42552	-0.000118286
														0.42308	-0.00331		0.42308	-0.000366818		0.42305	6.01807e-06		0.42308	-0.000119171
														0.42063	-0.00331		0.42063	-0.000372922		0.42067	5.7251e-06		0.42063	-0.000121521
														0.41819	-0.00331		0.41819	-0.000376584		0.41816	5.02625e-06		0.41819	-0.000121796
														0.41569	-0.00331		0.41569	-0.0003775		0.41569	4.10767e-06		0.41569	-0.000124847
														0.41328	-0.00332		0.41328	-0.000378415		0.41328	5.97534e-06		0.41328	-0.000125305
														0.41084	-0.00332		0.41084	-0.000374448		0.41084	1.74255e-06		0.41084	-0.000126801
														0.40843	-0.00332		0.40843	-0.000371091		0.40846	1.43433e-06		0.40843	-0.000128235
														0.40596	-0.00332		0.40596	-0.000363767		0.40596	1.14136e-06		0.40596	-0.000130524
														0.40351	-0.00332		0.40351	-0.000354306		0.40345	-1.40381e-07		0.40351	-0.000130035
														0.4011	-0.00332		0.4011	-0.000347287		0.4011	-2.0813e-06		0.4011	-0.000130707
														0.3986	-0.00332		0.3986	-0.000340268		0.39863	-1.9104e-06		0.3986	-0.000132935
														0.39622	-0.00332		0.39622	-0.00033569		0.39616	-2.20337e-06		0.39622	-0.000131836
														0.39375	-0.00333		0.39375	-0.000329282		0.39378	-3.53394e-06		0.39375	-0.000134094
														0.39128	-0.00333		0.39128	-0.000324368		0.39137	-1.3092e-06		0.39128	-0.000132538
														0.38887	-0.00333		0.38887	-0.000318845		0.3889	-5.41687e-06		0.38887	-0.000127594
														0.38639	-0.00333		0.38639	-0.000314084		0.38646	-6.32019e-06		0.38639	-0.00011853
														0.38404	-0.00333		0.38404	-0.000306882		0.38404	-7.06787e-06		0.38404	-0.000101257
														0.38157	-0.00333		0.38157	-0.000300199		0.38154	-7.33948e-06		0.38157	-6.67419e-05
														0.37913	-0.00333		0.37913	-0.000290799		0.37913	-9.41772e-06		0.37913	-4.45557e-05
														0.37669	-0.00333		0.37669	-0.000280637		0.37672	-9.21631e-06		0.37669	-3.9032e-05
														0.37419	-0.00333		0.37419	-0.000268216		0.37425	-9.84192e-06		0.37419	-3.50647e-05
														0.37178	-0.00334		0.37178	-0.000245877		0.37181	-1.07513e-05		0.37178	-3.68347e-05
														0.36943	-0.00334		0.36943	-0.000208402		0.36933	-7.78809e-06		0.36943	-3.61023e-05
														0.36686	-0.00334		0.36686	-0.000133512		0.36695	-1.13586e-05		0.36686	-3.5614e-05
														0.36448	-0.00334		0.36448	-6.20088e-05		0.36454	-1.16791e-05		0.36448	-3.479e-05
														0.3621	-0.00334		0.3621	-1.13496e-05		0.3621	-1.27533e-05		0.3621	-3.62854e-05
														0.3596	-0.00334		0.3596	1.01652e-05		0.35966	-1.31897e-05		0.3596	-3.45459e-05
														0.35722	-0.00334		0.35722	1.87712e-05		0.35728	-1.58112e-05		0.35722	-3.45154e-05
														0.35481	-0.00334		0.35481	2.46306e-05		0.35481	-1.492e-05		0.35481	-3.45154e-05
														0.35237	-0.00334		0.35237	2.87505e-05		0.35231	-1.54846e-05		0.35237	-3.41797e-05
														0.34986	-0.00334		0.34986	3.34196e-05		0.3499	-1.6214e-05		0.34986	-3.51868e-05
														0.34739	-0.00334		0.34739	3.53728e-05		0.34748	-1.27167e-05		0.34739	-3.41797e-05
														0.34498	-0.00334		0.34498	3.81499e-05		0.34501	-1.69373e-05		0.34498	-3.42102e-05
														0.34257	-0.00335		0.34257	3.89128e-05		0.34257	-1.78223e-05		0.34257	-3.4729e-05
														0.34007	-0.00335		0.34007	4.12016e-05		0.34016	-1.84479e-05		0.34007	-3.7262e-05
														0.33769	-0.00335		0.33769	4.39787e-05		0.33775	-1.82922e-05		0.33769	-3.49121e-05
														0.33531	-0.00335		0.33531	4.34904e-05		0.3354	-2.00592e-05		0.33531	-3.57666e-05
														0.33296	-0.00335		0.33296	4.20256e-05		0.33281	-1.90796e-05		0.33296	-3.59802e-05
														0.33039	-0.00335		0.33039	4.63286e-05		0.33036	-2.01172e-05		0.33039	-3.66211e-05
														0.32795	-0.00335		0.32795	4.32463e-05		0.32801	-2.05292e-05		0.32795	-3.75061e-05
														0.32554	-0.00335		0.32554	4.37956e-05		0.32554	-1.69434e-05		0.32554	-3.72009e-05
														0.32313	-0.00335		0.32313	4.83427e-05		0.3231	-2.18475e-05		0.32313	-3.70789e-05
														0.32075	-0.00336		0.32075	4.55656e-05		0.32063	-2.18994e-05		0.32075	-3.79028e-05
														0.31822	-0.00335		0.31822	4.31853e-05		0.31828	-2.26685e-05		0.31822	-3.92456e-05
														0.31568	-0.00335		0.31568	4.36125e-05		0.31581	-2.30011e-05		0.31568	-3.9032e-05
														0.31333	-0.00336		0.31333	4.29106e-05		0.31337	-2.46582e-05		0.31333	-3.92456e-05
														0.31086	-0.00335		0.31086	4.20256e-05		0.31089	-2.34009e-05		0.31086	-3.97644e-05
														0.30845	-0.00336		0.30845	4.27275e-05		0.30848	-2.4118e-05		0.30845	-4.07104e-05
														0.30604	-0.00336		0.30604	4.01335e-05		0.30604	-2.42218e-05		0.30604	-4.0741e-05
														0.30354	-0.00336		0.30354	4.07744e-05		0.3036	-1.98608e-05		0.30354	-4.22668e-05
														0.30116	-0.00336		0.30116	3.98894e-05		0.30119	-2.55585e-05		0.30116	-4.2572e-05
														0.29881	-0.00336		0.29881	3.8394e-05		0.29872	-2.55005e-05		0.29881	-4.245e-05
														0.29628	-0.00336		0.29628	3.68986e-05		0.29628	-2.63489e-05		0.29628	-4.36096e-05
														0.29393	-0.00336		0.29393	3.72649e-05		0.29386	-2.60376e-05		0.29393	-4.37012e-05
														0.29139	-0.00336		0.29139	3.54033e-05		0.29148	-2.80792e-05		0.29139	-4.42505e-05
														0.28892	-0.00336		0.28892	3.64714e-05		0.28898	-2.72247e-05		0.28892	-4.55627e-05
														0.28654	-0.00336		0.28654	3.43047e-05		0.28654	-2.69409e-05		0.28654	-4.65088e-05
														0.28413	-0.00337		0.28413	3.13444e-05		0.28404	-2.80029e-05		0.28413	-4.74854e-05
														0.28172	-0.00337		0.28172	3.02763e-05		0.28169	-2.31506e-05		0.28172	-4.85229e-05
														0.27931	-0.00337		0.27931	2.90556e-05		0.27919	-2.8537e-05		0.27931	-4.91638e-05
														0.27668	-0.00337		0.27668	2.74992e-05		0.27684	-2.8891e-05		0.27668	-4.92859e-05
														0.27436	-0.00337		0.27436	2.5363e-05		0.27433	-2.97821e-05		0.27436	-5.01709e-05
														0.27195	-0.00337		0.27195	2.14873e-05		0.27192	-2.9837e-05		0.27195	-5.1178e-05
														0.26927	-0.00337		0.26927	2.02055e-05		0.26896	-3.16742e-05		0.26927	-5.05371e-05
														0.26652	-0.00337		0.26652	2.08159e-05		0.26683	-3.06091e-05		0.26652	-5.26428e-05
														0.26377	-0.00337		0.26377	1.95036e-05		0.26377	-3.10974e-05		0.26377	-5.33447e-05
														0.26164	-0.00337		0.26164	1.66655e-05		0.26225	-3.17078e-05		0.26164	-5.46875e-05
														0.2592	-0.00337		0.2592	1.57194e-05		0.2592	-2.69562e-05		0.2592	-5.52063e-05
														0.25706	-0.00337		0.25706	1.56279e-05		0.25676	-3.25928e-05		0.25706	-5.67627e-05
														0.25401	-0.00338		0.25401	1.29423e-05		0.25431	-3.25928e-05		0.25401	-5.66406e-05
														0.25218	-0.00338		0.25218	1.18437e-05		0.25218	-3.34473e-05		0.25218	-5.7251e-05
														0.24943	-0.00338		0.24943	8.33419e-06		0.24913	-3.33557e-05		0.24943	-5.82886e-05
														0.24729	-0.00338		0.24729	7.35763e-06		0.24638	-3.58887e-05		0.24729	-5.66406e-05
														0.24485	-0.00337		0.24485	5.31295e-06		0.24455	-3.48511e-05		0.24485	-5.91125e-05
														0.24211	-0.00338		0.24211	3.81759e-06		0.24241	-3.44238e-05		0.24211	-6.04553e-05
														0.23967	-0.00338		0.23967	2.16964e-06		0.23997	-3.54614e-05		0.23967	-6.10352e-05
														0.23753	-0.00338		0.23753	-2.41245e-07		0.23753	-2.9541e-05		0.23753	-6.1554e-05
														0.23509	-0.00338		0.23509	-3.293e-06		0.23478	-3.64075e-05		0.23509	-6.41174e-05
														0.23204	-0.00338		0.23204	-4.54422e-06		0.23234	-3.66516e-05		0.23204	-6.28662e-05
														0.2299	-0.00338		0.2299	-6.77201e-06		0.2299	-3.73535e-05		0.2299	-6.37207e-05
														0.22746	-0.00338		0.22746	-9.54911e-06		0.22746	-3.75366e-05		0.22746	-6.40564e-05
														0.22502	-0.00339		0.22502	-1.15327e-05		0.22532	-3.95813e-05		0.22502	-6.48499e-05
														0.22288	-0.00338		0.22288	-1.42488e-05		0.22288	-3.83606e-05		0.22288	-6.62231e-05
														0.22013	-0.00339		0.22013	-1.58968e-05		0.21983	-3.86047e-05		0.22013	-6.63757e-05
														0.218	-0.00339		0.218	-1.84297e-05		0.21739	-3.92151e-05		0.218	-6.83594e-05
														0.21556	-0.00339		0.21556	-2.07491e-05		0.21495	-3.36609e-05		0.21556	-6.84814e-05
														0.21373	-0.00339		0.21373	-2.45332e-05		0.21312	-4.03137e-05		0.21373	-7.23572e-05
														0.21067	-0.00339		0.21067	-2.5052e-05		0.21067	-4.01611e-05		0.21067	-7.01904e-05
														0.20854	-0.00339		0.20854	-2.90193e-05		0.20823	-4.06799e-05		0.20854	-7.08008e-05
														0.20518	-0.00339		0.20518	-3.03011e-05		0.2061	-4.11987e-05		0.20518	-7.11975e-05
														0.20304	-0.00339		0.20304	-3.17354e-05		0.20304	-4.40674e-05		0.20304	-7.22656e-05
														0.2006	-0.00339		0.2006	-3.50923e-05		0.20121	-4.23279e-05		0.2006	-7.37e-05
														0.19816	-0.0034		0.19816	-3.73506e-05		0.19847	-4.27856e-05		0.19816	-7.37915e-05
														0.19542	-0.0034		0.19542	-4.00667e-05		0.19572	-4.31213e-05		0.19542	-7.51038e-05
														0.19328	-0.0034		0.19328	-4.23555e-05		0.19358	-3.84827e-05		0.19328	-7.57751e-05
														0.19114	-0.0034		0.19114	-4.5743e-05		0.19114	-4.45251e-05		0.19114	-7.80945e-05
														0.1884	-0.0034		0.1884	-4.69637e-05		0.1887	-4.48914e-05		0.1884	-7.78503e-05
														0.18626	-0.0034		0.18626	-5.26704e-05		0.18595	-4.55322e-05		0.18626	-7.87354e-05
														0.18351	-0.0034		0.18351	-5.52339e-05		0.18382	-4.57458e-05		0.18351	-7.93457e-05
														0.18138	-0.0034		0.18138	-5.44099e-05		0.18138	-4.9408e-05		0.18138	-8.04749e-05
														0.17833	-0.0034		0.17833	-5.88655e-05		0.17833	-4.58984e-05		0.17833	-8.18176e-05
														0.17619	-0.0034		0.17619	-5.96895e-05		0.17649	-4.72412e-05		0.17619	-8.27942e-05
														0.17344	-0.0034		0.17344	-6.38704e-05		0.17405	-4.74854e-05		0.17344	-8.38623e-05
														0.17161	-0.00341		0.17161	-6.86922e-05		0.17131	-4.35486e-05		0.17161	-8.48389e-05
														0.16886	-0.00341		0.16886	-7.02791e-05		0.16917	-4.88586e-05		0.16886	-8.59985e-05
														0.16642	-0.00341		0.16642	-7.1042e-05		0.16642	-4.98962e-05		0.16642	-8.80737e-05
														0.16459	-0.00341		0.16459	-7.58943e-05		0.16429	-5.04761e-05		0.16459	-8.79822e-05
														0.16185	-0.00341		0.16185	-7.90071e-05		0.16185	-5.14526e-05		0.16185	-8.99048e-05
														0.15971	-0.00341		0.15971	-8.21199e-05		0.1594	-5.49316e-05		0.15971	-9.05151e-05
														0.15666	-0.00341		0.15666	-8.50496e-05		0.15696	-5.24292e-05		0.15666	-9.22241e-05
														0.15422	-0.00341		0.15422	-8.71553e-05		0.15483	-5.29785e-05		0.15422	-9.33533e-05
														0.15208	-0.00341		0.15208	-9.17635e-05		0.15208	-5.38025e-05		0.15208	-9.54285e-05
														0.14933	-0.00341		0.14933	-9.48152e-05		0.14933	-5.05676e-05		0.14933	-9.60999e-05
														0.1472	-0.00341		0.1472	-9.85384e-05		0.1475	-5.52368e-05		0.1472	-9.7168e-05
														0.14415	-0.00342		0.14415	-0.000102048		0.14506	-5.57251e-05		0.14415	-9.85718e-05
														0.14231	-0.00342		0.14231	-0.000105741		0.14201	-5.68848e-05		0.14231	-9.87854e-05
														0.13987	-0.00342		0.13987	-0.000108548		0.13957	-5.7373e-05		0.13987	-0.000101746
														0.13743	-0.00342		0.13743	-0.00011163		0.13713	-6.1615e-05		0.13743	-0.000102539
														0.13499	-0.00342		0.13499	-0.000114285		0.13469	-5.92041e-05		0.13499	-0.000103882
														0.13255	-0.00342		0.13255	-0.000118161		0.13285	-5.90515e-05		0.13255	-0.000105652
														0.1298	-0.00342		0.1298	-0.00012222		0.1298	-6.03943e-05		0.1298	-0.000107849
														0.12736	-0.00342		0.12736	-0.000125089		0.12706	-5.74951e-05		0.12736	-0.000108673
														0.12492	-0.00342		0.12492	-0.000125394		0.12522	-6.21643e-05		0.12492	-0.000110657
														0.12278	-0.00343		0.12278	-0.000130124		0.12248	-6.31714e-05		0.12278	-0.000111816
														0.11973	-0.00343		0.11973	-0.000136258		0.12034	-6.40259e-05		0.11973	-0.000111511
														0.1179	-0.00343		0.1179	-0.000139371		0.1176	-6.46362e-05		0.1179	-0.000115204
														0.11546	-0.00343		0.11546	-0.000144559		0.11546	-6.99768e-05		0.11546	-0.000116974
														0.11241	-0.00343		0.11241	-0.000146298		0.11271	-6.66199e-05		0.11241	-0.000118439
														0.11058	-0.00343		0.11058	-0.00015054		0.11058	-6.67725e-05		0.11058	-0.000119202
														0.10844	-0.00343		0.10844	-0.000156156		0.10813	-6.81763e-05		0.10844	-0.000123016
														0.10569	-0.00343		0.10569	-0.000159512		0.10569	-6.5918e-05		0.10569	-0.000122681
														0.10386	-0.00344		0.10386	-0.000164914		0.10356	-7.02515e-05		0.10386	-0.000123962
														0.10081	-0.00344		0.10081	-0.000168759		0.10051	-7.08008e-05		0.10081	-0.000125824
														0.09837	-0.00344		0.09837	-0.000174191		0.09806	-7.20215e-05		0.09837	-0.000125488
														0.09593	-0.00344		0.09593	-0.000179807		0.09593	-7.32117e-05		0.09593	-0.000128357
														0.09318	-0.00344		0.09318	-0.000186063		0.09318	-7.91321e-05		0.09318	-0.00012912
														0.09135	-0.00344		0.09135	-0.000189511		0.09074	-7.53784e-05		0.09135	-0.000129944
														0.0886	-0.00344		0.0886	-0.000195279		0.0883	-7.51648e-05		0.0886	-0.000130737
														0.08555	-0.00344		0.08555	-0.000201505		0.08647	-7.73621e-05		0.08555	-0.000133789
														0.08372	-0.00344		0.08372	-0.000206906		0.08372	-7.56531e-05		0.08372	-0.00013208
														0.08189	-0.00345		0.08189	-0.000214414		0.08158	-7.9895e-05		0.08189	-0.000133179
														0.07884	-0.00345		0.07884	-0.000220609		0.07914	-8.01697e-05		0.07884	-0.000134705
														0.0767	-0.00345		0.0767	-0.000226743		0.0764	-8.19702e-05		0.0767	-0.000136017
														0.07396	-0.00345		0.07396	-0.000234738		0.07396	-8.24585e-05		0.07396	-0.00013559
														0.07151	-0.00345		0.07151	-0.000241178		0.07212	-8.95386e-05		0.07151	-0.000136292
														0.06907	-0.00345		0.06907	-0.000246182		0.06938	-8.4137e-05		0.06907	-0.000136658
														0.06663	-0.00345		0.06663	-0.000253018		0.06633	-8.51746e-05		0.06663	-0.000138153
														0.06358	-0.00345		0.06358	-0.000259061		0.06419	-8.71277e-05		0.06358	-0.000139587
														0.06205	-0.00346		0.06205	-0.000264066		0.06144	-8.63037e-05		0.06205	-0.000139343
														0.05931	-0.00346		0.05931	-0.000269315		0.05931	-8.89893e-05		0.05931	-0.000139648
														0.05656	-0.00346		0.05656	-0.000273862		0.05687	-9.01794e-05		0.05656	-0.000140778
														0.05473	-0.00346		0.05473	-0.000276517		0.05442	-9.12476e-05		0.05473	-0.000141724
														0.05198	-0.00346		0.05198	-0.000280911		0.05229	-9.20715e-05		0.05198	-0.000142365
														0.04954	-0.00346		0.04954	-0.000281857		0.05015	-9.86633e-05		0.04954	-0.000142731
														0.0474	-0.00346		0.0474	-0.000284238		0.04649	-9.37805e-05		0.0474	-0.000144379
														0.04435	-0.00346		0.04435	-0.000287168		0.04466	-9.38416e-05		0.04435	-0.000144501
														0.04222	-0.00347		0.04222	-0.000288175		0.04191	-9.55505e-05		0.04222	-0.000145966
														0.03978	-0.00347		0.03978	-0.00028967		0.03978	-9.59473e-05		0.03978	-0.000146759
														0.03703	-0.00347		0.03703	-0.000291318		0.03733	-9.84497e-05		0.03703	-0.000147308
														0.0352	-0.00347		0.0352	-0.000291623		0.0352	-9.88159e-05		0.0352	-0.000149475
														0.03245	-0.00347		0.03245	-0.000294583		0.03245	-0.000100281		0.03245	-0.000150269
														0.0297	-0.00347		0.0297	-0.000297482		0.0297	-0.000101166		0.0297	-0.000151672
														0.02726	-0.00347		0.02726	-0.000300351		0.02757	-0.000107605		0.02726	-0.00015274
														0.02513	-0.00347		0.02513	-0.000302579		0.02452	-0.00010318		0.02513	-0.000153778
														0.02238	-0.00348		0.02238	-0.000306607		0.02269	-0.000103363		0.02238	-0.000154755
														0.01994	-0.00348		0.01994	-0.000309445		0.02024	-0.000105072		0.01994	-0.000156738
														0.0233	-0.00344		0.0233	-0.000182981		0.02299	-7.48291e-05		0.0233	-0.000122681
														0.02574	-0.00343		0.02574	-0.000116208		0.02513	-5.93872e-05		0.02574	-0.000101929
														0.02757	-0.00341		0.02757	-6.2253e-05		0.02787	-4.87061e-05		0.02757	-8.85925e-05
														0.03001	-0.0034		0.03001	-2.30074e-05		0.03001	-4.00085e-05		0.03001	-7.77588e-05
														0.03215	-0.0034		0.03215	9.34127e-06		0.03215	-3.26233e-05		0.03215	-6.93054e-05
														--	--		--	--
														--	--		--	--
														--	--		--	--
														--	--		--	--
														--	--		--	--
														--	--		--	--
														--	--		--	--
														--	--		--	--
														--	--		--	--
														--	--		--	--
														--	--		--	--
														--	--		--	--
														--	--		--	--
														--	--		--	--
														--	--		--	--
														--	--		--	--
														--	--		--	--
														--	--		--	--
														--	--		--	--
														--	--		--	--
														--	--		--	--
														--	--		--	--
														--	--		--	--
														--	--		--	--
														--	--		--	--
														--	--		--	--
														--	--		--	--
														--	--		--	--
														--	--		--	--
														--	--		--	--
														--	--		--	--
														--	--		--	--
														--	--		--	--
														--	--		--	--
														--	--		--	--
														--	--		--	--
														--	--		--	--
														--	--		--	--
														--	--		--	--
														--	--		--	--
														--	--		--	--
														--	--		--	--
														--	--		--	--
														--	--		--	--
														--	--		--	--
														--	--		--	--
														--	--		--	--
														--	--		--	--
														--	--		--	--
														--	--		--	--
														--	--		--	--
														--	--		--	--
														--	--		--	--
														--	--		--	--
														--	--		--	--
														--	--		--	--
														--	--		--	--
														--	--		--	--
														--	--		--	--
														--	--		--	--
														--	--		--	--
														--	--		--	--
														--	--		--	--
														--	--		--	--
														--	--		--	--
														--	--		--	--
														--	--		--	--
														--	--		--	--
														--	--		--	--
														--	--		--	--
														--	--		--	--
														--	--		--	--
														--	--		--	--
														--	--		--	--
														--	--		--	--
														--	--		--	--
														--	--		--	--
														--	--		--	--
														--	--		--	--
														--	--		--	--
														--	--		--	--
														--	--		--	--
														--	--		--	--
														--	--		--	--
														--	--		--	--
														--	--		--	--
														--	--		--	--
														--	--		--	--
														--	--		--	--
														--	--		--	--
														--	--		--	--
														--	--		--	--
														--	--		--	--
														--	--		--	--
														--	--		--	--
														--	--		--	--
														--	--		--	--
														--	--		--	--
														--	--		--	--
														--	--		--	--
														--	--		--	--
														--	--		--	--
														--	--		--	--
														--	--		--	--
														--	--		--	--
														--	--		--	--
														--	--		--	--
														--	--		--	--
														--	--		--	--
														--	--		--	--
														--	--		--	--
														--	--		--	--
														--	--		--	--
														--	--		--	--
														--	--		--	--
														--	--		--	--
														--	--		--	--
														--	--		--	--
														--	--		--	--
														--	--		--	--
														--	--		--	--
														--	--		--	--
														--	--		--	--
														--	--		--	--
														--	--		--	--
														--	--		--	--
														--	--		--	--
														--	--		--	--
														--	--		--	--
														--	--		--	--
														--	--		--	--
														--	--		--	--
														--	--		--	--
														--	--		--	--
														--	--		--	--
														--	--		--	--
														--	--		--	--
														--	--		--	--
														--	--		--	--
														--	--		--	--
														--	--		--	--
														--	--		--	--
														--	--		--	--
														--	--		--	--
														--	--		--	--
														--	--		--	--
														--	--		--	--
														--	--		--	--
														--	--		--	--
														--	--		--	--
														--	--		--	--
														--	--		--	--
														--	--		--	--
														--	--		--	--
														--	--		--	--
														--	--		--	--
														--	--		--	--
														--	--		--	--
														--	--		--	--
														--	--		--	--
														--	--		--	--
														--	--		--	--
														--	--		--	--
														--	--		--	--
														--	--		--	--
														--	--		--	--
														--	--		--	--
														--	--		--	--
														--	--		--	--
														--	--		--	--
														--	--		--	--
														--	--		--	--
														--	--		--	--
														--	--		--	--
														--	--		--	--
														--	--		--	--
														--	--		--	--
														--	--		--	--
														--	--		--	--
														--	--		--	--
														--	--		--	--
														--	--		--	--
														--	--		--	--
														--	--		--	--
														--	--		--	--
														--	--		--	--
														--	--		--	--
														--	--		--	--
														--	--		--	--
														--	--		--	--
														--	--		--	--
														--	--		--	--
														--	--		--	--
														--	--		--	--
														--	--		--	--
														--	--		--	--
														--	--		--	--
														--	--		--	--
														--	--		--	--
														--	--		--	--
														--	--		--	--
														--	--		--	--
														--	--		--	--
														--	--		--	--
														--	--		--	--
														--	--		--	--
														--	--		--	--
														--	--		--	--
														--	--		--	--
														--	--		--	--
														--	--		--	--
														--	--		--	--
														--	--		--	--
														--	--		--	--
														--	--		--	--
														--	--		--	--
														--	--		--	--
														--	--		--	--
														--	--		--	--
														--	--		--	--
														--	--		--	--
														--	--		--	--
														--	--		--	--
														--	--		--	--
														--	--		--	--
														--	--		--	--
														--	--		--	--
														--	--		--	--
														--	--		--	--
														--	--		--	--
														--	--		--	--
														--	--		--	--
														--	--		--	--
														--	--		--	--
														--	--		--	--
														--	--		--	--
														--	--		--	--
														--	--		--	--
														--	--		--	--
														--	--		--	--
														--	--		--	--
														--	--		--	--
														--	--		--	--
														--	--		--	--
														--	--		--	--
														--	--		--	--
														--	--		--	--
														--	--		--	--
														--	--		--	--
														--	--		--	--
														--	--		--	--
														--	--		--	--
														--	--		--	--
														--	--		--	--
														--	--		--	--
														--	--		--	--
														--	--		--	--
														--	--		--	--
														--	--		--	--
														--	--		--	--
														--	--		--	--
														--	--		--	--
														--	--		--	--
														--	--		--	--
														--	--		--	--
														--	--		--	--
														--	--		--	--
														--	--		--	--
														--	--		--	--
														--	--		--	--
														--	--		--	--
														--	--		--	--
														--	--		--	--
														--	--		--	--
														--	--		--	--
														--	--		--	--
														--	--		--	--
														--	--		--	--
														--	--		--	--
														--	--		--	--
														--	--		--	--
														--	--		--	--
														--	--		--	--
														--	--		--	--
														--	--		--	--
														--	--		--	--
														--	--		--	--
														--	--		--	--
														--	--		--	--
														--	--		--	--
														--	--		--	--
														--	--		--	--
														--	--		--	--
														--	--		--	--
														--	--		--	--
														--	--		--	--
														--	--		--	--
														--	--		--	--
														--	--		--	--
														--	--		--	--
														--	--		--	--
														--	--		--	--
														--	--		--	--
														--	--		--	--
														--	--		--	--
														--	--		--	--
														--	--		--	--
														--	--		--	--
														--	--		--	--
														--	--		--	--
														--	--		--	--
														--	--		--	--
														--	--		--	--
														--	--		--	--
														--	--		--	--
														--	--		--	--
														--	--		--	--
														--	--		--	--
														--	--		--	--
														--	--		--	--
														--	--		--	--
														--	--		--	--
														--	--		--	--
														--	--		--	--
														--	--		--	--
														--	--		--	--
														--	--		--	--
														--	--		--	--
														--	--		--	--
														--	--		--	--
														--	--		--	--
														--	--		--	--
														--	--		--	--
														--	--		--	--
														--	--		--	--
														--	--		--	--
														--	--		--	--
														--	--		--	--
														--	--		--	--
														--	--		--	--
														--	--		--	--
														--	--		--	--
														--	--		--	--
														--	--		--	--
														--	--		--	--
														--	--		--	--
														--	--		--	--
														--	--		--	--
														--	--		--	--
														--	--		--	--
														--	--		--	--
														--	--		--	--
														--	--		--	--
														--	--		--	--
														--	--		--	--
														--	--		--	--
														--	--		--	--
														--	--		--	--
														--	--		--	--
														--	--		--	--
														--	--		--	--
														--	--		--	--
														--	--		--	--
														--	--		--	--
														--	--		--	--
														--	--		--	--
														--	--		--	--
														--	--		--	--
														--	--		--	--
														--	--		--	--
														--	--		--	--
														--	--		--	--
														--	--		--	--
														--	--		--	--
														--	--		--	--
														--	--		--	--
														--	--		--	--
														--	--		--	--
														--	--		--	--
														--	--		--	--
														--	--		--	--
														--	--		--	--
														--	--		--	--
														--	--		--	--
														--	--		--	--
														--	--		--	--
														--	--		--	--
														--	--		--	--
														--	--		--	--
														--	--		--	--
														--	--		--	--
														--	--		--	--
														--	--		--	--
														--	--		--	--
														--	--		--	--
														--	--		--	--
														--	--		--	--
														--	--		--	--
														--	--		--	--
														--	--		--	--
														--	--		--	--
														--	--		--	--
														--	--		--	--
														--	--		--	--
														--	--		--	--
														--	--		--	--
														--	--		--	--
														--	--		--	--
														--	--		--	--
														--	--		--	--

## Sheet: Figure 2
Fig. 2a													Fig. 2c					Fig. 2e
2 Theta (degree)	Intensity	2 Theta (degree)	Intensity	2 Theta (degree)	Intensity	2 Theta (degree)	Intensity	2 Theta (degree)	Intensity	2 Theta (degree)	Intensity		Distance (nm)	Intensity	Distance (nm)	Intensity		Length (nm)	Intensity	Length (nm)	Intensity
29.9948	-2.72629	29.9948	-1.56243	29.9948	-0.20076	29.9948	0.83651	29.9948	2.14092	29.9948	3.44218		0	0	0	0		0	1699.13	0	725.032
30.0142	-2.72804	30.0142	-1.57867	30.0142	-0.18819	30.0142	0.83305	30.0142	2.1384	30.0142	3.46699		1.6	0	1.6	0		0.01376	1763.85	0.01375	779.617
30.0337	-2.73156	30.0337	-1.57993	30.0337	-0.18379	30.0337	0.84992	30.0337	2.12941	30.0337	3.46428		3.2	0	3.2	0		0.02752	1817.54	0.02749	841.862
30.0532	-2.72511	30.0532	-1.59027	30.0532	-0.16871	30.0532	0.86591	30.0532	2.12509	30.0532	3.44444		4.8	0	4.8	0		0.04128	1852.06	0.04124	903.443
30.0727	-2.71125	30.0727	-1.58015	30.0727	-0.1662	30.0727	0.84602	30.0727	2.14955	30.0727	3.45526		6.4	0	6.4	0		0.05504	1862.52	0.05498	956.103
30.0922	-2.72609	30.0922	-1.5696	30.0922	-0.20956	30.0922	0.83695	30.0922	2.14272	30.0922	3.46112		8	0	8	0		0.0688	1847.82	0.06873	992.753
30.1117	-2.71769	30.1117	-1.58352	30.1117	-0.15677	30.1117	0.83954	30.1117	2.13337	30.1117	3.43677		9.6	0	9.6	0		0.08255	1810.98	0.08248	1008.44
30.1312	-2.71437	30.1312	-1.5774	30.1312	-0.17939	30.1312	0.83132	30.1312	2.12977	30.1312	3.45165		11.2	0	11.2	0		0.09631	1758.79	0.09622	1001
30.1507	-2.73195	30.1507	-1.58879	30.1507	-0.1618	30.1507	0.84602	30.1507	2.13876	30.1507	3.45932		12.8	0	12.8	0		0.11007	1700.55	0.10997	971.39
30.1701	-2.72902	30.1701	-1.58099	30.1701	-0.15928	30.1701	0.8417	30.1701	2.14488	30.1701	3.44353		14.4	0	14.4	0		0.12383	1646.54	0.12372	923.504
30.1896	-2.72179	30.1896	-1.5774	30.1896	-0.17625	30.1896	0.85294	30.1896	2.15351	30.1896	3.42594		16	0	16	0		0.13759	1606.44	0.13746	863.71
30.2091	-2.72336	30.2091	-1.58753	30.2091	-0.18694	30.2091	0.84819	30.2091	2.14524	30.2091	3.44489		17.6	0	17.6	0		0.15135	1587.43	0.15121	799.973
30.2286	-2.73859	30.2286	-1.56812	30.2286	-0.20202	30.2286	0.84905	30.2286	2.14524	30.2286	3.46158		19.2	0	19.2	0		0.16511	1593.39	0.16495	740.785
30.2481	-2.71769	30.2481	-1.59196	30.2481	-0.17374	30.2481	0.83997	30.2481	2.13984	30.2481	3.44353		20.8	0	20.8	0		0.17887	1624.02	0.1787	694.028
30.2676	-2.73468	30.2676	-1.58394	30.2676	-0.19825	30.2676	0.85078	30.2676	2.13193	30.2676	3.46564		22.4	0	22.4	0		0.19263	1674.85	0.19245	665.919
30.2871	-2.73175	30.2871	-1.58015	30.2871	-0.16557	30.2871	0.85554	30.2871	2.15459	30.2871	3.40564		24	0	24	0		0.20639	1738.17	0.20619	660.173
30.3066	-2.73175	30.3066	-1.57719	30.3066	-0.1486	30.3066	0.83349	30.3066	2.12294	30.3066	3.4521		25.6	0	25.6	0		0.22015	1804.34	0.21994	677.51
30.326	-2.71886	30.326	-1.5831	30.326	-0.15865	30.326	0.85856	30.326	2.13912	30.326	3.44895		27.2	0	27.2	0		0.2339	1863.23	0.23369	715.552
30.3455	-2.72375	30.3455	-1.58225	30.3455	-0.15802	30.3455	0.83781	30.3455	2.13553	30.3455	3.41376		28.8	0	28.8	0		0.24766	1906.18	0.24743	769.146
30.365	-2.74015	30.365	-1.59217	30.365	-0.17751	30.365	0.84646	30.365	2.1402	30.365	3.45571		30.4	0	30.4	100		0.26142	1927.01	0.26118	831.053
30.3845	-2.7214	30.3845	-1.58268	30.3845	-0.14231	30.3845	0.83219	30.3845	2.16071	30.3845	3.4494		32	0	32	0		0.27518	1923.27	0.27492	892.914
30.404	-2.72824	30.404	-1.58732	30.404	-0.20014	30.404	0.84516	30.404	2.14884	30.404	3.41827		33.6	0	33.6	100		0.28894	1896.58	0.28867	946.373
30.4235	-2.74152	30.4235	-1.5928	30.4235	-0.20454	30.4235	0.83219	30.4235	2.14919	30.4235	3.43857		35.2	64.054	35.2	35.946		0.3027	1852.09	0.30242	984.192
30.443	-2.73136	30.443	-1.58394	30.443	-0.17499	30.443	0.84473	30.443	2.13876	30.443	3.46609		36.8	0	36.8	100		0.31646	1797.66	0.31616	1001.22
30.4625	-2.74113	30.4625	-1.58964	30.4625	-0.15865	30.4625	0.8577	30.4625	2.142	30.4625	3.44579		38.4	0	38.4	100		0.33022	1742.64	0.32991	995.061
30.482	-2.72589	30.482	-1.59196	30.482	-0.18631	30.482	0.85121	30.482	2.13049	30.482	3.44669		40	0	40	100		0.34398	1696.09	0.34365	966.43
30.5014	-2.72121	30.5014	-1.57951	30.5014	-0.18882	30.5014	0.84992	30.5014	2.1384	30.5014	3.46609		41.6	0	41.6	100		0.35774	1665.63	0.3574	919.014
30.5209	-2.72746	30.5209	-1.58521	30.5209	-0.17499	30.5209	0.85121	30.5209	2.14524	30.5209	3.44624		43.2	0	43.2	100		0.3715	1656.11	0.37115	859.005
30.5404	-2.73546	30.5404	-1.58922	30.5404	-0.17814	30.5404	0.84213	30.5404	2.13337	30.5404	3.45481		44.8	0	44.8	100		0.38525	1668.75	0.38489	794.258
30.5599	-2.73332	30.5599	-1.59048	30.5599	-0.17751	30.5599	0.83997	30.5599	2.13948	30.5599	3.44759		46.4	0	46.4	100		0.39901	1701.39	0.39864	733.248
30.5794	-2.72121	30.5794	-1.58457	30.5794	-0.17499	30.5794	0.86678	30.5794	2.1456	30.5794	3.45616		48	0	48	100		0.41277	1748.66	0.41239	683.938
30.5989	-2.73214	30.5989	-1.57318	30.5989	-0.17059	30.5989	0.85813	30.5989	2.13661	30.5989	3.44398		49.6	0	49.6	100		0.42653	1802.84	0.42613	652.725
30.6184	-2.72062	30.6184	-1.58268	30.6184	-0.19197	30.6184	0.84343	30.6184	2.15459	30.6184	3.43677		51.2	0	51.2	100		0.44029	1855.32	0.43988	643.59
30.6379	-2.72882	30.6379	-1.57804	30.6379	-0.16997	30.6379	0.8577	30.6379	2.1625	30.6379	3.44849		52.8	0	52.8	100		0.45405	1897.73	0.45362	657.573
30.6573	-2.72355	30.6573	-1.58141	30.6573	-0.16242	30.6573	0.85381	30.6573	2.14668	30.6573	3.44489		54.4	0	54.4	100		0.46781	1923.36	0.46737	692.645
30.6768	-2.71711	30.6768	-1.5812	30.6768	-0.17877	30.6768	0.85683	30.6768	2.16538	30.6768	3.45616		56	0	56	100		0.48157	1928.27	0.48112	743.981
30.6963	-2.72492	30.6963	-1.58837	30.6963	-0.19197	30.6963	0.85078	30.6963	2.15999	30.6963	3.43857		57.6	0	57.6	100		0.49533	1911.54	0.49486	804.607
30.7158	-2.73	30.7158	-1.58521	30.7158	-0.18065	30.7158	0.84819	30.7158	2.13013	30.7158	3.44308		59.2	0	59.2	100		0.50909	1875.67	0.50861	866.333
30.7353	-2.7257	30.7353	-1.58099	30.7353	-0.15362	30.7353	0.84386	30.7353	2.14884	30.7353	3.4521		60.8	41.322	60.8	58.678		0.52285	1826.18	0.52236	920.837
30.7548	-2.72453	30.7548	-1.57614	30.7548	-0.16808	30.7548	0.843	30.7548	2.13625	30.7548	3.42143		62.4	0	62.4	100		0.5366	1770.58	0.5361	960.776
30.7743	-2.73293	30.7743	-1.56897	30.7743	-0.20768	30.7743	0.84992	30.7743	2.14308	30.7743	3.43632		64	35.165	64	64.835		0.55036	1717.32	0.54985	980.749
30.7938	-2.71379	30.7938	-1.57551	30.7938	-0.15362	30.7938	0.85597	30.7938	2.14236	30.7938	3.45346		65.6	0	65.6	100		0.56412	1674.57	0.56359	978.014
30.8133	-2.7089	30.8133	-1.5831	30.8133	-0.20014	30.8133	0.83262	30.8133	2.13049	30.8133	3.44895		67.2	0	67.2	100		0.57788	1648.67	0.57734	952.84
30.8327	-2.72336	30.8327	-1.58922	30.8327	-0.20705	30.8327	0.85683	30.8327	2.13912	30.8327	3.44624		68.8	51.879	68.8	48.121		0.59164	1643.6	0.59109	908.469
30.8522	-2.73214	30.8522	-1.57972	30.8522	-0.18002	30.8522	0.83997	30.8522	2.142	30.8522	3.45301		70.4	49.794	70.4	50.206		0.6054	1660.03	0.60483	850.676
30.8717	-2.73136	30.8717	-1.58394	30.8717	-0.19574	30.8717	0.83608	30.8717	2.14812	30.8717	3.44669		72	55.114	72	44.886		0.61916	1695.13	0.61858	787.002
30.8912	-2.73566	30.8912	-1.59048	30.8912	-0.1442	30.8912	0.85986	30.8912	2.13229	30.8912	3.43587		73.6	64.779	73.6	35.221		0.63292	1743.3	0.63232	725.746
30.9107	-2.72589	30.9107	-1.58015	30.9107	-0.21648	30.9107	0.8564	30.9107	2.13121	30.9107	3.44534		75.2	71.577	75.2	28.423		0.64668	1796.77	0.64607	674.874
30.9302	-2.73586	30.9302	-1.5966	30.9302	-0.17311	30.9302	0.85467	30.9302	2.13121	30.9302	3.45752		76.8	75.633	76.8	24.367		0.66044	1846.85	0.65982	640.965
30.9497	-2.72687	30.9497	-1.58774	30.9497	-0.16557	30.9497	0.85121	30.9497	2.15747	30.9497	3.45887		78.4	87.533	78.4	12.467		0.6742	1885.42	0.67356	628.346
30.9692	-2.72687	30.9692	-1.57719	30.9692	-0.17311	30.9692	0.8443	30.9692	2.13121	30.9692	3.45255		80	85.943	80	14.057		0.68795	1905.98	0.68731	638.524
30.9886	-2.73507	30.9886	-1.59807	30.9886	-0.16682	30.9886	0.8417	30.9886	2.13229	30.9886	3.4512		81.6	82.363	81.6	17.637		0.70171	1904.88	0.70106	669.998
31.0081	-2.73097	31.0081	-1.58774	31.0081	-0.17311	31.0081	0.85683	31.0081	2.15243	31.0081	3.46338		83.2	82.363	83.2	17.637		0.71547	1882.09	0.7148	718.461
31.0276	-2.74113	31.0276	-1.57909	31.0276	-0.16494	31.0276	0.85251	31.0276	2.14092	31.0276	3.42639		84.8	88.951	84.8	11.049		0.72923	1840.77	0.72855	777.371
31.0471	-2.7175	31.0471	-1.59639	31.0471	-0.18757	31.0471	0.84213	31.0471	2.12545	31.0471	3.41782		86.4	92.373	86.4	7.627		0.74299	1787.25	0.74229	838.824
31.0666	-2.72296	31.0666	-1.58753	31.0666	-0.20328	31.0666	0.85035	31.0666	2.13625	31.0666	3.4503		88	90.639	88	9.361		0.75675	1729.89	0.75604	894.595
31.0861	-2.72238	31.0861	-1.58204	31.0861	-0.18882	31.0861	0.84343	31.0861	2.13661	31.0861	3.46654		89.6	87.814	89.6	12.186		0.77051	1677.67	0.76979	937.222
31.1056	-2.72921	31.1056	-1.57593	31.1056	-0.18317	31.1056	0.84559	31.1056	2.142	31.1056	3.43226		91.2	91.03	91.2	8.97		0.78427	1638.93	0.78353	960.988
31.1251	-2.73332	31.1251	-1.58816	31.1251	-0.17562	31.1251	0.85208	31.1251	2.12222	31.1251	3.42775		92.8	91.03	92.8	8.97		0.79803	1619.91	0.79728	962.668
31.1445	-2.73312	31.1445	-1.56665	31.1445	-0.19197	31.1445	0.85381	31.1445	2.15963	31.1445	3.45481		94.4	92.127	94.4	7.873		0.81179	1623.56	0.81103	941.955
31.164	-2.73293	31.164	-1.59069	31.164	-0.16431	31.164	0.84386	31.164	2.13481	31.164	3.46518		96	93.193	96	6.807		0.82555	1649.56	0.82477	901.496
31.1835	-2.72609	31.1835	-1.58057	31.1835	-0.19071	31.1835	0.86072	31.1835	2.13049	31.1835	3.45165		97.6	93.105	97.6	6.895		0.8393	1693.88	0.83852	846.534
31.203	-2.74484	31.203	-1.58331	31.203	-0.20014	31.203	0.84559	31.203	2.14524	31.203	3.44534		99.2	96.585	99.2	3.415		0.85306	1749.53	0.85226	784.22
31.2225	-2.7257	31.2225	-1.57297	31.2225	-0.16745	31.2225	0.83954	31.2225	2.14092	31.2225	3.44444		100.8	90.726	100.8	9.274		0.86682	1807.83	0.86601	722.668
31.242	-2.72062	31.242	-1.58204	31.242	-0.17877	31.242	0.85078	31.242	2.16143	31.242	3.46022		102.4	90.726	102.4	9.274		0.88058	1859.61	0.87976	669.888
31.2615	-2.72824	31.2615	-1.58626	31.2615	-0.17122	31.2615	0.85381	31.2615	2.13301	31.2615	3.44985		104	95.389	104	4.611		0.89434	1896.73	0.8935	632.732
31.281	-2.73586	31.281	-1.5812	31.281	-0.20831	31.281	0.84084	31.281	2.16322	31.281	3.46293		105.6	91.582	105.6	8.418		0.9081	1913.5	0.90725	615.995
31.3005	-2.7339	31.3005	-1.57867	31.3005	-0.18317	31.3005	0.843	31.3005	2.1474	31.3005	3.44985		107.2	96.553	107.2	3.447		0.92186	1907.17	0.92099	621.786
31.3199	-2.71027	31.3199	-1.58795	31.3199	-0.15425	31.3199	0.85208	31.3199	2.14452	31.3199	3.45842		108.8	95.182	108.8	4.818		0.93562	1878.74	0.93474	649.251
31.3394	-2.73293	31.3394	-1.59744	31.3394	-0.17751	31.3394	0.84473	31.3394	2.13301	31.3394	3.45391		110.4	93.741	110.4	6.259		0.94938	1832.7	0.94849	694.69
31.3589	-2.73195	31.3589	-1.58521	31.3589	-0.17248	31.3589	0.85856	31.3589	2.12509	31.3589	3.43406		112	95.556	112	4.444		0.96314	1776.08	0.96223	752.037
31.3784	-2.72882	31.3784	-1.57825	31.3784	-0.19071	31.3784	0.8417	31.3784	2.14308	31.3784	3.44083		113.6	94.875	113.6	5.125		0.9769	1717.62	0.97598	813.663
31.3979	-2.72726	31.3979	-1.58331	31.3979	-0.20894	31.3979	0.83824	31.3979	2.13445	31.3979	3.45752		115.2	94.373	115.2	5.627		0.99065	1666.32	0.98973	871.377
31.4174	-2.7257	31.4174	-1.58436	31.4174	-0.19699	31.4174	0.84905	31.4174	2.12869	31.4174	3.45346		116.8	94.432	116.8	5.568		1.00441	1629.92	1.00347	917.5
31.4369	-2.73937	31.4369	-1.58479	31.4369	-0.20642	31.4369	0.84732	31.4369	2.142	31.4369	3.45661		118.4	92.969	118.4	7.031		1.01817	1614.01	1.01722	945.875
31.4564	-2.73371	31.4564	-1.57635	31.4564	-0.23093	31.4564	0.84386	31.4564	2.14236	31.4564	3.43767		120	95.014	120	4.986		1.03193	1620.94	1.03096	952.67
31.4758	-2.73546	31.4758	-1.57108	31.4758	-0.20076	31.4758	0.84559	31.4758	2.1402	31.4758	3.44128		121.6	95.991	121.6	4.009		1.04569	1649.41	1.04471	936.902
31.4953	-2.73351	31.4953	-1.58753	31.4953	-0.19197	31.4953	0.85078	31.4953	2.15459	31.4953	3.46834		123.2	96.82	123.2	3.18		1.05945	1695.08	1.05846	900.547
31.5148	-2.72609	31.5148	-1.57234	31.5148	-0.15425	31.5148	0.84905	31.5148	2.15603	31.5148	3.4521		124.8	98.7	124.8	1.3		1.07321	1750.84	1.0722	848.294
31.5343	-2.72785	31.5343	-1.56791	31.5343	-0.18002	31.5343	0.85208	31.5343	2.15639	31.5343	3.44849		126.4	99.058	126.4	0.942		1.08697	1808.03	1.08595	786.926
31.5538	-2.73078	31.5538	-1.57804	31.5538	-0.19134	31.5538	0.83608	31.5538	2.15135	31.5538	3.45887		128	100	128	0		1.10073	1857.86	1.0997	724.433
31.5733	-2.72629	31.5733	-1.58858	31.5733	-0.19322	31.5733	0.85121	31.5733	2.13912	31.5733	3.42324		129.6	98.307	129.6	1.693		1.11449	1892.58	1.11344	668.967
31.5928	-2.73586	31.5928	-1.56707	31.5928	-0.17877	31.5928	0.83305	31.5928	2.12222	31.5928	3.42369		131.2	100	131.2	0		1.12825	1906.8	1.12719	627.769
31.6123	-2.72609	31.6123	-1.58457	31.6123	-0.18568	31.6123	0.85986	31.6123	2.12581	31.6123	3.44759		132.8	100	132.8	0		1.142	1898.42	1.14093	606.217
31.6317	-2.73254	31.6317	-1.58879	31.6317	-0.17311	31.6317	0.84819	31.6317	2.13625	31.6317	3.4494		134.4	100	134.4	0		1.15576	1868.58	1.15468	607.125
31.6512	-2.73449	31.6512	-1.58204	31.6512	-0.19259	31.6512	0.85251	31.6512	2.12761	31.6512	3.41872		136	100	136	0		1.16952	1821.87	1.16843	630.361
31.6707	-2.7216	31.6707	-1.58626	31.6707	-0.21019	31.6707	0.84992	31.6707	2.12977	31.6707	3.42504		137.6	98.801	137.6	1.199		1.18328	1765.57	1.18217	672.866
31.6902	-2.73351	31.6902	-1.57698	31.6902	-0.15048	31.6902	0.85121	31.6902	2.13768	31.6902	3.4521		139.2	93.403	139.2	6.597		1.19704	1708.36	1.19592	729.053
31.7097	-2.72961	31.7097	-1.58795	31.7097	-0.17311	31.7097	0.84127	31.7097	2.13984	31.7097	3.42414		140.8	97.118	140.8	2.882		1.2108	1659.23	1.20967	791.536
31.7292	-2.73332	31.7292	-1.5947	31.7292	-0.19888	31.7292	0.84473	31.7292	2.14524	31.7292	3.42684		142.4	97.75	142.4	2.25		1.22456	1625.94	1.22341	852.097
31.7487	-2.73117	31.7487	-1.58289	31.7487	-0.17499	31.7487	0.84084	31.7487	2.12833	31.7487	3.45571		144	97.75	144	2.25		1.23832	1613.78	1.23716	902.765
31.7682	-2.74191	31.7682	-1.58922	31.7682	-0.16871	31.7682	0.83651	31.7682	2.13013	31.7682	3.44985		145.6	100	145.6	0		1.25208	1625.05	1.2509	936.859
31.7877	-2.73468	31.7877	-1.57635	31.7877	-0.18317	31.7877	0.84905	31.7877	2.13804	31.7877	3.45526		147.2	100	147.2	0		1.26584	1658.37	1.26465	949.874
31.8071	-2.74191	31.8071	-1.58626	31.8071	-0.21082	31.8071	0.84905	31.8071	2.15171	31.8071	3.43767		148.8	100	148.8	0		1.2796	1708.94	1.2784	940.082
31.8266	-2.73683	31.8266	-1.58141	31.8266	-0.17185	31.8266	0.8283	31.8266	2.142	31.8266	3.43767							1.29336	1769.54	1.29214	908.754
31.8461	-2.73546	31.8461	-1.58352	31.8461	-0.19888	31.8461	0.84862	31.8461	2.12437	31.8461	3.44579							1.30711	1831.28	1.30589	860.002
31.8656	-2.73879	31.8656	-1.58183	31.8656	-0.19699	31.8656	0.85683	31.8656	2.11718	31.8656	3.43722							1.32087	1885.19	1.31963	800.243
31.8851	-2.71339	31.8851	-1.59343	31.8851	-0.18945	31.8851	0.85164	31.8851	2.1197	31.8851	3.45075							1.33463	1923.61	1.33338	737.363
31.9046	-2.74386	31.9046	-1.57361	31.9046	-0.19134	31.9046	0.85727	31.9046	2.13696	31.9046	3.43451							1.34839	1941.14	1.34713	679.677
31.9241	-2.73644	31.9241	-1.59006	31.9241	-0.19448	31.9241	0.85943	31.9241	2.13696	31.9241	3.44444							1.36215	1935.74	1.36087	634.844
31.9436	-2.7341	31.9436	-1.5831	31.9436	-0.20956	31.9436	0.84127	31.9436	2.11071	31.9436	3.45165							1.37591	1909.03	1.37462	608.848
31.963	-2.72746	31.963	-1.58774	31.963	-0.17311	31.963	0.85121	31.963	2.14164	31.963	3.42775							1.38967	1865.71	1.38837	605.218
31.9825	-2.74464	31.9825	-1.585	31.9825	-0.20454	31.9825	0.84819	31.9825	2.15423	31.9825	3.41737							1.40343	1813.19	1.40211	624.546
32.002	-2.72843	32.002	-1.57297	32.002	-0.23093	32.002	0.84689	32.002	2.13517	32.002	3.40474							1.41719	1760.3	1.41586	664.412
32.0215	-2.73078	32.0215	-1.59322	32.0215	-0.17688	32.0215	0.83392	32.0215	2.1438	32.0215	3.44263							1.43095	1715.81	1.4296	719.69
32.041	-2.73312	32.041	-1.57972	32.041	-0.20014	32.041	0.86072	32.041	2.13445	32.041	3.45661							1.4447	1687.28	1.44335	783.217
32.0605	-2.74347	32.0605	-1.57783	32.0605	-0.18379	32.0605	0.85078	32.0605	2.15963	32.0605	3.43632							1.45846	1679.66	1.4571	846.735
32.08	-2.73957	32.08	-1.58015	32.08	-0.16305	32.08	0.84689	32.08	2.15711	32.08	3.41963							1.47222	1694.44	1.47084	901.971
32.0995	-2.74289	32.0995	-1.58837	32.0995	-0.23093	32.0995	0.83565	32.0995	2.13984	32.0995	3.4291							1.48598	1729.83	1.48459	941.729
32.119	-2.73156	32.119	-1.57529	32.119	-0.21522	32.119	0.83781	32.119	2.13337	32.119	3.44489							1.49974	1780.53	1.49834	960.854
32.1384	-2.72707	32.1384	-1.59006	32.1384	-0.21585	32.1384	0.84516	32.1384	2.12761	32.1384	3.44534							1.5135	1838.82	1.51208	956.911
32.1579	-2.73546	32.1579	-1.58331	32.1579	-0.19574	32.1579	0.84559	32.1579	2.14919	32.1579	3.41918							1.52726	1895.79	1.52583	930.507
32.1774	-2.74171	32.1774	-1.60419	32.1774	-0.20076	32.1774	0.84602	32.1774	2.14092	32.1774	3.43451							1.54102	1942.59	1.53957	885.224
32.1969	-2.73351	32.1969	-1.60757	32.1969	-0.16682	32.1969	0.8564	32.1969	2.12078	32.1969	3.42504							1.55478	1972.02	1.55332	827.151
32.2164	-2.73742	32.2164	-1.58985	32.2164	-0.18882	32.2164	0.8443	32.2164	2.12258	32.2164	3.42459							1.56854	1979.65	1.56707	764.083
32.2359	-2.73546	32.2359	-1.59449	32.2359	-0.20202	32.2359	0.8564	32.2359	2.11862	32.2359	3.44714							1.5823	1964.31	1.58081	704.494
32.2554	-2.73625	32.2554	-1.59259	32.2554	-0.19825	32.2554	0.84386	32.2554	2.12905	32.2554	3.42414							1.59606	1928.6	1.59456	656.416
32.2749	-2.73449	32.2749	-1.58943	32.2749	-0.20014	32.2749	0.85554	32.2749	2.12437	32.2749	3.41647							1.60981	1878.32	1.6083	626.369
32.2943	-2.74093	32.2943	-1.589	32.2943	-0.19322	32.2943	0.83997	32.2943	2.15315	32.2943	3.4291							1.62357	1821.43	1.62205	618.496
32.3138	-2.74523	32.3138	-1.5928	32.3138	-0.22653	32.3138	0.85727	32.3138	2.13265	32.3138	3.44083							1.63733	1766.98	1.6358	634.005
32.3333	-2.72687	32.3333	-1.57572	32.3333	-0.19951	32.3333	0.83349	32.3333	2.13804	32.3333	3.46022							1.65109	1723.51	1.64954	670.999
32.3528	-2.75363	32.3528	-1.58373	32.3528	-0.24351	32.3528	0.83695	32.3528	2.13804	32.3528	3.42278							1.66485	1697.69	1.66329	724.725
32.3723	-2.73976	32.3723	-1.58289	32.3723	-0.21082	32.3723	0.85121	32.3723	2.12833	32.3723	3.43181							1.67861	1693.44	1.67704	788.195
32.3918	-2.72707	32.3918	-1.57593	32.3918	-0.22088	32.3918	0.84905	32.3918	2.12653	32.3918	3.44218							1.69237	1711.07	1.69078	853.112
32.4113	-2.74992	32.4113	-1.59997	32.4113	-0.21836	32.4113	0.85164	32.4113	2.12545	32.4113	3.44985							1.70613	1747.28	1.70453	910.961
32.4308	-2.74035	32.4308	-1.59006	32.4308	-0.20076	32.4308	0.84602	32.4308	2.10999	32.4308	3.40204							1.71989	1796.01	1.71827	954.156
32.4502	-2.7382	32.4502	-1.59217	32.4502	-0.19951	32.4502	0.83089	32.4502	2.12761	32.4502	3.41241							1.73365	1849.06	1.73202	977.051
32.4697	-2.7382	32.4697	-1.59554	32.4697	-0.21082	32.4697	0.84084	32.4697	2.1438	32.4697	3.4309							1.74741	1897.62	1.74577	976.683
32.4892	-2.73761	32.4892	-1.60377	32.4892	-0.21522	32.4892	0.85467	32.4892	2.13948	32.4892	3.4309							1.76116	1933.63	1.75951	953.181
32.5087	-2.73918	32.5087	-1.58036	32.5087	-0.16117	32.5087	0.83565	32.5087	2.12869	32.5087	3.41692							1.77492	1950.98	1.77326	909.742
32.5282	-2.73254	32.5282	-1.59639	32.5282	-0.21334	32.5282	0.85078	32.5282	2.11286	32.5282	3.46969							1.78868	1946.62	1.78701	852.219
32.5477	-2.71769	32.5477	-1.59069	32.5477	-0.21271	32.5477	0.83089	32.5477	2.11862	32.5477	3.42594							1.80244	1921	1.80075	788.332
32.5672	-2.75168	32.5672	-1.58985	32.5672	-0.20328	32.5672	0.84473	32.5672	2.12186	32.5672	3.44173							1.8162	1877.71	1.8145	726.64
32.5867	-2.73644	32.5867	-1.5831	32.5867	-0.20139	32.5867	0.82743	32.5867	2.11754	32.5867	3.43181							1.82996	1823.28	1.82824	675.401
32.6062	-2.72961	32.6062	-1.57508	32.6062	-0.20391	32.6062	0.83867	32.6062	2.12761	32.6062	3.42098							1.84372	1765.89	1.84199	641.464
32.6256	-2.73586	32.6256	-1.58479	32.6256	-0.22591	32.6256	0.83435	32.6256	2.14524	32.6256	3.43226							1.85748	1714.14	1.85574	629.354
32.6451	-2.74015	32.6451	-1.58943	32.6451	-0.23031	32.6451	0.8551	32.6451	2.14776	32.6451	3.41782							1.87124	1675.79	1.86948	640.665
32.6646	-2.7425	32.6646	-1.58795	32.6646	-0.22276	32.6646	0.84862	32.6646	2.1197	32.6646	3.41872							1.885	1656.41	1.88323	673.848
32.6841	-2.72961	32.6841	-1.57825	32.6841	-0.23219	32.6841	0.84862	32.6841	2.1179	32.6841	3.42504							1.89876	1658.58	1.89697	724.42
32.7036	-2.7382	32.7036	-1.58289	32.7036	-0.20705	32.7036	0.85208	32.7036	2.14919	32.7036	3.41557							1.91251	1681.65	1.91072	785.564
32.7231	-2.74718	32.7231	-1.59322	32.7231	-0.23785	32.7231	0.84732	32.7231	2.12473	32.7231	3.43992							1.92627	1721.61	1.92447	849.042
32.7426	-2.73664	32.7426	-1.58668	32.7426	-0.24476	32.7426	0.84473	32.7426	2.12581	32.7426	3.41647							1.94003	1771.81	1.93821	906.299
32.7621	-2.74152	32.7621	-1.59217	32.7621	-0.22591	32.7621	0.8417	32.7621	2.11646	32.7621	3.43992							1.95379	1824.17	1.95196	949.627
32.7815	-2.73058	32.7815	-1.59301	32.7815	-0.22905	32.7815	0.843	32.7815	2.13193	32.7815	3.41782							1.96755	1870.18	1.96571	973.182
32.801	-2.7298	32.801	-1.58225	32.801	-0.21334	32.801	0.85251	32.801	2.1233	32.801	3.4088							1.98131	1902.48	1.97945	973.769
32.8205	-2.74562	32.8205	-1.59154	32.8205	-0.20202	32.8205	0.83695	32.8205	2.10171	32.8205	3.42955							1.99507	1915.86	1.9932	951.271
32.84	-2.73097	32.84	-1.58647	32.84	-0.21962	32.84	0.83176	32.84	2.11754	32.84	3.41782							2.00883	1908.03	2.00694	908.654
32.8595	-2.73586	32.8595	-1.58605	32.8595	-0.20705	32.8595	0.84213	32.8595	2.11358	32.8595	3.41557							2.02259	1880.18	2.02069	851.564
32.879	-2.74152	32.879	-1.58774	32.879	-0.21648	32.879	0.84516	32.879	2.14092	32.879	3.42775							2.03635	1836.69	2.03444	787.565
32.8985	-2.73839	32.8985	-1.5812	32.8985	-0.17059	32.8985	0.84516	32.8985	2.11466	32.8985	3.41151							2.0501	1784.26	2.04818	725.115
32.918	-2.74367	32.918	-1.58647	32.918	-0.22465	32.918	0.83219	32.918	2.12941	32.918	3.42053							2.06386	1731.08	2.06193	672.43
32.9375	-2.74171	32.9375	-1.589	32.9375	-0.21459	32.9375	0.84905	32.9375	2.13121	32.9375	3.40474							2.07762	1685.31	2.07567	636.38
32.9569	-2.75461	32.9569	-1.59449	32.9569	-0.22653	32.9569	0.84689	32.9569	2.11286	32.9569	3.39707							2.09138	1653.91	2.08942	621.564
32.9764	-2.73625	32.9764	-1.58563	32.9764	-0.22591	32.9764	0.84862	32.9764	2.13589	32.9764	3.42188							2.10514	1641.49	2.10317	629.707
32.9959	-2.73586	32.9959	-1.57677	32.9959	-0.23093	32.9959	0.83176	32.9959	2.12509	32.9959	3.39211							2.1189	1649.43	2.11691	659.427
33.0154	-2.74523	33.0154	-1.59449	33.0154	-0.22465	33.0154	0.83997	33.0154	2.13984	33.0154	3.42188							2.13266	1675.78	2.13066	706.44
33.0349	-2.73566	33.0349	-1.58647	33.0349	-0.18065	33.0349	0.84473	33.0349	2.13553	33.0349	3.41241							2.14642	1715.7	2.14441	764.142
33.0544	-2.74504	33.0544	-1.58036	33.0544	-0.20642	33.0544	0.85899	33.0544	2.11214	33.0544	3.42594							2.16018	1762.04	2.15815	824.504
33.0739	-2.74328	33.0739	-1.60904	33.0739	-0.20956	33.0739	0.83003	33.0739	2.10963	33.0739	3.42143							2.17394	1806.66	2.1719	879.164
33.0934	-2.74406	33.0934	-1.59723	33.0934	-0.23219	33.0934	0.83954	33.0934	2.11107	33.0934	3.41692							2.1877	1841.76	2.18564	920.56
33.1128	-2.74035	33.1128	-1.59449	33.1128	-0.22591	33.1128	0.83176	33.1128	2.14056	33.1128	3.44714							2.20146	1861.07	2.19939	942.943
33.1323	-2.73996	33.1323	-1.60314	33.1323	-0.23533	33.1323	0.83608	33.1323	2.14776	33.1323	3.40113							2.21521	1861.08	2.21314	943.145
33.1518	-2.73761	33.1518	-1.59976	33.1518	-0.23533	33.1518	0.83867	33.1518	2.13013	33.1518	3.43587							2.22897	1841.38	2.22688	921.001
33.1713	-2.74504	33.1713	-1.59132	33.1713	-0.24728	33.1713	0.843	33.1713	2.11754	33.1713	3.38805							2.24273	1804.8	2.24063	879.364
33.1908	-2.74386	33.1908	-1.59217	33.1908	-0.25545	33.1908	0.84732	33.1908	2.10855	33.1908	3.39617							2.25649	1757.03	2.25438	823.706
33.2103	-2.74972	33.2103	-1.59596	33.2103	-0.20328	33.2103	0.83132	33.2103	2.11466	33.2103	3.42549							2.27025	1705.62	2.26812	761.373
33.2298	-2.75421	33.2298	-1.60398	33.2298	-0.24539	33.2298	0.843	33.2298	2.12617	33.2298	3.41015
33.2493	-2.75304	33.2493	-1.58247	33.2493	-0.22968	33.2493	0.84386	33.2493	2.10459	33.2493	3.41602
33.2687	-2.74582	33.2687	-1.59238	33.2687	-0.22213	33.2687	0.83522	33.2687	2.12941	33.2687	3.41692
33.2882	-2.74953	33.2882	-1.58732	33.2882	-0.24162	33.2882	0.8417	33.2882	2.13229	33.2882	3.39753
33.3077	-2.75988	33.3077	-1.58373	33.3077	-0.22905	33.3077	0.83003	33.3077	2.10063	33.3077	3.40429
33.3272	-2.74484	33.3272	-1.58711	33.3272	-0.19636	33.3272	0.83392	33.3272	2.1215	33.3272	3.41331
33.3467	-2.73859	33.3467	-1.60672	33.3467	-0.21774	33.3467	0.84343	33.3467	2.12366	33.3467	3.41376
33.3662	-2.738	33.3662	-1.58542	33.3662	-0.25922	33.3662	0.83305	33.3662	2.11502	33.3662	3.4291
33.3857	-2.74777	33.3857	-1.59048	33.3857	-0.2479	33.3857	0.84084	33.3857	2.11358	33.3857	3.42278
33.4052	-2.75382	33.4052	-1.59132	33.4052	-0.24476	33.4052	0.8296	33.4052	2.10315	33.4052	3.41647
33.4247	-2.74953	33.4247	-1.60714	33.4247	-0.24225	33.4247	0.83219	33.4247	2.10171	33.4247	3.42775
33.4441	-2.74504	33.4441	-1.59618	33.4441	-0.25356	33.4441	0.8283	33.4441	2.11358	33.4441	3.43045
33.4636	-2.76027	33.4636	-1.59702	33.4636	-0.2479	33.4636	0.84775	33.4636	2.12581	33.4636	3.40249
33.4831	-2.73918	33.4831	-1.59702	33.4831	-0.23973	33.4831	0.83565	33.4831	2.10711	33.4831	3.40339
33.5026	-2.75168	33.5026	-1.59386	33.5026	-0.22151	33.5026	0.83089	33.5026	2.11214	33.5026	3.39166
33.5221	-2.74992	33.5221	-1.58922	33.5221	-0.27367	33.5221	0.83911	33.5221	2.10423	33.5221	3.40564
33.5416	-2.74816	33.5416	-1.58647	33.5416	-0.24602	33.5416	0.84516	33.5416	2.11322	33.5416	3.40745
33.5611	-2.74875	33.5611	-1.59322	33.5611	-0.19699	33.5611	0.83867	33.5611	2.1143	33.5611	3.43496
33.5806	-2.74132	33.5806	-1.58964	33.5806	-0.2567	33.5806	0.83695	33.5806	2.10747	33.5806	3.39617
33.6	-2.74679	33.6	-1.60039	33.6	-0.19511	33.6	0.83867	33.6	2.11035	33.6	3.41196
33.6195	-2.72648	33.6195	-1.60082	33.6195	-0.22653	33.6195	0.83695	33.6195	2.1179	33.6195	3.39978
33.639	-2.74777	33.639	-1.59512	33.639	-0.22968	33.639	0.82787	33.639	2.10207	33.639	3.39707
33.6585	-2.73507	33.6585	-1.5909	33.6585	-0.23219	33.6585	0.83608	33.6585	2.10135	33.6585	3.40023
33.678	-2.76515	33.678	-1.58985	33.678	-0.20454	33.678	0.82354	33.678	2.10603	33.678	3.40745
33.6975	-2.73918	33.6975	-1.5985	33.6975	-0.25419	33.6975	0.83132	33.6975	2.10135	33.6975	3.40068
33.717	-2.75558	33.717	-1.6025	33.717	-0.24162	33.717	0.82311	33.717	2.12078	33.717	3.39166
33.7365	-2.75285	33.7365	-1.60166	33.7365	-0.22591	33.7365	0.84689	33.7365	2.10423	33.7365	3.39707
33.7559	-2.75734	33.7559	-1.59765	33.7559	-0.2831	33.7559	0.82873	33.7559	2.10423	33.7559	3.39301
33.7754	-2.75871	33.7754	-1.60989	33.7754	-0.24351	33.7754	0.83522	33.7754	2.10495	33.7754	3.39843
33.7949	-2.75675	33.7949	-1.59618	33.7949	-0.24162	33.7949	0.8443	33.7949	2.11286	33.7949	3.40158
33.8144	-2.75929	33.8144	-1.6025	33.8144	-0.2567	33.8144	0.82743	33.8144	2.10207	33.8144	3.40294
33.8339	-2.76046	33.8339	-1.59132	33.8339	-0.24413	33.8339	0.83651	33.8339	2.10459	33.8339	3.41151
33.8534	-2.7591	33.8534	-1.59533	33.8534	-0.26928	33.8534	0.84386	33.8534	2.10999	33.8534	3.39662
33.8729	-2.75578	33.8729	-1.60039	33.8729	-0.23156	33.8729	0.83867	33.8729	2.11358	33.8729	3.40339
33.8924	-2.75421	33.8924	-1.6044	33.8924	-0.22905	33.8924	0.83867	33.8924	2.11286	33.8924	3.39843
33.9119	-2.75636	33.9119	-1.59491	33.9119	-0.22842	33.9119	0.84084	33.9119	2.09955	33.9119	3.42098
33.9313	-2.75754	33.9313	-1.59364	33.9313	-0.26739	33.9313	0.83867	33.9313	2.08768	33.9313	3.40384
33.9508	-2.75714	33.9508	-1.6025	33.9508	-0.24665	33.9508	0.83565	33.9508	2.10711	33.9508	3.37272
33.9703	-2.755	33.9703	-1.58394	33.9703	-0.24036	33.9703	0.843	33.9703	2.10495	33.9703	3.37858
33.9898	-2.76007	33.9898	-1.60061	33.9898	-0.26236	33.9898	0.84257	33.9898	2.09812	33.9898	3.39933
34.0093	-2.7464	34.0093	-1.60841	34.0093	-0.24225	34.0093	0.83392	34.0093	2.09524	34.0093	3.39572
34.0288	-2.75812	34.0288	-1.5947	34.0288	-0.27116	34.0288	0.84127	34.0288	2.10603	34.0288	3.40474
34.0483	-2.76964	34.0483	-1.59913	34.0483	-0.24225	34.0483	0.83911	34.0483	2.09596	34.0483	3.37903
34.0678	-2.76476	34.0678	-1.60714	34.0678	-0.2567	34.0678	0.83651	34.0678	2.11502	34.0678	3.38805
34.0872	-2.74543	34.0872	-1.60103	34.0872	-0.27933	34.0872	0.83089	34.0872	2.09128	34.0872	3.41331
34.1067	-2.75382	34.1067	-1.59618	34.1067	-0.24162	34.1067	0.83867	34.1067	2.08984	34.1067	3.38129
34.1262	-2.75187	34.1262	-1.59111	34.1262	-0.25796	34.1262	0.84689	34.1262	2.10711	34.1262	3.40384
34.1457	-2.76105	34.1457	-1.59491	34.1457	-0.25419	34.1457	0.84646	34.1457	2.1143	34.1457	3.39121
34.1652	-2.75714	34.1652	-1.59744	34.1652	-0.2963	34.1652	0.83132	34.1652	2.0938	34.1652	3.40023
34.1847	-2.755	34.1847	-1.5985	34.1847	-0.23722	34.1847	0.83954	34.1847	2.10639	34.1847	3.37678
34.2042	-2.75832	34.2042	-1.59639	34.2042	-0.2655	34.2042	0.83176	34.2042	2.11826	34.2042	3.37633
34.2237	-2.7507	34.2237	-1.59301	34.2237	-0.2655	34.2237	0.83997	34.2237	2.09488	34.2237	3.40068
34.2432	-2.76281	34.2432	-1.59343	34.2432	-0.25922	34.2432	0.83911	34.2432	2.10351	34.2432	3.3664
34.2626	-2.75031	34.2626	-1.59554	34.2626	-0.26425	34.2626	0.85381	34.2626	2.10567	34.2626	3.40068
34.2821	-2.74621	34.2821	-1.59786	34.2821	-0.25922	34.2821	0.84646	34.2821	2.09884	34.2821	3.39482
34.3016	-2.74562	34.3016	-1.59364	34.3016	-0.24602	34.3016	0.83781	34.3016	2.10567	34.3016	3.36866
34.3211	-2.76828	34.3211	-1.6082	34.3211	-0.2567	34.3211	0.83046	34.3211	2.09236	34.3211	3.38038
34.3406	-2.76574	34.3406	-1.59386	34.3406	-0.27116	34.3406	0.82873	34.3406	2.09524	34.3406	3.36234
34.3601	-2.75832	34.3601	-1.59048	34.3601	-0.25168	34.3601	0.84732	34.3601	2.10315	34.3601	3.39933
34.3796	-2.74894	34.3796	-1.59997	34.3796	-0.26739	34.3796	0.8417	34.3796	2.09272	34.3796	3.37407
34.3991	-2.76105	34.3991	-1.60335	34.3991	-0.25545	34.3991	0.82614	34.3991	2.09668	34.3991	3.37362
34.4185	-2.76828	34.4185	-1.61136	34.4185	-0.25608	34.4185	0.84257	34.4185	2.08804	34.4185	3.3664
34.438	-2.76183	34.438	-1.58711	34.438	-0.24288	34.438	0.83435	34.438	2.10099	34.438	3.36099
34.4575	-2.76066	34.4575	-1.59512	34.4575	-0.26865	34.4575	0.827	34.4575	2.11718	34.4575	3.3867
34.477	-2.74992	34.477	-1.60609	34.477	-0.2743	34.477	0.82787	34.477	2.0956	34.477	3.37452
34.4965	-2.75656	34.4965	-1.5985	34.4965	-0.26425	34.4965	0.83392	34.4965	2.11826	34.4965	3.37768
34.516	-2.76535	34.516	-1.5947	34.516	-0.2919	34.516	0.83478	34.516	2.09668	34.516	3.37813
34.5355	-2.75363	34.5355	-1.60061	34.5355	-0.28247	34.5355	0.84473	34.5355	2.09524	34.5355	3.39437
34.555	-2.77238	34.555	-1.60293	34.555	-0.29316	34.555	0.84516	34.555	2.09488	34.555	3.37136
34.5744	-2.77004	34.5744	-1.59723	34.5744	-0.24979	34.5744	0.82873	34.5744	2.08661	34.5744	3.38941
34.5939	-2.76144	34.5939	-1.60039	34.5939	-0.28373	34.5939	0.83651	34.5939	2.10099	34.5939	3.36324
34.6134	-2.76007	34.6134	-1.6101	34.6134	-0.25733	34.6134	0.84602	34.6134	2.10279	34.6134	3.34656
34.6329	-2.77121	34.6329	-1.60166	34.6329	-0.3007	34.6329	0.84343	34.6329	2.09812	34.6329	3.35738
34.6524	-2.76183	34.6524	-1.59364	34.6524	-0.27367	34.6524	0.82614	34.6524	2.09344	34.6524	3.38986
34.6719	-2.75793	34.6719	-1.59575	34.6719	-0.2523	34.6719	0.84862	34.6719	2.09416	34.6719	3.37813
34.6914	-2.76281	34.6914	-1.60293	34.6914	-0.27053	34.6914	0.83089	34.6914	2.09308	34.6914	3.35873
34.7109	-2.77062	34.7109	-1.59407	34.7109	-0.27619	34.7109	0.84689	34.7109	2.09452	34.7109	3.3867
34.7304	-2.75832	34.7304	-1.59301	34.7304	-0.25985	34.7304	0.84473	34.7304	2.09919	34.7304	3.37227
34.7498	-2.76789	34.7498	-1.61263	34.7498	-0.27179	34.7498	0.82484	34.7498	2.10207	34.7498	3.39662
34.7693	-2.77082	34.7693	-1.59807	34.7693	-0.2831	34.7693	0.83651	34.7693	2.10279	34.7693	3.38444
34.7888	-2.76066	34.7888	-1.59512	34.7888	-0.27619	34.7888	0.82181	34.7888	2.08948	34.7888	3.35738
34.8083	-2.76007	34.8083	-1.60799	34.8083	-0.29002	34.8083	0.82354	34.8083	2.07761	34.8083	3.36685
34.8278	-2.75851	34.8278	-1.61136	34.8278	-0.27682	34.8278	0.83824	34.8278	2.09128	34.8278	3.35016
34.8473	-2.76593	34.8473	-1.60061	34.8473	-0.25859	34.8473	0.84386	34.8473	2.09164	34.8473	3.37046
34.8668	-2.75089	34.8668	-1.60946	34.8668	-0.29002	34.8668	0.82354	34.8668	2.10099	34.8668	3.36685
34.8863	-2.76613	34.8863	-1.60356	34.8863	-0.26425	34.8863	0.82916	34.8863	2.09164	34.8863	3.36009
34.9057	-2.76496	34.9057	-1.59618	34.9057	-0.2787	34.9057	0.84257	34.9057	2.08589	34.9057	3.37497
34.9252	-2.77531	34.9252	-1.6063	34.9252	-0.27933	34.9252	0.82225	34.9252	2.10135	34.9252	3.33889
34.9447	-2.76613	34.9447	-1.59238	34.9447	-0.27682	34.9447	0.83695	34.9447	2.08265	34.9447	3.36956
34.9642	-2.76691	34.9642	-1.60314	34.9642	-0.29002	34.9642	0.83046	34.9642	2.09524	34.9642	3.38444
34.9837	-2.77843	34.9837	-1.6101	34.9837	-0.25168	34.9837	0.83911	34.9837	2.08661	34.9837	3.37903
35.0032	-2.77199	35.0032	-1.59618	35.0032	-0.2831	35.0032	0.83954	35.0032	2.09488	35.0032	3.3655
35.0227	-2.76652	35.0227	-1.59322	35.0227	-0.2743	35.0227	0.83132	35.0227	2.0956	35.0227	3.35513
35.0422	-2.76632	35.0422	-1.59807	35.0422	-0.25985	35.0422	0.83132	35.0422	2.09236	35.0422	3.39211
35.0616	-2.75539	35.0616	-1.59997	35.0616	-0.26739	35.0616	0.83738	35.0616	2.07869	35.0616	3.35467
35.0811	-2.76671	35.0811	-1.612	35.0811	-0.31327	35.0811	0.85424	35.0811	2.09452	35.0811	3.37993
35.1006	-2.76066	35.1006	-1.59407	35.1006	-0.30636	35.1006	0.81706	35.1006	2.09812	35.1006	3.38399
35.1201	-2.7755	35.1201	-1.60061	35.1201	-0.27933	35.1201	0.83478	35.1201	2.07977	35.1201	3.37768
35.1396	-2.76593	35.1396	-1.60419	35.1396	-0.27242	35.1396	0.82311	35.1396	2.08157	35.1396	3.34926
35.1591	-2.75988	35.1591	-1.60778	35.1591	-0.27493	35.1591	0.84386	35.1591	2.08661	35.1591	3.36866
35.1786	-2.7591	35.1786	-1.59955	35.1786	-0.30573	35.1786	0.81576	35.1786	2.09812	35.1786	3.34791
35.1981	-2.75675	35.1981	-1.60187	35.1981	-0.26048	35.1981	0.8404	35.1981	2.08625	35.1981	3.34926
35.2176	-2.77257	35.2176	-1.6044	35.2176	-0.27556	35.2176	0.84257	35.2176	2.09128	35.2176	3.33979
35.237	-2.75714	35.237	-1.60735	35.237	-0.27367	35.237	0.83651	35.237	2.08948	35.237	3.3461
35.2565	-2.77941	35.2565	-1.60567	35.2565	-0.30824	35.2565	0.83565	35.2565	2.08732	35.2565	3.37587
35.276	-2.7755	35.276	-1.59238	35.276	-0.28373	35.276	0.81663	35.276	2.09164	35.276	3.38129
35.2955	-2.76476	35.2955	-1.60335	35.2955	-0.29756	35.2955	0.8296	35.2955	2.08445	35.2955	3.37813
35.315	-2.75734	35.315	-1.61326	35.315	-0.26676	35.315	0.83954	35.315	2.09344	35.315	3.3664
35.3345	-2.76652	35.3345	-1.59533	35.3345	-0.3095	35.3345	0.83781	35.3345	2.07114	35.3345	3.36821
35.354	-2.76535	35.354	-1.60946	35.354	-0.30133	35.354	0.83392	35.354	2.09344	35.354	3.35783
35.3735	-2.77531	35.3735	-1.59343	35.3735	-0.29442	35.3735	0.83392	35.3735	2.07761	35.3735	3.36685
35.3929	-2.75265	35.3929	-1.60735	35.3929	-0.28625	35.3929	0.84602	35.3929	2.09919	35.3929	3.3443
35.4124	-2.75851	35.4124	-1.59955	35.4124	-0.28939	35.4124	0.82743	35.4124	2.07689	35.4124	3.33799
35.4319	-2.75636	35.4319	-1.60335	35.4319	-0.28687	35.4319	0.81706	35.4319	2.08661	35.4319	3.35783
35.4514	-2.76515	35.4514	-1.60672	35.4514	-0.30636	35.4514	0.83565	35.4514	2.08337	35.4514	3.35197
35.4709	-2.74328	35.4709	-1.59744	35.4709	-0.28687	35.4709	0.82398	35.4709	2.07509	35.4709	3.36685
35.4904	-2.76925	35.4904	-1.60503	35.4904	-0.26236	35.4904	0.83608	35.4904	2.0715	35.4904	3.35648
35.5099	-2.77004	35.5099	-1.60018	35.5099	-0.29567	35.5099	0.83824	35.5099	2.092	35.5099	3.34385
35.5294	-2.76007	35.5294	-1.59807	35.5294	-0.26865	35.5294	0.82916	35.5294	2.08265	35.5294	3.3637
35.5489	-2.76125	35.5489	-1.61263	35.5489	-0.3007	35.5489	0.8296	35.5489	2.09308	35.5489	3.31949
35.5683	-2.75754	35.5683	-1.60946	35.5683	-0.26488	35.5683	0.83176	35.5683	2.07797	35.5683	3.35648
35.5878	-2.75636	35.5878	-1.60862	35.5878	-0.29819	35.5878	0.84473	35.5878	2.07977	35.5878	3.34295
35.6073	-2.76144	35.6073	-1.59871	35.6073	-0.27682	35.6073	0.84257	35.6073	2.08193	35.6073	3.36009
35.6268	-2.75207	35.6268	-1.60609	35.6268	-0.27242	35.6268	0.83695	35.6268	2.08337	35.6268	3.3646
35.6463	-2.75714	35.6463	-1.59491	35.6463	-0.29065	35.6463	0.83565	35.6463	2.08409	35.6463	3.3434
35.6658	-2.76437	35.6658	-1.60039	35.6658	-0.27933	35.6658	0.83262	35.6658	2.08517	35.6658	3.35107
35.6853	-2.75461	35.6853	-1.60546	35.6853	-0.28059	35.6853	0.83003	35.6853	2.09416	35.6853	3.34881
35.7048	-2.76867	35.7048	-1.60187	35.7048	-0.29316	35.7048	0.8296	35.7048	2.09272	35.7048	3.37362
35.7242	-2.76554	35.7242	-1.60061	35.7242	-0.29819	35.7242	0.83824	35.7242	2.08481	35.7242	3.3443
35.7437	-2.75519	35.7437	-1.60398	35.7437	-0.30699	35.7437	0.83522	35.7437	2.09344	35.7437	3.35738
35.7632	-2.7507	35.7632	-1.59786	35.7632	-0.27242	35.7632	0.83522	35.7632	2.08696	35.7632	3.34656
35.7827	-2.75187	35.7827	-1.60335	35.7827	-0.26425	35.7827	0.85424	35.7827	2.0884	35.7827	3.33934
35.8022	-2.74289	35.8022	-1.59575	35.8022	-0.27116	35.8022	0.83738	35.8022	2.09524	35.8022	3.35197
35.8217	-2.75832	35.8217	-1.60419	35.8217	-0.29756	35.8217	0.83867	35.8217	2.10027	35.8217	3.35016
35.8412	-2.74816	35.8412	-1.59955	35.8412	-0.2963	35.8412	0.83738	35.8412	2.09955	35.8412	3.34926
35.8607	-2.75226	35.8607	-1.59554	35.8607	-0.29065	35.8607	0.84343	35.8607	2.10027	35.8607	3.35693
35.8801	-2.76027	35.8801	-1.59955	35.8801	-0.29756	35.8801	0.83003	35.8801	2.08768	35.8801	3.35783
35.8996	-2.73703	35.8996	-1.59702	35.8996	-0.27807	35.8996	0.83219	35.8996	2.07725	35.8996	3.34114
35.9191	-2.75363	35.9191	-1.59407	35.9191	-0.2963	35.9191	0.84992	35.9191	2.10423	35.9191	3.35738
35.9386	-2.75031	35.9386	-1.60651	35.9386	-0.27619	35.9386	0.83176	35.9386	2.08301	35.9386	3.3673
35.9581	-2.74718	35.9581	-1.58858	35.9581	-0.29567	35.9581	0.82873	35.9581	2.09452	35.9581	3.35152
35.9776	-2.73625	35.9776	-1.59639	35.9776	-0.26362	35.9776	0.84473	35.9776	2.08804	35.9776	3.35918
35.9971	-2.73293	35.9971	-1.60503	35.9971	-0.27179	35.9971	0.8417	35.9971	2.08625	35.9971	3.35783
36.0166	-2.74171	36.0166	-1.60482	36.0166	-0.27619	36.0166	0.8404	36.0166	2.07833	36.0166	3.36234
36.0361	-2.74504	36.0361	-1.59596	36.0361	-0.28939	36.0361	0.84257	36.0361	2.08409	36.0361	3.33528
36.0555	-2.72629	36.0555	-1.6082	36.0555	-0.29002	36.0555	0.83565	36.0555	2.0884	36.0555	3.34385
36.075	-2.73234	36.075	-1.60208	36.075	-0.26739	36.075	0.85467	36.075	2.0884	36.075	3.34926
36.0945	-2.7425	36.0945	-1.58352	36.0945	-0.30447	36.0945	0.83695	36.0945	2.09344	36.0945	3.34791
36.114	-2.74054	36.114	-1.61453	36.114	-0.32019	36.114	0.83997	36.114	2.10243	36.114	3.33573
36.1335	-2.73781	36.1335	-1.60546	36.1335	-0.29253	36.1335	0.84862	36.1335	2.08553	36.1335	3.35738
36.153	-2.73273	36.153	-1.61094	36.153	-0.28373	36.153	0.84516	36.153	2.08948	36.153	3.34475
36.1725	-2.73254	36.1725	-1.60187	36.1725	-0.28562	36.1725	0.84559	36.1725	2.10099	36.1725	3.34204
36.192	-2.73039	36.192	-1.59934	36.192	-0.28247	36.192	0.84775	36.192	2.08876	36.192	3.35377
36.2114	-2.73156	36.2114	-1.60546	36.2114	-0.28499	36.2114	0.84213	36.2114	2.08984	36.2114	3.35873
36.2309	-2.71984	36.2309	-1.58753	36.2309	-0.27933	36.2309	0.85856	36.2309	2.09128	36.2309	3.35377
36.2504	-2.73566	36.2504	-1.61052	36.2504	-0.28562	36.2504	0.83176	36.2504	2.07617	36.2504	3.33799
36.2699	-2.72492	36.2699	-1.59871	36.2699	-0.29756	36.2699	0.84257	36.2699	2.07258	36.2699	3.35287
36.2894	-2.72492	36.2894	-1.60419	36.2894	-0.30384	36.2894	0.83651	36.2894	2.07258	36.2894	3.35377
36.3089	-2.72355	36.3089	-1.6044	36.3089	-0.31642	36.3089	0.85208	36.3089	2.09272	36.3089	3.34385
36.3284	-2.73117	36.3284	-1.59829	36.3284	-0.27053	36.3284	0.84127	36.3284	2.0938	36.3284	3.3425
36.3479	-2.70793	36.3479	-1.59512	36.3479	-0.29504	36.3479	0.85856	36.3479	2.07869	36.3479	3.34881
36.3673	-2.7214	36.3673	-1.59512	36.3673	-0.2875	36.3673	0.84559	36.3673	2.10279	36.3673	3.3443
36.3868	-2.73195	36.3868	-1.60166	36.3868	-0.29504	36.3868	0.85727	36.3868	2.10315	36.3868	3.33573
36.4063	-2.73	36.4063	-1.59807	36.4063	-0.2655	36.4063	0.85856	36.4063	2.09056	36.4063	3.34971
36.4258	-2.71515	36.4258	-1.61157	36.4258	-0.29253	36.4258	0.86505	36.4258	2.08049	36.4258	3.33844
36.4453	-2.72336	36.4453	-1.59639	36.4453	-0.29253	36.4453	0.83911	36.4453	2.09308	36.4453	3.35197
36.4648	-2.72961	36.4648	-1.59111	36.4648	-0.28876	36.4648	0.84257	36.4648	2.08265	36.4648	3.33483
36.4843	-2.73156	36.4843	-1.58858	36.4843	-0.2919	36.4843	0.84732	36.4843	2.10495	36.4843	3.35964
36.5038	-2.72453	36.5038	-1.6044	36.5038	-0.30447	36.5038	0.8577	36.5038	2.0956	36.5038	3.33483
36.5233	-2.74308	36.5233	-1.60714	36.5233	-0.2963	36.5233	0.85164	36.5233	2.092	36.5233	3.33122
36.5427	-2.7339	36.5427	-1.59786	36.5427	-0.26173	36.5427	0.85164	36.5427	2.09164	36.5427	3.33753
36.5622	-2.72043	36.5622	-1.59955	36.5622	-0.29379	36.5622	0.86418	36.5622	2.08948	36.5622	3.35422
36.5817	-2.72511	36.5817	-1.59428	36.5817	-0.24853	36.5817	0.85208	36.5817	2.09128	36.5817	3.34024
36.6012	-2.72902	36.6012	-1.60145	36.6012	-0.29882	36.6012	0.84862	36.6012	2.07869	36.6012	3.35513
36.6207	-2.73488	36.6207	-1.60271	36.6207	-0.27179	36.6207	0.85597	36.6207	2.08984	36.6207	3.35693
36.6402	-2.73214	36.6402	-1.59575	36.6402	-0.29253	36.6402	0.84992	36.6402	2.10315	36.6402	3.3443
36.6597	-2.74718	36.6597	-1.61284	36.6597	-0.25859	36.6597	0.85683	36.6597	2.09524	36.6597	3.33438
36.6792	-2.73781	36.6792	-1.5985	36.6792	-0.29756	36.6792	0.86764	36.6792	2.08912	36.6792	3.34926
36.6986	-2.75539	36.6986	-1.60124	36.6986	-0.30007	36.6986	0.83435	36.6986	2.08589	36.6986	3.34656
36.7181	-2.74972	36.7181	-1.59069	36.7181	-0.27933	36.7181	0.85121	36.7181	2.0679	36.7181	3.34475
36.7376	-2.74543	36.7376	-1.59976	36.7376	-0.26048	36.7376	0.85208	36.7376	2.09884	36.7376	3.3231
36.7571	-2.73879	36.7571	-1.59744	36.7571	-0.29442	36.7571	0.85813	36.7571	2.10459	36.7571	3.34565
36.7766	-2.75129	36.7766	-1.589	36.7766	-0.27807	36.7766	0.85856	36.7766	2.09596	36.7766	3.34926
36.7961	-2.75226	36.7961	-1.59892	36.7961	-0.2655	36.7961	0.86116	36.7961	2.10675	36.7961	3.3664
36.8156	-2.7548	36.8156	-1.60419	36.8156	-0.2699	36.8156	0.86375	36.8156	2.10243	36.8156	3.34024
36.8351	-2.7464	36.8351	-1.59554	36.8351	-0.24665	36.8351	0.86634	36.8351	2.10963	36.8351	3.37633
36.8546	-2.7466	36.8546	-1.60419	36.8546	-0.30762	36.8546	0.87196	36.8546	2.10999	36.8546	3.32987
36.874	-2.75675	36.874	-1.59533	36.874	-0.27493	36.874	0.87845	36.874	2.10999	36.874	3.33979
36.8935	-2.76359	36.8935	-1.60398	36.8935	-0.30573	36.8935	0.8564	36.8935	2.10783	36.8935	3.3425
36.913	-2.74308	36.913	-1.59765	36.913	-0.29944	36.913	0.87586	36.913	2.09812	36.913	3.3425
36.9325	-2.76242	36.9325	-1.59048	36.9325	-0.28562	36.9325	0.86851	36.9325	2.11358	36.9325	3.3452
36.952	-2.74582	36.952	-1.60968	36.952	-0.31893	36.952	0.84819	36.952	2.10675	36.952	3.35016
36.9715	-2.7757	36.9715	-1.59744	36.9715	-0.3007	36.9715	0.85251	36.9715	2.10207	36.9715	3.35107
36.991	-2.75793	36.991	-1.59069	36.991	-0.28247	36.991	0.86591	36.991	2.09092	36.991	3.33483
37.0105	-2.76613	37.0105	-1.58331	37.0105	-0.2655	37.0105	0.86807	37.0105	2.10531	37.0105	3.34791
37.0299	-2.7673	37.0299	-1.58964	37.0299	-0.26362	37.0299	0.85943	37.0299	2.09884	37.0299	3.33438
37.0494	-2.76359	37.0494	-1.59217	37.0494	-0.26362	37.0494	0.86721	37.0494	2.10315	37.0494	3.3434
37.0689	-2.76105	37.0689	-1.59069	37.0689	-0.26739	37.0689	0.87499	37.0689	2.10783	37.0689	3.35783
37.0884	-2.7591	37.0884	-1.58542	37.0884	-0.21711	37.0884	0.8871	37.0884	2.10963	37.0884	3.3646
37.1079	-2.76027	37.1079	-1.60145	37.1079	-0.27493	37.1079	0.87759	37.1079	2.10531	37.1079	3.33753
37.1274	-2.76847	37.1274	-1.58078	37.1274	-0.24225	37.1274	0.86116	37.1274	2.09488	37.1274	3.34656
37.1469	-2.75382	37.1469	-1.58436	37.1469	-0.25042	37.1469	0.86505	37.1469	2.08696	37.1469	3.37768
37.1664	-2.77062	37.1664	-1.59111	37.1664	-0.24602	37.1664	0.88191	37.1664	2.12006	37.1664	3.35964
37.1858	-2.77355	37.1858	-1.59512	37.1858	-0.29127	37.1858	0.86289	37.1858	2.1233	37.1858	3.35107
37.2053	-2.76281	37.2053	-1.58605	37.2053	-0.27682	37.2053	0.88234	37.2053	2.13589	37.2053	3.35467
37.2248	-2.77492	37.2248	-1.58352	37.2248	-0.26802	37.2248	0.88839	37.2248	2.1143	37.2248	3.33393
37.2443	-2.77336	37.2443	-1.59322	37.2443	-0.28247	37.2443	0.87715	37.2443	2.10639	37.2443	3.34385
37.2638	-2.77179	37.2638	-1.58415	37.2638	-0.29127	37.2638	0.88364	37.2638	2.12186	37.2638	3.35377
37.2833	-2.77629	37.2833	-1.59322	37.2833	-0.26739	37.2833	0.87975	37.2833	2.13085	37.2833	3.36234
37.3028	-2.77062	37.3028	-1.5831	37.3028	-0.27493	37.3028	0.9005	37.3028	2.12186	37.3028	3.35197
37.3223	-2.78761	37.3223	-1.58394	37.3223	-0.24476	37.3223	0.89531	37.3223	2.12941	37.3223	3.35107
37.3418	-2.77414	37.3418	-1.59154	37.3418	-0.25985	37.3418	0.90223	37.3418	2.13301	37.3418	3.35197
37.3612	-2.78703	37.3612	-1.57529	37.3612	-0.25796	37.3612	0.90612	37.3612	2.1438	37.3612	3.3673
37.3807	-2.77668	37.3807	-1.57972	37.3807	-0.25168	37.3807	0.90612	37.3807	2.13445	37.3807	3.38715
37.4002	-2.78625	37.4002	-1.58268	37.4002	-0.21145	37.4002	0.91606	37.4002	2.1215	37.4002	3.36595
37.4197	-2.77433	37.4197	-1.57529	37.4197	-0.22968	37.4197	0.91477	37.4197	2.16502	37.4197	3.36279
37.4392	-2.78293	37.4392	-1.56939	37.4392	-0.24476	37.4392	0.93249	37.4392	2.14848	37.4392	3.38129
37.4587	-2.78859	37.4587	-1.58225	37.4587	-0.23596	37.4587	0.92903	37.4587	2.15999	37.4587	3.40158
37.4782	-2.78839	37.4782	-1.57065	37.4782	-0.19762	37.4782	0.92947	37.4782	2.16718	37.4782	3.39437
37.4977	-2.78156	37.4977	-1.5715	37.4977	-0.19511	37.4977	0.96319	37.4977	2.1938	37.4977	3.40158
37.5171	-2.78429	37.5171	-1.57192	37.5171	-0.19448	37.5171	0.94935	37.5171	2.1733	37.5171	3.39076
37.5366	-2.77609	37.5366	-1.56876	37.5366	-0.18254	37.5366	0.9567	37.5366	2.17042	37.5366	3.37948
37.5561	-2.77004	37.5561	-1.55526	37.5561	-0.19511	37.5561	0.96449	37.5561	2.18912	37.5561	3.39707
37.5756	-2.78449	37.5756	-1.55821	37.5756	-0.1618	37.5756	0.98091	37.5756	2.2233	37.5756	3.41151
37.5951	-2.77726	37.5951	-1.55673	37.5951	-0.13728	37.5951	0.99129	37.5951	2.21934	37.5951	3.42594
37.6146	-2.78683	37.6146	-1.55483	37.6146	-0.12408	37.6146	0.974	37.6146	2.23013	37.6146	3.42684
37.6341	-2.77589	37.6341	-1.54998	37.6341	-0.07317	37.6341	1.01637	37.6341	2.21826	37.6341	3.43902
37.6536	-2.77453	37.6536	-1.53691	37.6536	-0.06249	37.6536	1.02804	37.6536	2.24488	37.6536	3.46203
37.673	-2.78625	37.673	-1.55631	37.673	-0.08763	37.673	1.03496	37.673	2.25531	37.673	3.46067
37.6925	-2.78761	37.6925	-1.52172	37.6925	-0.03169	37.6925	1.03409	37.6925	2.29596	37.6925	3.44895
37.712	-2.77043	37.712	-1.52151	37.712	-0.01032	37.712	1.06219	37.712	2.28984	37.712	3.48593
37.7315	-2.78254	37.7315	-1.52826	37.7315	0.02614	37.7315	1.10759	37.7315	2.32437	37.7315	3.49405
37.751	-2.78058	37.751	-1.52636	37.751	0.02991	37.751	1.14564	37.751	2.32869	37.751	3.46564
37.7705	-2.77961	37.7705	-1.52193	37.7705	0.06951	37.7705	1.14693	37.7705	2.35855	37.7705	3.52021
37.79	-2.77921	37.79	-1.5137	37.79	0.11476	37.79	1.17114	37.79	2.38265	37.79	3.50307
37.8095	-2.78136	37.8095	-1.49662	37.8095	0.14179	37.8095	1.19708	37.8095	2.40675	37.8095	3.50307
37.829	-2.77687	37.829	-1.49198	37.829	0.13802	37.829	1.24594	37.829	2.38337	37.829	3.51525
37.8484	-2.76984	37.8484	-1.48185	37.8484	0.1267	37.8484	1.24551	37.8484	2.44632	37.8484	3.53104
37.8679	-2.77765	37.8679	-1.47363	37.8679	0.1531	37.8679	1.28744	37.8679	2.47689	37.8679	3.5369
37.8874	-2.77941	37.8874	-1.4711	37.8874	0.24298	37.8874	1.33976	37.8874	2.51934	37.8874	3.53826
37.9069	-2.77961	37.9069	-1.46667	37.9069	0.23544	37.9069	1.39726	37.9069	2.59488	37.9069	3.57569
37.9264	-2.78527	37.9264	-1.45	37.9264	0.24738	37.9264	1.42406	37.9264	2.64524	37.9264	3.60411
37.9459	-2.77257	37.9459	-1.44853	37.9459	0.26372	37.9459	1.49497	37.9459	2.64704	37.9459	3.62621
37.9654	-2.78351	37.9654	-1.40993	37.9654	0.24801	37.9654	1.50966	37.9654	2.73085	37.9654	3.65869
37.9849	-2.77179	37.9849	-1.4055	37.9849	0.32909	37.9849	1.54944	37.9849	2.75279	37.9849	3.70695
38.0043	-2.78293	38.0043	-1.3939	38.0043	0.28824	38.0043	1.62467	38.0043	2.84632	38.0043	3.75071
38.0238	-2.7841	38.0238	-1.37892	38.0238	0.35612	38.0238	1.64369	38.0238	2.85495	38.0238	3.82648
38.0433	-2.78429	38.0433	-1.36795	38.0433	0.29515	38.0433	1.70551	38.0433	2.88013	38.0433	3.84723
38.0628	-2.77961	38.0628	-1.33864	38.0628	0.30898	38.0628	1.70422	38.0628	2.88661	38.0628	3.97759
38.0823	-2.77609	38.0823	-1.32893	38.0823	0.23984	38.0823	1.72281	38.0823	2.93876	38.0823	4.00149
38.1018	-2.77433	38.1018	-1.33378	38.1018	0.27252	38.1018	1.75826	38.1018	2.92509	38.1018	4.0272
38.1213	-2.78312	38.1213	-1.31923	38.1213	0.21533	38.1213	1.74442	38.1213	2.92366	38.1213	4.10343
38.1408	-2.78507	38.1408	-1.32239	38.1408	0.23041	38.1408	1.74442	38.1408	2.87437	38.1408	4.0696
38.1603	-2.77804	38.1603	-1.3418	38.1603	0.18956	38.1603	1.66833	38.1603	2.83984	38.1603	4.07682
38.1797	-2.79074	38.1797	-1.35593	38.1797	0.09213	38.1797	1.64672	38.1797	2.81071	38.1797	3.99067
38.1992	-2.77961	38.1992	-1.38335	38.1992	0.14556	38.1992	1.58878	38.1992	2.80279	38.1992	3.97218
38.2187	-2.77765	38.2187	-1.38124	38.2187	0.03996	38.2187	1.53561	38.2187	2.74812	38.2187	3.89955
38.2382	-2.78	38.2382	-1.41225	38.2382	0.04122	38.2382	1.47421	38.2382	2.64955	38.2382	3.88241
38.2577	-2.78156	38.2577	-1.43608	38.2577	-0.01535	38.2577	1.44049	38.2577	2.59416	38.2577	3.82242
38.2772	-2.77746	38.2772	-1.45106	38.2772	-0.04552	38.2772	1.37175	38.2772	2.56646	38.2772	3.75882
38.2967	-2.78097	38.2967	-1.47278	38.2967	-0.03043	38.2967	1.29868	38.2967	2.50027	38.2967	3.7065
38.3162	-2.77296	38.3162	-1.47742	38.3162	-0.11277	38.3162	1.26626	38.3162	2.45927	38.3162	3.66591
38.3356	-2.78058	38.3356	-1.50063	38.3356	-0.12534	38.3356	1.25977	38.3356	2.43265	38.3356	3.6005
38.3551	-2.7757	38.3551	-1.51413	38.3551	-0.11277	38.3551	1.21567	38.3551	2.38625	38.3551	3.56532
38.3746	-2.78175	38.3746	-1.52657	38.3746	-0.15237	38.3746	1.16855	38.3746	2.33661	38.3746	3.54728
38.3941	-2.78664	38.3941	-1.5291	38.3941	-0.17374	38.3941	1.1184	38.3941	2.33013	38.3941	3.52157
38.4136	-2.78918	38.4136	-1.54134	38.4136	-0.15362	38.4136	1.10456	38.4136	2.29919	38.4136	3.4936
38.4331	-2.788	38.4331	-1.5348	38.4331	-0.17311	38.4331	1.07906	38.4331	2.27725	38.4331	3.46609
38.4526	-2.77511	38.4526	-1.54091	38.4526	-0.18945	38.4526	1.05139	38.4526	2.25315	38.4526	3.46067
38.4721	-2.7841	38.4721	-1.54218	38.4721	-0.22842	38.4721	1.03971	38.4721	2.25351	38.4721	3.43316
38.4915	-2.77589	38.4915	-1.54935	38.4915	-0.22528	38.4915	1.0034	38.4915	2.23445	38.4915	3.4282
38.511	-2.78625	38.511	-1.56095	38.511	-0.26613	38.511	0.99172	38.511	2.2402	38.511	3.4291
38.5305	-2.77668	38.5305	-1.55146	38.5305	-0.22968	38.5305	0.99864	38.5305	2.21358	38.5305	3.4282
38.55	-2.77043	38.55	-1.55209	38.55	-0.20014	38.55	0.96189	38.55	2.21826	38.55	3.38084
38.5695	-2.763	38.5695	-1.558	38.5695	-0.23093	38.5695	0.97746	38.5695	2.20135	38.5695	3.39482
38.589	-2.78234	38.589	-1.55526	38.589	-0.23031	38.589	0.96232	38.589	2.19668	38.589	3.4097
38.6085	-2.77199	38.6085	-1.5696	38.6085	-0.24728	38.6085	0.95584	38.6085	2.17258	38.6085	3.41782
38.628	-2.78586	38.628	-1.58542	38.628	-0.24036	38.628	0.94373	38.628	2.15891	38.628	3.37227
38.6475	-2.77531	38.6475	-1.58078	38.6475	-0.24853	38.6475	0.93033	38.6475	2.16394	38.6475	3.37858
38.6669	-2.78468	38.6669	-1.58521	38.6669	-0.25922	38.6669	0.9433	38.6669	2.15747	38.6669	3.3876
38.6864	-2.77511	38.6864	-1.57909	38.6864	-0.26802	38.6864	0.94373	38.6864	2.15855	38.6864	3.40745
38.7059	-2.78136	38.7059	-1.5793	38.7059	-0.23848	38.7059	0.92774	38.7059	2.16502	38.7059	3.37993
38.7254	-2.78273	38.7254	-1.58985	38.7254	-0.26236	38.7254	0.9165	38.7254	2.15063	38.7254	3.36911
38.7449	-2.788	38.7449	-1.58436	38.7449	-0.31327	38.7449	0.93076	38.7449	2.14488	38.7449	3.36144
38.7644	-2.77531	38.7644	-1.58668	38.7644	-0.25733	38.7644	0.9005	38.7644	2.14416	38.7644	3.35603
38.7839	-2.76789	38.7839	-1.58057	38.7839	-0.29316	38.7839	0.8992	38.7839	2.14308	38.7839	3.38444
38.8034	-2.78273	38.8034	-1.58268	38.8034	-0.27807	38.8034	0.9165	38.8034	2.13912	38.8034	3.36099
38.8228	-2.77336	38.8228	-1.58795	38.8228	-0.2787	38.8228	0.8992	38.8228	2.13948	38.8228	3.35693
38.8423	-2.77765	38.8423	-1.58436	38.8423	-0.28436	38.8423	0.89142	38.8423	2.12941	38.8423	3.3646
38.8618	-2.77921	38.8618	-1.58521	38.8618	-0.29693	38.8618	0.89272	38.8618	2.13409	38.8618	3.34926
38.8813	-2.78918	38.8813	-1.59301	38.8813	-0.25482	38.8813	0.90569	38.8813	2.1384	38.8813	3.34746
38.9008	-2.77531	38.9008	-1.58626	38.9008	-0.28247	38.9008	0.89618	38.9008	2.12509	38.9008	3.3646
38.9203	-2.79386	38.9203	-1.58036	38.9203	-0.29002	38.9203	0.89488	38.9203	2.12437	38.9203	3.36415
38.9398	-2.79035	38.9398	-1.60293	38.9398	-0.26739	38.9398	0.87759	38.9398	2.11646	38.9398	3.33618
38.9593	-2.77609	38.9593	-1.59217	38.9593	-0.29127	38.9593	0.88407	38.9593	2.13121	38.9593	3.36009
38.9787	-2.78664	38.9787	-1.58795	38.9787	-0.28185	38.9787	0.88796	38.9787	2.10567	38.9787	3.35603
38.9982	-2.78195	38.9982	-1.59386	38.9982	-0.28939	38.9982	0.88493	38.9982	2.1125	38.9982	3.34475
39.0177	-2.79191	39.0177	-1.59322	39.0177	-0.27116	39.0177	0.89401	39.0177	2.12402	39.0177	3.36144
39.0372	-2.78273	39.0372	-1.60103	39.0372	-0.2611	39.0372	0.87586	39.0372	2.10999	39.0372	3.3434
39.0567	-2.77785	39.0567	-1.59554	39.0567	-0.31139	39.0567	0.87456	39.0567	2.10891	39.0567	3.34791
39.0762	-2.7839	39.0762	-1.58542	39.0762	-0.28562	39.0762	0.88061	39.0762	2.11646	39.0762	3.35964
39.0957	-2.78293	39.0957	-1.60082	39.0957	-0.30699	39.0957	0.87283	39.0957	2.11466	39.0957	3.35332
39.1152	-2.78195	39.1152	-1.59976	39.1152	-0.30762	39.1152	0.87499	39.1152	2.10999	39.1152	3.3434
39.1347	-2.77277	39.1347	-1.59132	39.1347	-0.3271	39.1347	0.87369	39.1347	2.10243	39.1347	3.34791
39.1541	-2.78156	39.1541	-1.58922	39.1541	-0.28122	39.1541	0.87369	39.1541	2.1179	39.1541	3.36415
39.1736	-2.77531	39.1736	-1.59407	39.1736	-0.30007	39.1736	0.8724	39.1736	2.11322	39.1736	3.34971
39.1931	-2.7841	39.1931	-1.59048	39.1931	-0.2963	39.1931	0.86375	39.1931	2.11466	39.1931	3.33438
39.2126	-2.77804	39.2126	-1.59976	39.2126	-0.31453	39.2126	0.86072	39.2126	2.09308	39.2126	3.33302
39.2321	-2.78625	39.2321	-1.59006	39.2321	-0.2787	39.2321	0.87499	39.2321	2.10351	39.2321	3.34159
39.2516	-2.78488	39.2516	-1.59428	39.2516	-0.31453	39.2516	0.86548	39.2516	2.08948	39.2516	3.33528
39.2711	-2.78175	39.2711	-1.59744	39.2711	-0.3007	39.2711	0.86418	39.2711	2.08912	39.2711	3.35332
39.2906	-2.78351	39.2906	-1.60166	39.2906	-0.30636	39.2906	0.87326	39.2906	2.11143	39.2906	3.34295
39.31	-2.77257	39.31	-1.60841	39.31	-0.3051	39.31	0.8845	39.31	2.09668	39.31	3.33663
39.3295	-2.7839	39.3295	-1.59892	39.3295	-0.32081	39.3295	0.86029	39.3295	2.08661	39.3295	3.35648
39.349	-2.77843	39.349	-1.59934	39.349	-0.32019	39.349	0.85294	39.349	2.09596	39.349	3.33844
39.3685	-2.77765	39.3685	-1.5966	39.3685	-0.30573	39.3685	0.86289	39.3685	2.10315	39.3685	3.34746
39.388	-2.77648	39.388	-1.5909	39.388	-0.29756	39.388	0.86159	39.388	2.10711	39.388	3.33167
39.4075	-2.77785	39.4075	-1.5966	39.4075	-0.30762	39.4075	0.8564	39.4075	2.11107	39.4075	3.33753
39.427	-2.77121	39.427	-1.59575	39.427	-0.31642	39.427	0.85035	39.427	2.09092	39.427	3.35016
39.4465	-2.77726	39.4465	-1.59575	39.4465	-0.29882	39.4465	0.87067	39.4465	2.0956	39.4465	3.33844
39.466	-2.78429	39.466	-1.5966	39.466	-0.3051	39.466	0.86289	39.466	2.08409	39.466	3.30325
39.4854	-2.77843	39.4854	-1.59596	39.4854	-0.31076	39.4854	0.86029	39.4854	2.08157	39.4854	3.36054
39.5049	-2.77863	39.5049	-1.60609	39.5049	-0.2963	39.5049	0.84127	39.5049	2.08121	39.5049	3.33347
39.5244	-2.77961	39.5244	-1.60588	39.5244	-0.28876	39.5244	0.85424	39.5244	2.10423	39.5244	3.3452
39.5439	-2.77082	39.5439	-1.59702	39.5439	-0.3051	39.5439	0.83651	39.5439	2.09272	39.5439	3.32761
39.5634	-2.77824	39.5634	-1.59765	39.5634	-0.27619	39.5634	0.84905	39.5634	2.08804	39.5634	3.35107
39.5829	-2.77707	39.5829	-1.60377	39.5829	-0.29442	39.5829	0.85813	39.5829	2.0974	39.5829	3.33393
39.6024	-2.77765	39.6024	-1.60314	39.6024	-0.30322	39.6024	0.86289	39.6024	2.10927	39.6024	3.32716
39.6219	-2.78683	39.6219	-1.59364	39.6219	-0.30322	39.6219	0.8551	39.6219	2.07761	39.6219	3.35197
39.6413	-2.78195	39.6413	-1.58964	39.6413	-0.32019	39.6413	0.85554	39.6413	2.08445	39.6413	3.33979
39.6608	-2.7925	39.6608	-1.5928	39.6608	-0.3227	39.6608	0.85208	39.6608	2.08589	39.6608	3.34475
39.6803	-2.77062	39.6803	-1.6082	39.6803	-0.27933	39.6803	0.84689	39.6803	2.09991	39.6803	3.34746
39.6998	-2.76691	39.6998	-1.6063	39.6998	-0.31139	39.6998	0.84862	39.6998	2.09668	39.6998	3.33032
39.7193	-2.79015	39.7193	-1.59829	39.7193	-0.29316	39.7193	0.84819	39.7193	2.0715	39.7193	3.33979
39.7388	-2.78957	39.7388	-1.6101	39.7388	-0.29379	39.7388	0.88148	39.7388	2.0938	39.7388	3.34746
39.7583	-2.77004	39.7583	-1.5909	39.7583	-0.31013	39.7583	0.84905	39.7583	2.10963	39.7583	3.32942
39.7778	-2.77218	39.7778	-1.59892	39.7778	-0.30384	39.7778	0.83435	39.7778	2.08265	39.7778	3.34701
39.7972	-2.78507	39.7972	-1.59343	39.7972	-0.32836	39.7972	0.85424	39.7972	2.10063	39.7972	3.33167
39.8167	-2.78488	39.8167	-1.59681	39.8167	-0.30322	39.8167	0.84862	39.8167	2.08481	39.8167	3.34295
39.8362	-2.7798	39.8362	-1.59786	39.8362	-0.30887	39.8362	0.84084	39.8362	2.07545	39.8362	3.33032
39.8557	-2.78839	39.8557	-1.6044	39.8557	-0.31139	39.8557	0.85078	39.8557	2.08337	39.8557	3.34295
39.8752	-2.7714	39.8752	-1.59723	39.8752	-0.29693	39.8752	0.85986	39.8752	2.07869	39.8752	3.31904
39.8947	-2.76925	39.8947	-1.60567	39.8947	-0.33401	39.8947	0.85035	39.8947	2.08876	39.8947	3.34295
39.9142	-2.7673	39.9142	-1.59512	39.9142	-0.3051	39.9142	0.85554	39.9142	2.08337	39.9142	3.33302
39.9337	-2.78117	39.9337	-1.59512	39.9337	-0.33527	39.9337	0.86072	39.9337	2.09236	39.9337	3.32851
39.9532	-2.78175	39.9532	-1.60968	39.9532	-0.31327	39.9532	0.84213	39.9532	2.07797	39.9532	3.35287
39.9726	-2.7714	39.9726	-1.59259	39.9726	-0.31956	39.9726	0.83219	39.9726	2.0938	39.9726	3.36595
39.9921	-2.77902	39.9921	-1.60229	39.9921	-0.29819	39.9921	0.85554	39.9921	2.08553	39.9921	3.33257
40.0116	-2.78058	40.0116	-1.59364	40.0116	-0.30699	40.0116	0.85337	40.0116	2.08661	40.0116	3.32355
40.0311	-2.78371	40.0311	-1.60293	40.0311	-0.30447	40.0311	0.85208	40.0311	2.0938	40.0311	3.31814
40.0506	-2.77882	40.0506	-1.60778	40.0506	-0.30887	40.0506	0.84992	40.0506	2.09092	40.0506	3.36099
40.0701	-2.77941	40.0701	-1.59934	40.0701	-0.32396	40.0701	0.83867	40.0701	2.08517	40.0701	3.31363
40.0896	-2.78879	40.0896	-1.60503	40.0896	-0.3139	40.0896	0.84386	40.0896	2.08121	40.0896	3.31363
40.1091	-2.77218	40.1091	-1.59238	40.1091	-0.30447	40.1091	0.84646	40.1091	2.08984	40.1091	3.35016
40.1285	-2.77804	40.1285	-1.60208	40.1285	-0.32396	40.1285	0.84862	40.1285	2.09344	40.1285	3.33528
40.148	-2.76886	40.148	-1.59997	40.148	-0.32899	40.148	0.85467	40.148	2.0902	40.148	3.32671
40.1675	-2.7839	40.1675	-1.60061	40.1675	-0.30887	40.1675	0.85164	40.1675	2.06934	40.1675	3.33032
40.187	-2.7755	40.187	-1.60314	40.187	-0.32899	40.187	0.83867	40.187	2.08301	40.187	3.33393
40.2065	-2.76652	40.2065	-1.60229	40.2065	-0.32899	40.2065	0.84819	40.2065	2.07689	40.2065	3.324
40.226	-2.79035	40.226	-1.60546	40.226	-0.3183	40.226	0.86072	40.226	2.07941	40.226	3.33393
40.2455	-2.76964	40.2455	-1.60461	40.2455	-0.30196	40.2455	0.84775	40.2455	2.0715	40.2455	3.32716
40.265	-2.78332	40.265	-1.60567	40.265	-0.2743	40.265	0.84257	40.265	2.08193	40.265	3.33032
40.2844	-2.77765	40.2844	-1.60714	40.2844	-0.32396	40.2844	0.84559	40.2844	2.08517	40.2844	3.34656
40.3039	-2.78586	40.3039	-1.60229	40.3039	-0.31642	40.3039	0.83911	40.3039	2.07833	40.3039	3.3249
40.3234	-2.78136	40.3234	-1.60018	40.3234	-0.31013	40.3234	0.843	40.3234	2.08984	40.3234	3.3461
40.3429	-2.77296	40.3429	-1.59596	40.3429	-0.31642	40.3429	0.83003	40.3429	2.092	40.3429	3.33077
40.3624	-2.78488	40.3624	-1.59997	40.3624	-0.31767	40.3624	0.85078	40.3624	2.07222	40.3624	3.35603
40.3819	-2.78136	40.3819	-1.6025	40.3819	-0.30573	40.3819	0.84646	40.3819	2.07545	40.3819	3.3461
40.4014	-2.78742	40.4014	-1.60672	40.4014	-0.30887	40.4014	0.83478	40.4014	2.09416	40.4014	3.33302
40.4209	-2.77257	40.4209	-1.60546	40.4209	-0.33779	40.4209	0.83522	40.4209	2.08984	40.4209	3.34114
40.4404	-2.77375	40.4404	-1.59934	40.4404	-0.29819	40.4404	0.84948	40.4404	2.08049	40.4404	3.34204
40.4598	-2.77687	40.4598	-1.59997	40.4598	-0.33339	40.4598	0.85554	40.4598	2.06718	40.4598	3.33889
40.4793	-2.78859	40.4793	-1.61368	40.4793	-0.3007	40.4793	0.82916	40.4793	2.07366	40.4793	3.33167
40.4988	-2.77336	40.4988	-1.60377	40.4988	-0.31642	40.4988	0.84386	40.4988	2.08157	40.4988	3.31408
40.5183	-2.7755	40.5183	-1.59955	40.5183	-0.32396	40.5183	0.84862	40.5183	2.08193	40.5183	3.35152
40.5378	-2.78058	40.5378	-1.61748	40.5378	-0.29819	40.5378	0.8443	40.5378	2.07869	40.5378	3.3425
40.5573	-2.77082	40.5573	-1.60419	40.5573	-0.3139	40.5573	0.83003	40.5573	2.07617	40.5573	3.32536
40.5768	-2.77707	40.5768	-1.61094	40.5768	-0.32961	40.5768	0.84646	40.5768	2.07797	40.5768	3.33799
40.5963	-2.77765	40.5963	-1.5909	40.5963	-0.28059	40.5963	0.83824	40.5963	2.06934	40.5963	3.33347
40.6157	-2.78703	40.6157	-1.60145	40.6157	-0.31076	40.6157	0.84689	40.6157	2.08553	40.6157	3.34656
40.6352	-2.76496	40.6352	-1.60039	40.6352	-0.31642	40.6352	0.85035	40.6352	2.08337	40.6352	3.33257
40.6547	-2.77531	40.6547	-1.59618	40.6547	-0.3315	40.6547	0.85554	40.6547	2.07545	40.6547	3.3249
40.6742	-2.77062	40.6742	-1.58985	40.6742	-0.32459	40.6742	0.8404	40.6742	2.0902	40.6742	3.31588
40.6937	-2.76593	40.6937	-1.6044	40.6937	-0.30824	40.6937	0.85164	40.6937	2.07437	40.6937	3.34159
40.7132	-2.77082	40.7132	-1.6082	40.7132	-0.32081	40.7132	0.84516	40.7132	2.07545	40.7132	3.35783
40.7327	-2.7673	40.7327	-1.59871	40.7327	-0.30762	40.7327	0.85467	40.7327	2.08661	40.7327	3.33979
40.7522	-2.7757	40.7522	-1.60693	40.7522	-0.29002	40.7522	0.84689	40.7522	2.06538	40.7522	3.34656
40.7717	-2.77785	40.7717	-1.59723	40.7717	-0.29944	40.7717	0.85251	40.7717	2.07725	40.7717	3.34024
40.7911	-2.78039	40.7911	-1.59006	40.7911	-0.31642	40.7911	0.84473	40.7911	2.07581	40.7911	3.34475
40.8106	-2.77941	40.8106	-1.58394	40.8106	-0.33401	40.8106	0.83695	40.8106	2.08049	40.8106	3.33167
40.8301	-2.76535	40.8301	-1.60546	40.8301	-0.31202	40.8301	0.84473	40.8301	2.07761	40.8301	3.32987
40.8496	-2.77277	40.8496	-1.59892	40.8496	-0.30573	40.8496	0.83003	40.8496	2.06502	40.8496	3.33257
40.8691	-2.77863	40.8691	-1.59111	40.8691	-0.31579	40.8691	0.83435	40.8691	2.08553	40.8691	3.34024
40.8886	-2.76964	40.8886	-1.59934	40.8886	-0.32521	40.8886	0.84819	40.8886	2.07617	40.8886	3.33844
40.9081	-2.76769	40.9081	-1.59322	40.9081	-0.32836	40.9081	0.83911	40.9081	2.08445	40.9081	3.31227
40.9276	-2.77765	40.9276	-1.59364	40.9276	-0.31327	40.9276	0.8443	40.9276	2.08157	40.9276	3.33077
40.947	-2.77277	40.947	-1.59407	40.947	-0.31013	40.947	0.84257	40.947	2.08085	40.947	3.31137
40.9665	-2.76886	40.9665	-1.60862	40.9665	-0.31453	40.9665	0.84559	40.9665	2.07581	40.9665	3.33483
40.986	-2.78039	40.986	-1.58985	40.986	-0.32459	40.986	0.843	40.986	2.07545	40.986	3.32942
41.0055	-2.76066	41.0055	-1.59744	41.0055	-0.30887	41.0055	0.85597	41.0055	2.06538	41.0055	3.31047
41.025	-2.78039	41.025	-1.6044	41.025	-0.34407	41.025	0.8443	41.025	2.07581	41.025	3.3452
41.0445	-2.77375	41.0445	-1.59765	41.0445	-0.33716	41.0445	0.84343	41.0445	2.08625	41.0445	3.33122
41.064	-2.7716	41.064	-1.60588	41.064	-0.2963	41.064	0.84473	41.064	2.07581	41.064	3.33753
41.0835	-2.79328	41.0835	-1.60609	41.0835	-0.32144	41.0835	0.83651	41.0835	2.06682	41.0835	3.324
41.1029	-2.78429	41.1029	-1.59533	41.1029	-0.34219	41.1029	0.83132	41.1029	2.08625	41.1029	3.3443
41.1224	-2.76925	41.1224	-1.59512	41.1224	-0.31579	41.1224	0.8564	41.1224	2.09632	41.1224	3.31904
41.1419	-2.78234	41.1419	-1.59154	41.1419	-0.3403	41.1419	0.83911	41.1419	2.08013	41.1419	3.33528
41.1614	-2.7757	41.1614	-1.59681	41.1614	-0.33904	41.1614	0.83522	41.1614	2.0679	41.1614	3.32355
41.1809	-2.7675	41.1809	-1.60314	41.1809	-0.33841	41.1809	0.8564	41.1809	2.08409	41.1809	3.30957
41.2004	-2.77316	41.2004	-1.5985	41.2004	-0.31893	41.2004	0.83435	41.2004	2.07977	41.2004	3.32987
41.2199	-2.75929	41.2199	-1.6141	41.2199	-0.33779	41.2199	0.82354	41.2199	2.0697	41.2199	3.33212
41.2394	-2.76789	41.2394	-1.58668	41.2394	-0.31139	41.2394	0.85381	41.2394	2.07294	41.2394	3.33032
41.2589	-2.77687	41.2589	-1.59765	41.2589	-0.30887	41.2589	0.8443	41.2589	2.08229	41.2589	3.31363
41.2783	-2.75421	41.2783	-1.60946	41.2783	-0.32584	41.2783	0.84473	41.2783	2.0715	41.2783	3.33257
41.2978	-2.75832	41.2978	-1.60314	41.2978	-0.31076	41.2978	0.83262	41.2978	2.07114	41.2978	3.32942
41.3173	-2.76964	41.3173	-1.585	41.3173	-0.33087	41.3173	0.83781	41.3173	2.07294	41.3173	3.31904
41.3368	-2.75988	41.3368	-1.60018	41.3368	-0.33024	41.3368	0.83349	41.3368	2.07941	41.3368	3.34701
41.3563	-2.77941	41.3563	-1.59934	41.3563	-0.29944	41.3563	0.84084	41.3563	2.07006	41.3563	3.31904
41.3758	-2.76046	41.3758	-1.59343	41.3758	-0.29504	41.3758	0.83781	41.3758	2.07402	41.3758	3.34295
41.3953	-2.76691	41.3953	-1.60124	41.3953	-0.32081	41.3953	0.83781	41.3953	2.06754	41.3953	3.31543
41.4148	-2.7675	41.4148	-1.59322	41.4148	-0.3403	41.4148	0.83435	41.4148	2.06754	41.4148	3.32896
41.4342	-2.77199	41.4342	-1.58985	41.4342	-0.31704	41.4342	0.8443	41.4342	2.0733	41.4342	3.33753
41.4537	-2.76066	41.4537	-1.58521	41.4537	-0.31202	41.4537	0.83781	41.4537	2.06934	41.4537	3.32896
41.4732	-2.76593	41.4732	-1.59596	41.4732	-0.2963	41.4732	0.84343	41.4732	2.08589	41.4732	3.33302
41.4927	-2.76027	41.4927	-1.59976	41.4927	-0.33276	41.4927	0.85121	41.4927	2.07006	41.4927	3.32896
41.5122	-2.76164	41.5122	-1.60461	41.5122	-0.30636	41.5122	0.84084	41.5122	2.06826	41.5122	3.3213
41.5317	-2.77004	41.5317	-1.58668	41.5317	-0.31264	41.5317	0.84473	41.5317	2.09164	41.5317	3.31679
41.5512	-2.75832	41.5512	-1.59259	41.5512	-0.30322	41.5512	0.83305	41.5512	2.07689	41.5512	3.31633
41.5707	-2.76457	41.5707	-1.5985	41.5707	-0.27053	41.5707	0.85294	41.5707	2.06718	41.5707	3.3231
41.5902	-2.7589	41.5902	-1.58879	41.5902	-0.28185	41.5902	0.85251	41.5902	2.07078	41.5902	3.33257
41.6096	-2.7673	41.6096	-1.59892	41.6096	-0.30887	41.6096	0.84257	41.6096	2.07869	41.6096	3.31092
41.6291	-2.76652	41.6291	-1.59364	41.6291	-0.32207	41.6291	0.84257	41.6291	2.0715	41.6291	3.3028
41.6486	-2.76086	41.6486	-1.5909	41.6486	-0.30573	41.6486	0.8417	41.6486	2.07869	41.6486	3.31949
41.6681	-2.76066	41.6681	-1.60166	41.6681	-0.32207	41.6681	0.8404	41.6681	2.0902	41.6681	3.33844
41.6876	-2.75578	41.6876	-1.57846	41.6876	-0.3139	41.6876	0.85035	41.6876	2.06394	41.6876	3.32896
41.7071	-2.76828	41.7071	-1.58626	41.7071	-0.30636	41.7071	0.83824	41.7071	2.07473	41.7071	3.32039
41.7266	-2.75675	41.7266	-1.58732	41.7266	-0.3491	41.7266	0.85035	41.7266	2.08085	41.7266	3.3249
41.7461	-2.76437	41.7461	-1.58036	41.7461	-0.3051	41.7461	0.85554	41.7461	2.07617	41.7461	3.31994
41.7655	-2.74464	41.7655	-1.59407	41.7655	-0.3403	41.7655	0.83219	41.7655	2.0697	41.7655	3.3213
41.785	-2.74914	41.785	-1.59491	41.785	-0.31202	41.785	0.8577	41.785	2.0697	41.785	3.30461
41.8045	-2.74796	41.8045	-1.59154	41.8045	-0.30573	41.8045	0.85035	41.8045	2.07653	41.8045	3.33032
41.824	-2.75207	41.824	-1.59744	41.824	-0.3183	41.824	0.85208	41.824	2.08013	41.824	3.31769
41.8435	-2.75773	41.8435	-1.58879	41.8435	-0.31579	41.8435	0.8443	41.8435	2.07653	41.8435	3.31724
41.863	-2.74621	41.863	-1.59407	41.863	-0.31579	41.863	0.84862	41.863	2.07437	41.863	3.31994
41.8825	-2.74796	41.8825	-1.59259	41.8825	-0.33339	41.8825	0.85554	41.8825	2.0733	41.8825	3.31769
41.902	-2.7589	41.902	-1.59512	41.902	-0.32836	41.902	0.83997	41.902	2.05819	41.902	3.32581
41.9214	-2.7464	41.9214	-1.5869	41.9214	-0.32019	41.9214	0.83738	41.9214	2.08193	41.9214	3.3434
41.9409	-2.74425	41.9409	-1.58858	41.9409	-0.30762	41.9409	0.84732	41.9409	2.0643	41.9409	3.32581
41.9604	-2.75597	41.9604	-1.58352	41.9604	-0.30573	41.9604	0.85164	41.9604	2.07617	41.9604	3.33077
41.9799	-2.74953	41.9799	-1.5734	41.9799	-0.31516	41.9799	0.84689	41.9799	2.07114	41.9799	3.32626
41.9994	-2.73898	41.9994	-1.59111	41.9994	-0.33779	41.9994	0.85337	41.9994	2.07114	41.9994	3.32761
42.0189	-2.73937	42.0189	-1.58774	42.0189	-0.32961	42.0189	0.84732	42.0189	2.07905	42.0189	3.32987
42.0384	-2.75382	42.0384	-1.59829	42.0384	-0.30824	42.0384	0.84646	42.0384	2.07617	42.0384	3.31769
42.0579	-2.73918	42.0579	-1.57424	42.0579	-0.29693	42.0579	0.83132	42.0579	2.07294	42.0579	3.33302
42.0774	-2.74718	42.0774	-1.58858	42.0774	-0.29567	42.0774	0.8564	42.0774	2.07509	42.0774	3.31047
42.0968	-2.75011	42.0968	-1.57192	42.0968	-0.3095	42.0968	0.85424	42.0968	2.08409	42.0968	3.33302
42.1163	-2.74113	42.1163	-1.58457	42.1163	-0.29756	42.1163	0.85121	42.1163	2.06358	42.1163	3.33077
42.1358	-2.73117	42.1358	-1.59301	42.1358	-0.31453	42.1358	0.84775	42.1358	2.08013	42.1358	3.32626
42.1553	-2.74699	42.1553	-1.5715	42.1553	-0.3095	42.1553	0.85164	42.1553	2.07581	42.1553	3.32445
42.1748	-2.74171	42.1748	-1.58732	42.1748	-0.29567	42.1748	0.84689	42.1748	2.07006	42.1748	3.32671
42.1943	-2.73859	42.1943	-1.57656	42.1943	-0.31076	42.1943	0.84257	42.1943	2.07725	42.1943	3.29965
42.2138	-2.73039	42.2138	-1.58711	42.2138	-0.30762	42.2138	0.85597	42.2138	2.08337	42.2138	3.31498
42.2333	-2.73156	42.2333	-1.58162	42.2333	-0.29756	42.2333	0.85813	42.2333	2.08157	42.2333	3.31724
42.2527	-2.74191	42.2527	-1.5715	42.2527	-0.33087	42.2527	0.85164	42.2527	2.07761	42.2527	3.31408
42.2722	-2.72589	42.2722	-1.56665	42.2722	-0.31076	42.2722	0.85035	42.2722	2.07977	42.2722	3.32942
42.2917	-2.73214	42.2917	-1.57213	42.2917	-0.2919	42.2917	0.84559	42.2917	2.07006	42.2917	3.32761
42.3112	-2.73879	42.3112	-1.56222	42.3112	-0.30887	42.3112	0.84343	42.3112	2.06934	42.3112	3.32896
42.3307	-2.73078	42.3307	-1.56918	42.3307	-0.30384	42.3307	0.85035	42.3307	2.07905	42.3307	3.30461
42.3502	-2.73312	42.3502	-1.58289	42.3502	-0.29379	42.3502	0.84473	42.3502	2.08625	42.3502	3.33573
42.3697	-2.72629	42.3697	-1.58099	42.3697	-0.27933	42.3697	0.85337	42.3697	2.0733	42.3697	3.31408
42.3892	-2.72785	42.3892	-1.56644	42.3892	-0.3183	42.3892	0.84689	42.3892	2.08661	42.3892	3.31092
42.4086	-2.7216	42.4086	-1.55737	42.4086	-0.30322	42.4086	0.83651	42.4086	2.07761	42.4086	3.32626
42.4281	-2.71652	42.4281	-1.55146	42.4281	-0.31516	42.4281	0.85164	42.4281	2.07366	42.4281	3.32942
42.4476	-2.71203	42.4476	-1.56538	42.4476	-0.31453	42.4476	0.84473	42.4476	2.07294	42.4476	3.32039
42.4671	-2.70636	42.4671	-1.54893	42.4671	-0.31264	42.4671	0.85554	42.4671	2.06286	42.4671	3.31453
42.4866	-2.71847	42.4866	-1.54429	42.4866	-0.30636	42.4866	0.84689	42.4866	2.09092	42.4866	3.32716
42.5061	-2.72257	42.5061	-1.55441	42.5061	-0.29693	42.5061	0.85943	42.5061	2.09776	42.5061	3.32942
42.5256	-2.7007	42.5256	-1.55399	42.5256	-0.28939	42.5256	0.84559	42.5256	2.07797	42.5256	3.31227
42.5451	-2.70656	42.5451	-1.53184	42.5451	-0.29567	42.5451	0.85164	42.5451	2.07294	42.5451	3.29965
42.5646	-2.70617	42.5646	-1.54028	42.5646	-0.29316	42.5646	0.86072	42.5646	2.07833	42.5646	3.30776
42.584	-2.70812	42.584	-1.53648	42.584	-0.28562	42.584	0.84559	42.584	2.08804	42.584	3.31949
42.6035	-2.69074	42.6035	-1.53395	42.6035	-0.29379	42.6035	0.86764	42.6035	2.05243	42.6035	3.3213
42.623	-2.68019	42.623	-1.5021	42.623	-0.2699	42.623	0.86202	42.623	2.05891	42.623	3.29919
42.6425	-2.66281	42.6425	-1.5097	42.6425	-0.2919	42.6425	0.84646	42.6425	2.07725	42.6425	3.31453
42.662	-2.65519	42.662	-1.51645	42.662	-0.30007	42.662	0.85164	42.662	2.08696	42.662	3.30867
42.6815	-2.6548	42.6815	-1.50358	42.6815	-0.24162	42.6815	0.85381	42.6815	2.0733	42.6815	3.30822
42.701	-2.64054	42.701	-1.49514	42.701	-0.26173	42.701	0.85467	42.701	2.07258	42.701	3.31498
42.7205	-2.61535	42.7205	-1.48565	42.7205	-0.26299	42.7205	0.85597	42.7205	2.07545	42.7205	3.3231
42.7399	-2.605	42.7399	-1.4692	42.7399	-0.28373	42.7399	0.87067	42.7399	2.07402	42.7399	3.31679
42.7594	-2.57765	42.7594	-1.47025	42.7594	-0.25733	42.7594	0.87802	42.7594	2.07581	42.7594	3.32039
42.7789	-2.56281	42.7789	-1.46561	42.7789	-0.24539	42.7789	0.86937	42.7789	2.09164	42.7789	3.33528
42.7984	-2.51496	42.7984	-1.44136	42.7984	-0.24225	42.7984	0.87586	42.7984	2.07905	42.7984	3.3231
42.8179	-2.51652	42.8179	-1.42258	42.8179	-0.22842	42.8179	0.88234	42.8179	2.09344	42.8179	3.31498
42.8374	-2.49836	42.8374	-1.42828	42.8374	-0.18254	42.8374	0.86505	42.8374	2.07402	42.8374	3.3452
42.8569	-2.46613	42.8569	-1.3998	42.8569	-0.22465	42.8569	0.88796	42.8569	2.08121	42.8569	3.3037
42.8764	-2.4339	42.8764	-1.38989	42.8764	-0.17751	42.8764	0.88277	42.8764	2.07473	42.8764	3.32626
42.8959	-2.41925	42.8959	-1.3707	42.8959	-0.15551	42.8959	0.89574	42.8959	2.09236	42.8959	3.31227
42.9153	-2.388	42.9153	-1.35445	42.9153	-0.08386	42.9153	0.8858	42.9153	2.08984	42.9153	3.32175
42.9348	-2.3755	42.9348	-1.33041	42.9348	-0.06186	42.9348	0.89315	42.9348	2.10027	42.9348	3.3231
42.9543	-2.33117	42.9543	-1.30679	42.9543	-0.04175	42.9543	0.90785	42.9543	2.08732	42.9543	3.30416
42.9738	-2.29836	42.9738	-1.30088	42.9738	0.000366693	42.9738	0.9018	42.9738	2.08804	42.9738	3.3028
42.9933	-2.30578	42.9933	-1.27747	42.9933	0.000995228	42.9933	0.8992	42.9933	2.09632	42.9933	3.33393
43.0128	-2.25929	43.0128	-1.25595	43.0128	0.05505	43.0128	0.92255	43.0128	2.09776	43.0128	3.34159
43.0323	-2.2341	43.0323	-1.21081	43.0323	0.07453	43.0323	0.92428	43.0323	2.09344	43.0323	3.31543
43.0518	-2.21339	43.0518	-1.18825	43.0518	0.06951	43.0518	0.94373	43.0518	2.09596	43.0518	3.30776
43.0712	-2.205	43.0712	-1.18424	43.0712	0.09716	43.0712	0.93854	43.0712	2.08732	43.0712	3.31047
43.0907	-2.17336	43.0907	-1.16293	43.0907	0.12482	43.0907	0.94979	43.0907	2.10999	43.0907	3.29153
43.1102	-2.14992	43.1102	-1.1334	43.1102	0.1355	43.1102	0.96146	43.1102	2.08589	43.1102	3.32355
43.1297	-2.11476	43.1297	-1.1083	43.1297	0.16379	43.1297	0.97011	43.1297	2.09524	43.1297	3.30461
43.1492	-2.08664	43.1492	-1.07055	43.1492	0.15561	43.1492	0.98351	43.1492	2.10423	43.1492	3.32265
43.1687	-2.04289	43.1687	-1.0098	43.1687	0.16693	43.1687	0.99907	43.1687	2.10639	43.1687	3.32536
43.1882	-2.04972	43.1882	-0.99483	43.1882	0.17321	43.1882	1.00772	43.1882	2.09776	43.1882	3.31814
43.2077	-2.0173	43.2077	-0.93471	43.2077	0.1795	43.2077	1.02934	43.2077	2.10711	43.2077	3.31002
43.2271	-1.96632	43.2271	-0.88029	43.2271	0.18893	43.2271	1.01982	43.2271	2.12797	43.2271	3.33708
43.2466	-1.95226	43.2466	-0.85119	43.2466	0.21407	43.2466	1.03323	43.2466	2.11214	43.2466	3.31949
43.2661	-1.95285	43.2661	-0.79107	43.2661	0.20841	43.2661	1.07041	43.2661	2.1161	43.2661	3.32761
43.2856	-1.97902	43.2856	-0.77546	43.2856	0.16567	43.2856	1.06954	43.2856	2.1161	43.2856	3.33347
43.3051	-1.99679	43.3051	-0.74403	43.3051	0.11853	43.3051	1.06954	43.3051	2.12437	43.3051	3.32445
43.3246	-2.02336	43.3246	-0.72885	43.3246	0.0827	43.3246	1.07776	43.3246	2.11934	43.3246	3.32987
43.3441	-2.10304	43.3441	-0.80309	43.3441	0.07893	43.3441	1.06522	43.3441	2.12078	43.3441	3.33212
43.3636	-2.16281	43.3636	-0.8514	43.3636	0.000366693	43.3636	1.06565	43.3636	2.11538	43.3636	3.31498
43.3831	-2.21652	43.3831	-0.87839	43.3831	0.000366693	43.3831	1.03582	43.3831	2.11322	43.3831	3.29694
43.4025	-2.26418	43.4025	-0.96213	43.4025	-0.05369	43.4025	1.02155	43.4025	2.12402	43.4025	3.3222
43.422	-2.34464	43.422	-0.99398	43.422	-0.10083	43.422	1.01377	43.422	2.11178	43.422	3.31588
43.4415	-2.4007	43.4415	-1.05156	43.4415	-0.09768	43.4415	1.01247	43.4415	2.10999	43.4415	3.30506
43.461	-2.43273	43.461	-1.12307	43.461	-0.12471	43.461	0.98221	43.461	2.10783	43.461	3.33708
43.4805	-2.49484	43.4805	-1.18445	43.4805	-0.20956	43.4805	0.9727	43.4805	2.11826	43.4805	3.32355
43.5	-2.53781	43.5	-1.22663	43.5	-0.17688	43.5	0.95584	43.5	2.12258	43.5	3.33979
43.5195	-2.56906	43.5195	-1.28717	43.5195	-0.22213	43.5195	0.94244	43.5195	2.11826	43.5195	3.3434
43.539	-2.58683	43.539	-1.3167	43.539	-0.21648	43.539	0.95152	43.539	2.11754	43.539	3.32355
43.5584	-2.63586	43.5584	-1.33315	43.5584	-0.23031	43.5584	0.95022	43.5584	2.14128	43.5584	3.31588
43.5779	-2.64035	43.5779	-1.35024	43.5779	-0.24413	43.5779	0.92125	43.5779	2.12509	43.5779	3.33122
43.5974	-2.64972	43.5974	-1.37428	43.5974	-0.21899	43.5974	0.92125	43.5974	2.12078	43.5974	3.31679
43.6169	-2.66652	43.6169	-1.41942	43.6169	-0.25042	43.6169	0.91347	43.6169	2.1215	43.6169	3.33302
43.6364	-2.66613	43.6364	-1.41204	43.6364	-0.25042	43.6364	0.90828	43.6364	2.13301	43.6364	3.34385
43.6559	-2.67453	43.6559	-1.45992	43.6559	-0.26865	43.6559	0.92471	43.6559	2.12545	43.6559	3.32626
43.6754	-2.68859	43.6754	-1.45844	43.6754	-0.22402	43.6754	0.92817	43.6754	2.12869	43.6754	3.33663
43.6949	-2.71398	43.6949	-1.45591	43.6949	-0.24665	43.6949	0.92385	43.6949	2.13445	43.6949	3.32671
43.7143	-2.71984	43.7143	-1.46393	43.7143	-0.2479	43.7143	0.93336	43.7143	2.13661	43.7143	3.33302
43.7338	-2.7255	43.7338	-1.47321	43.7338	-0.23659	43.7338	0.93509	43.7338	2.14128	43.7338	3.37768
43.7533	-2.72668	43.7533	-1.48375	43.7533	-0.22339	43.7533	0.9299	43.7533	2.13373	43.7533	3.3425
43.7728	-2.72511	43.7728	-1.48354	43.7728	-0.23219	43.7728	0.94417	43.7728	2.14452	43.7728	3.35377
43.7923	-2.73097	43.7923	-1.49219	43.7923	-0.21585	43.7923	0.93206	43.7923	2.15567	43.7923	3.36279
43.8118	-2.73859	43.8118	-1.4924	43.8118	-0.20956	43.8118	0.93163	43.8118	2.16646	43.8118	3.35242
43.8313	-2.74953	43.8313	-1.50738	43.8313	-0.20516	43.8313	0.96838	43.8313	2.14848	43.8313	3.3673
43.8508	-2.74211	43.8508	-1.51202	43.8508	-0.21208	43.8508	0.96924	43.8508	2.16502	43.8508	3.37001
43.8703	-2.73918	43.8703	-1.51518	43.8703	-0.20516	43.8703	0.97054	43.8703	2.17402	43.8703	3.37768
43.8897	-2.75402	43.8897	-1.50843	43.8897	-0.20328	43.8897	0.97573	43.8897	2.1956	43.8897	3.38129
43.9092	-2.74054	43.9092	-1.51075	43.9092	-0.20894	43.9092	0.96189	43.9092	2.17905	43.9092	3.37542
43.9287	-2.75148	43.9287	-1.51539	43.9287	-0.18694	43.9287	0.98437	43.9287	2.17977	43.9287	3.37948
43.9482	-2.74543	43.9482	-1.52636	43.9482	-0.21836	43.9482	0.9874	43.9482	2.1697	43.9482	3.39256
43.9677	-2.75812	43.9677	-1.5213	43.9677	-0.16934	43.9677	0.98913	43.9677	2.18912	43.9677	3.39076
43.9872	-2.75871	43.9872	-1.51898	43.9872	-0.16054	43.9872	1.00513	43.9872	2.18445	43.9872	3.39843
44.0067	-2.75754	44.0067	-1.51792	44.0067	-0.13477	44.0067	1.00599	44.0067	2.20207	44.0067	3.41196
44.0262	-2.75988	44.0262	-1.51919	44.0262	-0.20579	44.0262	1.01334	44.0262	2.22006	44.0262	3.40655
44.0456	-2.75773	44.0456	-1.50759	44.0456	-0.14357	44.0456	1.02372	44.0456	2.22797	44.0456	3.41196
44.0651	-2.76027	44.0651	-1.51623	44.0651	-0.15425	44.0651	1.04058	44.0651	2.23661	44.0651	3.40068
44.0846	-2.77804	44.0846	-1.53712	44.0846	-0.16557	44.0846	1.05874	44.0846	2.2384	44.0846	3.46564
44.1041	-2.7755	44.1041	-1.50632	44.1041	-0.14545	44.1041	1.04317	44.1041	2.25171	44.1041	3.42369
44.1236	-2.76222	44.1236	-1.51117	44.1236	-0.15865	44.1236	1.08424	44.1236	2.25603	44.1236	3.42324
44.1431	-2.76437	44.1431	-1.51581	44.1431	-0.20579	44.1431	1.06522	44.1431	2.26286	44.1431	3.45346
44.1626	-2.76046	44.1626	-1.52741	44.1626	-0.14734	44.1626	1.06695	44.1626	2.28445	44.1626	3.45301
44.1821	-2.77726	44.1821	-1.51771	44.1821	-0.1574	44.1821	1.08813	44.1821	2.28732	44.1821	3.48774
44.2016	-2.78039	44.2016	-1.52256	44.2016	-0.14043	44.2016	1.07646	44.2016	2.27905	44.2016	3.48909
44.221	-2.77336	44.221	-1.51687	44.221	-0.15551	44.221	1.10154	44.221	2.28013	44.221	3.48323
44.2405	-2.77843	44.2405	-1.50611	44.2405	-0.13037	44.2405	1.11667	44.2405	2.28013	44.2405	3.50037
44.26	-2.76886	44.26	-1.5232	44.26	-0.1574	44.26	1.09765	44.26	2.27509	44.26	3.50623
44.2795	-2.76828	44.2795	-1.52088	44.2795	-0.15802	44.2795	1.1024	44.2795	2.29164	44.2795	3.50127
44.299	-2.77746	44.299	-1.49788	44.299	-0.15362	44.299	1.09159	44.299	2.28517	44.299	3.50803
44.3185	-2.78214	44.3185	-1.52552	44.3185	-0.15865	44.3185	1.105	44.3185	2.26502	44.3185	3.51841
44.338	-2.78117	44.338	-1.50906	44.338	-0.15802	44.338	1.06954	44.338	2.2697	44.338	3.50713
44.3575	-2.77785	44.3575	-1.53838	44.3575	-0.20014	44.3575	1.10802	44.3575	2.26862	44.3575	3.48774
44.3769	-2.78156	44.3769	-1.53163	44.3769	-0.23031	44.3769	1.06911	44.3769	2.25027	44.3769	3.4936
44.3964	-2.78371	44.3964	-1.53459	44.3964	-0.20454	44.3964	1.06998	44.3964	2.25531	44.3964	3.46428
44.4159	-2.77961	44.4159	-1.53838	44.4159	-0.21459	44.4159	1.05744	44.4159	2.25423	44.4159	3.46969
44.4354	-2.78586	44.4354	-1.53311	44.4354	-0.22276	44.4354	1.05874	44.4354	2.23804	44.4354	3.47466
44.4549	-2.78312	44.4549	-1.54682	44.4549	-0.23408	44.4549	1.03625	44.4549	2.23661	44.4549	3.43857
44.4744	-2.77746	44.4744	-1.53648	44.4744	-0.24351	44.4744	1.00426	44.4744	2.20423	44.4744	3.44714
44.4939	-2.78488	44.4939	-1.56158	44.4939	-0.25859	44.4939	1.02934	44.4939	2.192	44.4939	3.4282
44.5134	-2.78488	44.5134	-1.56348	44.5134	-0.24665	44.5134	0.99216	44.5134	2.18481	44.5134	3.39888
44.5328	-2.78722	44.5328	-1.56686	44.5328	-0.27179	44.5328	0.99259	44.5328	2.17402	44.5328	3.41015
44.5523	-2.78332	44.5523	-1.56644	44.5523	-0.24288	44.5523	0.99864	44.5523	2.18121	44.5523	3.41602
44.5718	-2.79347	44.5718	-1.56939	44.5718	-0.2919	44.5718	0.9727	44.5718	2.17402	44.5718	3.37181
44.5913	-2.78664	44.5913	-1.56876	44.5913	-0.27556	44.5913	0.96967	44.5913	2.16754	44.5913	3.37993
44.6108	-2.7925	44.6108	-1.56053	44.6108	-0.27745	44.6108	0.942	44.6108	2.14704	44.6108	3.36866
44.6303	-2.78117	44.6303	-1.57487	44.6303	-0.30699	44.6303	0.95973	44.6303	2.15999	44.6303	3.34295
44.6498	-2.78546	44.6498	-1.57213	44.6498	-0.28247	44.6498	0.92947	44.6498	2.1438	44.6498	3.35242
44.6693	-2.78566	44.6693	-1.57361	44.6693	-0.29504	44.6693	0.91995	44.6693	2.13265	44.6693	3.36009
44.6888	-2.77668	44.6888	-1.58036	44.6888	-0.29819	44.6888	0.92817	44.6888	2.13409	44.6888	3.33618
44.7082	-2.7841	44.7082	-1.59111	44.7082	-0.29065	44.7082	0.93249	44.7082	2.11538	44.7082	3.34114
44.7277	-2.79816	44.7277	-1.58352	44.7277	-0.33841	44.7277	0.93465	44.7277	2.10459	44.7277	3.31002
44.7472	-2.78468	44.7472	-1.58373	44.7472	-0.30384	44.7472	0.89618	44.7472	2.12617	44.7472	3.31994
44.7667	-2.78136	44.7667	-1.57846	44.7667	-0.31704	44.7667	0.90309	44.7667	2.10495	44.7667	3.30641
44.7862	-2.79269	44.7862	-1.5909	44.7862	-0.34721	44.7862	0.89574	44.7862	2.10027	44.7862	3.30596
44.8057	-2.7839	44.8057	-1.59575	44.8057	-0.32773	44.8057	0.89401	44.8057	2.10099	44.8057	3.30867
44.8252	-2.78957	44.8252	-1.58753	44.8252	-0.33087	44.8252	0.9005	44.8252	2.09488	44.8252	3.31994
44.8447	-2.78214	44.8447	-1.59955	44.8447	-0.33653	44.8447	0.8871	44.8447	2.11502	44.8447	3.30055
44.8641	-2.78839	44.8641	-1.59681	44.8641	-0.33339	44.8641	0.86894	44.8641	2.09056	44.8641	3.30145
44.8836	-2.77902	44.8836	-1.59618	44.8836	-0.3667	44.8836	0.86721	44.8836	2.07905	44.8836	3.29468
44.9031	-2.79796	44.9031	-1.59196	44.9031	-0.33653	44.9031	0.85424	44.9031	2.07653	44.9031	3.29423
44.9226	-2.7882	44.9226	-1.58099	44.9226	-0.34784	44.9226	0.87413	44.9226	2.07797	44.9226	3.30957
44.9421	-2.7923	44.9421	-1.59618	44.9421	-0.34784	44.9421	0.87153	44.9421	2.0733	44.9421	3.27754
44.9616	-2.80343	44.9616	-1.59006	44.9616	-0.37424	44.9616	0.86462	44.9616	2.07617	44.9616	3.28341
44.9811	-2.79035	44.9811	-1.59428	44.9811	-0.37487	44.9811	0.85467	44.9811	2.07294	44.9811	3.26897
45.0006	-2.79562	45.0006	-1.59871	45.0006	-0.36167	45.0006	0.86678	45.0006	2.07114	45.0006	3.27213
45.02	-2.79367	45.02	-1.60187	45.02	-0.3579	45.02	0.85813	45.02	2.0697	45.02	3.27799
45.0395	-2.79269	45.0395	-1.60651	45.0395	-0.34721	45.0395	0.87931	45.0395	2.06286	45.0395	3.29739
45.059	-2.78293	45.059	-1.60799	45.059	-0.3447	45.059	0.85813	45.059	2.06466	45.059	3.29153
45.0785	-2.79406	45.0785	-1.60693	45.0785	-0.36607	45.0785	0.85424	45.0785	2.06394	45.0785	3.28972
45.098	-2.7839	45.098	-1.61326	45.098	-0.3579	45.098	0.8404	45.098	2.06466	45.098	3.28025
45.1175	-2.79836	45.1175	-1.60503	45.1175	-0.38304	45.1175	0.85208	45.1175	2.0715	45.1175	3.27619
45.137	-2.78839	45.137	-1.60103	45.137	-0.37235	45.137	0.85078	45.137	2.05423	45.137	3.27168
45.1565	-2.79484	45.1565	-1.59618	45.1565	-0.36984	45.1565	0.84948	45.1565	2.06178	45.1565	3.27213
45.176	-2.78488	45.176	-1.60018	45.176	-0.3843	45.176	0.8551	45.176	2.05315	45.176	3.26672
45.1954	-2.78898	45.1954	-1.61031	45.1954	-0.40692	45.1954	0.85251	45.1954	2.05747	45.1954	3.28386
45.2149	-2.7925	45.2149	-1.60841	45.2149	-0.36984	45.2149	0.84602	45.2149	2.06071	45.2149	3.27709
45.2344	-2.80304	45.2344	-1.60841	45.2344	-0.36984	45.2344	0.86289	45.2344	2.0625	45.2344	3.26852
45.2539	-2.79796	45.2539	-1.61157	45.2539	-0.38618	45.2539	0.83695	45.2539	2.04632	45.2539	3.26311
45.2734	-2.79972	45.2734	-1.6198	45.2734	-0.36796	45.2734	0.83824	45.2734	2.06322	45.2734	3.25634
45.2929	-2.80011	45.2929	-1.61516	45.2929	-0.36607	45.2929	0.83997	45.2929	2.05063	45.2929	3.27348
45.3124	-2.79035	45.3124	-1.60546	45.3124	-0.39247	45.3124	0.8417	45.3124	2.05063	45.3124	3.26491
45.3319	-2.7841	45.3319	-1.61221	45.3319	-0.4151	45.3319	0.84646	45.3319	2.05711	45.3319	3.26582
45.3513	-2.79718	45.3513	-1.61305	45.3513	-0.37927	45.3513	0.83522	45.3513	2.04452	45.3513	3.26176
45.3708	-2.78898	45.3708	-1.61347	45.3708	-0.35664	45.3708	0.84386	45.3708	2.03625	45.3708	3.25364
45.3903	-2.79914	45.3903	-1.616	45.3903	-0.38115	45.3903	0.84905	45.3903	2.04452	45.3903	3.27213
45.4098	-2.78058	45.4098	-1.61031	45.4098	-0.39498	45.4098	0.83824	45.4098	2.04955	45.4098	3.27213
45.4293	-2.79777	45.4293	-1.61832	45.4293	-0.39184	45.4293	0.83003	45.4293	2.04668	45.4293	3.25815
45.4488	-2.78879	45.4488	-1.6198	45.4488	-0.41384	45.4488	0.82657	45.4488	2.05063	45.4488	3.24822
45.4683	-2.79855	45.4683	-1.61474	45.4683	-0.40755	45.4683	0.84602	45.4683	2.05603	45.4683	3.26491
45.4878	-2.79953	45.4878	-1.61495	45.4878	-0.37864	45.4878	0.83176	45.4878	2.042	45.4878	3.26085
45.5073	-2.79113	45.5073	-1.62824	45.5073	-0.41007	45.5073	0.82138	45.5073	2.03157	45.5073	3.26942
45.5267	-2.79425	45.5267	-1.6217	45.5267	-0.36733	45.5267	0.82527	45.5267	2.04236	45.5267	3.2577
45.5462	-2.79523	45.5462	-1.62507	45.5462	-0.38241	45.5462	0.82008	45.5462	2.04272	45.5462	3.27484
45.5657	-2.80187	45.5657	-1.61073	45.5657	-0.37173	45.5657	0.8283	45.5657	2.04884	45.5657	3.25364
45.5852	-2.7964	45.5852	-1.63035	45.5852	-0.40818	45.5852	0.83349	45.5852	2.03085	45.5852	3.24281
45.6047	-2.7966	45.6047	-1.61558	45.6047	-0.39247	45.6047	0.83132	45.6047	2.04919	45.6047	3.24101
45.6242	-2.80246	45.6242	-1.6217	45.6242	-0.38995	45.6242	0.8257	45.6242	2.03589	45.6242	3.2595
45.6437	-2.79445	45.6437	-1.61811	45.6437	-0.37675	45.6437	0.82743	45.6437	2.0456	45.6437	3.26536
45.6632	-2.79464	45.6632	-1.61579	45.6632	-0.39184	45.6632	0.82225	45.6632	2.03229	45.6632	3.27348
45.6826	-2.80851	45.6826	-1.62423	45.6826	-0.38555	45.6826	0.83003	45.6826	2.03121	45.6826	3.26446
45.7021	-2.8005	45.7021	-1.61727	45.7021	-0.40441	45.7021	0.82441	45.7021	2.03193	45.7021	3.25499
45.7216	-2.80265	45.7216	-1.62592	45.7216	-0.40252	45.7216	0.8443	45.7216	2.04668	45.7216	3.26446
45.7411	-2.79777	45.7411	-1.61917	45.7411	-0.40567	45.7411	0.83349	45.7411	2.02761	45.7411	3.25273
45.7606	-2.80519	45.7606	-1.6198	45.7606	-0.40818	45.7606	0.82398	45.7606	2.04452	45.7606	3.2577
45.7801	-2.805	45.7801	-1.62718	45.7801	-0.39121	45.7801	0.8123	45.7801	2.03481	45.7801	3.25273
45.7996	-2.79757	45.7996	-1.62107	45.7996	-0.38115	45.7996	0.82527	45.7996	2.02581	45.7996	3.26085
45.8191	-2.79406	45.8191	-1.62107	45.8191	-0.39058	45.8191	0.82398	45.8191	2.02941	45.8191	3.25048
45.8385	-2.80363	45.8385	-1.62085	45.8385	-0.38241	45.8385	0.82398	45.8385	2.03553	45.8385	3.2604
45.858	-2.80031	45.858	-1.62423	45.858	-0.3755	45.858	0.82181	45.858	2.0179	45.858	3.25364
45.8775	-2.8089	45.8775	-1.62296	45.8775	-0.39498	45.8775	0.83435	45.8775	2.03265	45.8775	3.26356
45.897	-2.81535	45.897	-1.6333	45.897	-0.38241	45.897	0.81187	45.897	2.02869	45.897	3.24507
45.9165	-2.80714	45.9165	-1.62718	45.9165	-0.4107	45.9165	0.83435	45.9165	2.01934	45.9165	3.2365
45.936	-2.79504	45.936	-1.62613	45.936	-0.41195	45.936	0.827	45.936	2.02725	45.936	3.26266
45.9555	-2.79523	45.9555	-1.62971	45.9555	-0.40692	45.9555	0.82441	45.9555	2.03625	45.9555	3.26401
45.975	-2.80793	45.975	-1.62001	45.975	-0.40378	45.975	0.82484	45.975	2.02006	45.975	3.26942
45.9945	-2.80089	45.9945	-1.62676	45.9945	-0.39687	45.9945	0.82916	45.9945	2.02222	45.9945	3.25905
46.0139	-2.80031	46.0139	-1.62634	46.0139	-0.37675	46.0139	0.81619	46.0139	2.01754	46.0139	3.24732
46.0334	-2.80519	46.0334	-1.62697	46.0334	-0.41007	46.0334	0.81706	46.0334	2.03984	46.0334	3.23514
46.0529	-2.80578	46.0529	-1.62781	46.0529	-0.38115	46.0529	0.81835	46.0529	2.01862	46.0529	3.27439
46.0724	-2.80421	46.0724	-1.62233	46.0724	-0.41887	46.0724	0.82354	46.0724	2.02437	46.0724	3.24777
46.0919	-2.79328	46.0919	-1.63309	46.0919	-0.40944	46.0919	0.81446	46.0919	2.02581	46.0919	3.24371
46.1114	-2.813	46.1114	-1.62423	46.1114	-0.42138	46.1114	0.827	46.1114	2.01898	46.1114	3.24056
46.1309	-2.80734	46.1309	-1.63246	46.1309	-0.41258	46.1309	0.82138	46.1309	2.02761	46.1309	3.23063
46.1504	-2.79894	46.1504	-1.63119	46.1504	-0.39875	46.1504	0.81706	46.1504	2.0384	46.1504	3.25499
46.1698	-2.81144	46.1698	-1.62866	46.1698	-0.39812	46.1698	0.81792	46.1698	2.03373	46.1698	3.23424
46.1893	-2.80129	46.1893	-1.63161	46.1893	-0.4063	46.1893	0.81749	46.1893	2.02653	46.1893	3.24732
46.2088	-2.79992	46.2088	-1.63056	46.2088	-0.40944	46.2088	0.81619	46.2088	2.02725	46.2088	3.2365
46.2283	-2.80187	46.2283	-1.62634	46.2283	-0.4107	46.2283	0.81014	46.2283	2.02258	46.2283	3.24236
46.2478	-2.81398	46.2478	-1.63456	46.2478	-0.42201	46.2478	0.81965	46.2478	2.03481	46.2478	3.24597
46.2673	-2.80226	46.2673	-1.6333	46.2673	-0.42515	46.2673	0.82657	46.2673	2.02042	46.2673	3.25409
46.2868	-2.81437	46.2868	-1.62191	46.2868	-0.39373	46.2868	0.81273	46.2868	2.02905	46.2868	3.22567
46.3063	-2.80285	46.3063	-1.62022	46.3063	-0.44149	46.3063	0.81187	46.3063	2.01754	46.3063	3.23334
46.3257	-2.813	46.3257	-1.6276	46.3257	-0.42767	46.3257	0.81706	46.3257	2.01178	46.3257	3.23018
46.3452	-2.80773	46.3452	-1.63288	46.3452	-0.40881	46.3452	0.81835	46.3452	2.02078	46.3452	3.24146
46.3647	-2.81789	46.3647	-1.6179	46.3647	-0.41761	46.3647	0.81446	46.3647	2.03589	46.3647	3.24011
46.3842	-2.8048	46.3842	-1.62107	46.3842	-0.42327	46.3842	0.82052	46.3842	2.02186	46.3842	3.23785
46.4037	-2.81554	46.4037	-1.62254	46.4037	-0.42578	46.4037	0.80582	46.4037	2.01898	46.4037	3.24777
46.4232	-2.80773	46.4232	-1.6295	46.4232	-0.42515	46.4232	0.80841	46.4232	2.03337	46.4232	3.24056
46.4427	-2.80656	46.4427	-1.64005	46.4427	-0.39435	46.4427	0.80884	46.4427	2.02222	46.4427	3.25364
46.4622	-2.80871	46.4622	-1.63119	46.4622	-0.43835	46.4622	0.80668	46.4622	2.01502	46.4622	3.2577
46.4817	-2.79914	46.4817	-1.61769	46.4817	-0.41195	46.4817	0.81144	46.4817	2.01646	46.4817	3.24056
46.5011	-2.81437	46.5011	-1.62845	46.5011	-0.41258	46.5011	0.80971	46.5011	2.00675	46.5011	3.24326
46.5206	-2.80304	46.5206	-1.63456	46.5206	-0.41132	46.5206	0.80193	46.5206	2.02545	46.5206	3.24011
46.5401	-2.80324	46.5401	-1.62676	46.5401	-0.4151	46.5401	0.811	46.5401	2.01286	46.5401	3.2383
46.5596	-2.79875	46.5596	-1.63836	46.5596	-0.40944	46.5596	0.81792	46.5596	2.01574	46.5596	3.23514
46.5791	-2.80871	46.5791	-1.62908	46.5791	-0.42012	46.5791	0.81576	46.5791	2.01322	46.5791	3.23018
46.5986	-2.81105	46.5986	-1.64089	46.5986	-0.41321	46.5986	0.8136	46.5986	2.02509	46.5986	3.24011
46.6181	-2.81711	46.6181	-1.62549	46.6181	-0.40692	46.6181	0.81576	46.6181	2.01394	46.6181	3.23514
46.6376	-2.81222	46.6376	-1.62781	46.6376	-0.42201	46.6376	0.80798	46.6376	2.02042	46.6376	3.23379
46.657	-2.81242	46.657	-1.6371	46.657	-0.40944	46.657	0.811	46.657	2.01286	46.657	3.24822
46.6765	-2.81183	46.6765	-1.62528	46.6765	-0.40064	46.6765	0.81792	46.6765	2.01934	46.6765	3.24732
46.696	-2.80246	46.696	-1.62992	46.696	-0.43709	46.696	0.81619	46.696	2.02689	46.696	3.2171
46.7155	-2.80343	46.7155	-1.63667	46.7155	-0.40881	46.7155	0.81273	46.7155	2.01178	46.7155	3.24191
46.735	-2.81476	46.735	-1.63414	46.735	-0.40127	46.735	0.80928	46.735	2.02294	46.735	3.22161
46.7545	-2.79836	46.7545	-1.63583	46.7545	-0.41132	46.7545	0.82398	46.7545	2.02509	46.7545	3.22567
46.774	-2.80519	46.774	-1.63688	46.774	-0.42327	46.774	0.811	46.774	2.01178	46.774	3.2365
46.7935	-2.79953	46.7935	-1.63013	46.7935	-0.4063	46.7935	0.81014	46.7935	2.02617	46.7935	3.24191
46.813	-2.80519	46.813	-1.63393	46.813	-0.41887	46.813	0.81533	46.813	2.0233	46.813	3.24191
46.8324	-2.80441	46.8324	-1.63056	46.8324	-0.40441	46.8324	0.81576	46.8324	2.02509	46.8324	3.24958
46.8519	-2.81203	46.8519	-1.62992	46.8519	-0.40818	46.8519	0.81057	46.8519	2.01502	46.8519	3.2153
46.8714	-2.8132	46.8714	-1.63667	46.8714	-0.44841	46.8714	0.82052	46.8714	2.02006	46.8714	3.24597
46.8909	-2.81222	46.8909	-1.63414	46.8909	-0.43332	46.8909	0.82657	46.8909	2.0125	46.8909	3.23289
46.9104	-2.81769	46.9104	-1.63161	46.9104	-0.42264	46.9104	0.81187	46.9104	2.01682	46.9104	3.23695
46.9299	-2.81105	46.9299	-1.62507	46.9299	-0.44149	46.9299	0.8136	46.9299	2.00207	46.9299	3.23153
46.9494	-2.81711	46.9494	-1.63246	46.9494	-0.45469	46.9494	0.81835	46.9494	2.02186	46.9494	3.21394
46.9689	-2.81554	46.9689	-1.6371	46.9689	-0.42641	46.9689	0.80409	46.9689	2.01682	46.9689	3.24777
46.9883	-2.80207	46.9883	-1.63942	46.9883	-0.42201	46.9883	0.81533	46.9883	2.0197	46.9883	3.23334
47.0078	-2.80578	47.0078	-1.64216	47.0078	-0.43081	47.0078	0.80279	47.0078	2.02222	47.0078	3.22387
47.0273	-2.8091	47.0273	-1.62929	47.0273	-0.43584	47.0273	0.80538	47.0273	2.00963	47.0273	3.22522
47.0468	-2.80578	47.0468	-1.63013	47.0468	-0.39875	47.0468	0.80841	47.0468	2.01358	47.0468	3.24462
47.0663	-2.80812	47.0663	-1.63077	47.0663	-0.45281	47.0663	0.80755	47.0663	2.01143	47.0663	3.22928
47.0858	-2.80675	47.0858	-1.63583	47.0858	-0.42767	47.0858	0.80625	47.0858	2.02222	47.0858	3.24416
47.1053	-2.81086	47.1053	-1.6449	47.1053	-0.44401	47.1053	0.81619	47.1053	2.00891	47.1053	3.23244
47.1248	-2.80343	47.1248	-1.6276	47.1248	-0.45406	47.1248	0.79241	47.1248	1.99955	47.1248	3.23379
47.1442	-2.81613	47.1442	-1.63372	47.1442	-0.43395	47.1442	0.79933	47.1442	2.0215	47.1442	3.22251
47.1637	-2.80968	47.1637	-1.62697	47.1637	-0.42452	47.1637	0.81533	47.1637	2.0215	47.1637	3.23559
47.1832	-2.80168	47.1832	-1.62381	47.1832	-0.43207	47.1832	0.81144	47.1832	2.01178	47.1832	3.23063
47.2027	-2.81144	47.2027	-1.63077	47.2027	-0.43772	47.2027	0.80495	47.2027	2.01178	47.2027	3.21936
47.2222	-2.82296	47.2222	-1.64089	47.2222	-0.42704	47.2222	0.82398	47.2222	2.00927	47.2222	3.2392
47.2417	-2.81242	47.2417	-1.63267	47.2417	-0.4195	47.2417	0.81706	47.2417	2.00315	47.2417	3.22477
47.2612	-2.79738	47.2612	-1.63372	47.2612	-0.44212	47.2612	0.81187	47.2612	2.0179	47.2612	3.2392
47.2807	-2.81203	47.2807	-1.63119	47.2807	-0.42264	47.2807	0.81835	47.2807	2.00855	47.2807	3.22251
47.3002	-2.80832	47.3002	-1.63077	47.3002	-0.42264	47.3002	0.80279	47.3002	2.00243	47.3002	3.22748
47.3196	-2.81847	47.3196	-1.62317	47.3196	-0.43144	47.3196	0.81533	47.3196	2.00603	47.3196	3.22883
47.3391	-2.81027	47.3391	-1.62971	47.3391	-0.44275	47.3391	0.80582	47.3391	2.00675	47.3391	3.23965
47.3586	-2.80968	47.3586	-1.6314	47.3586	-0.44401	47.3586	0.80236	47.3586	2.0125	47.3586	3.21079
47.3781	-2.80265	47.3781	-1.62233	47.3781	-0.43332	47.3781	0.80366	47.3781	2.00135	47.3781	3.24326
47.3976	-2.81593	47.3976	-1.63203	47.3976	-0.40881	47.3976	0.81403	47.3976	2.00567	47.3976	3.22296
47.4171	-2.80793	47.4171	-1.63688	47.4171	-0.44087	47.4171	0.80452	47.4171	2.01538	47.4171	3.22567
47.4366	-2.80871	47.4366	-1.6314	47.4366	-0.42327	47.4366	0.80582	47.4366	2.01862	47.4366	3.21891
47.4561	-2.81183	47.4561	-1.63351	47.4561	-0.45092	47.4561	0.81317	47.4561	2.00783	47.4561	3.20988
47.4755	-2.81144	47.4755	-1.63773	47.4755	-0.43081	47.4755	0.8123	47.4755	2.00567	47.4755	3.22432
47.495	-2.81398	47.495	-1.63203	47.495	-0.43898	47.495	0.8149	47.495	2.00927	47.495	3.22883
47.5145	-2.81046	47.5145	-1.63836	47.5145	-0.45029	47.5145	0.81619	47.5145	2.00171	47.5145	3.22477
47.534	-2.81242	47.534	-1.64553	47.534	-0.45092	47.534	0.80063	47.534	2.00855	47.534	3.22973
47.5535	-2.80187	47.5535	-1.62634	47.5535	-0.44212	47.5535	0.81014	47.5535	2.00819	47.5535	3.22793
47.573	-2.8173	47.573	-1.62845	47.573	-0.42767	47.573	0.80063	47.573	2.02258	47.573	3.22387
47.5925	-2.81281	47.5925	-1.64448	47.5925	-0.43332	47.5925	0.7976	47.5925	2.01466	47.5925	3.22296
47.612	-2.82121	47.612	-1.63435	47.612	-0.43207	47.612	0.80063	47.612	2.00171	47.612	3.21079
47.6314	-2.80793	47.6314	-1.62402	47.6314	-0.43458	47.6314	0.80063	47.6314	2.00891	47.6314	3.21665
47.6509	-2.81398	47.6509	-1.63731	47.6509	-0.43144	47.6509	0.80798	47.6509	1.99812	47.6509	3.21981
47.6704	-2.80949	47.6704	-1.64152	47.6704	-0.44966	47.6704	0.827	47.6704	2.01358	47.6704	3.22432
47.6899	-2.81183	47.6899	-1.63667	47.6899	-0.43395	47.6899	0.79803	47.6899	2.00207	47.6899	3.2153
47.7094	-2.81418	47.7094	-1.63098	47.7094	-0.45281	47.7094	0.8136	47.7094	2.01322	47.7094	3.22973
47.7289	-2.81398	47.7289	-1.63224	47.7289	-0.46664	47.7289	0.80971	47.7289	2.00927	47.7289	3.21439
47.7484	-2.805	47.7484	-1.63499	47.7484	-0.44652	47.7484	0.81706	47.7484	2.00603	47.7484	3.22342
47.7679	-2.80461	47.7679	-1.63731	47.7679	-0.43647	47.7679	0.80366	47.7679	2.00711	47.7679	3.22567
47.7874	-2.8089	47.7874	-1.63203	47.7874	-0.42264	47.7874	0.8136	47.7874	1.99919	47.7874	3.21034
47.8068	-2.81808	47.8068	-1.64131	47.8068	-0.42829	47.8068	0.82398	47.8068	2.01286	47.8068	3.21981
47.8263	-2.82336	47.8263	-1.64174	47.8263	-0.44652	47.8263	0.81403	47.8263	2.00603	47.8263	3.22161
47.8458	-2.81945	47.8458	-1.63203	47.8458	-0.44652	47.8458	0.8136	47.8458	2.01862	47.8458	3.20988
47.8653	-2.81711	47.8653	-1.63246	47.8653	-0.44149	47.8653	0.81533	47.8653	1.99919	47.8653	3.23379
47.8848	-2.81906	47.8848	-1.63478	47.8848	-0.45281	47.8848	0.8123	47.8848	2.00351	47.8848	3.21304
47.9043	-2.81027	47.9043	-1.63309	47.9043	-0.43081	47.9043	0.79933	47.9043	2.00711	47.9043	3.23244
47.9238	-2.81847	47.9238	-1.63035	47.9238	-0.42578	47.9238	0.80063	47.9238	2.0161	47.9238	3.22477
47.9433	-2.80734	47.9433	-1.63752	47.9433	-0.43332	47.9433	0.80538	47.9433	2.0197	47.9433	3.21124
47.9627	-2.813	47.9627	-1.62128	47.9627	-0.42578	47.9627	0.81403	47.9627	1.99955	47.9627	3.22702
47.9822	-2.80968	47.9822	-1.64427	47.9822	-0.44338	47.9822	0.81057	47.9822	2.01178	47.9822	3.20312
48.0017	-2.81164	48.0017	-1.63984	48.0017	-0.43521	48.0017	0.80366	48.0017	1.99919	48.0017	3.21845
48.0212	-2.80187	48.0212	-1.64174	48.0212	-0.43144	48.0212	0.81749	48.0212	2.00819	48.0212	3.21169
48.0407	-2.80812	48.0407	-1.62781	48.0407	-0.46789	48.0407	0.80625	48.0407	1.9938	48.0407	3.20357
48.0602	-2.80968	48.0602	-1.63499	48.0602	-0.42704	48.0602	0.80841	48.0602	1.98984	48.0602	3.23514
48.0797	-2.80597	48.0797	-1.63583	48.0797	-0.44652	48.0797	0.81576	48.0797	2.00495	48.0797	3.20402
48.0992	-2.82082	48.0992	-1.63963	48.0992	-0.43458	48.0992	0.80366	48.0992	2.00243	48.0992	3.22567
48.1187	-2.80148	48.1187	-1.63878	48.1187	-0.44338	48.1187	0.79631	48.1187	2.00999	48.1187	3.21439
48.1381	-2.81457	48.1381	-1.62929	48.1381	-0.45532	48.1381	0.80495	48.1381	1.99884	48.1381	3.23289
48.1576	-2.82004	48.1576	-1.62971	48.1576	-0.45972	48.1576	0.81619	48.1576	2.00351	48.1576	3.22793
48.1771	-2.80754	48.1771	-1.63077	48.1771	-0.45344	48.1771	0.81187	48.1771	1.99668	48.1771	3.21755
48.1966	-2.81613	48.1966	-1.6392	48.1966	-0.46789	48.1966	0.8136	48.1966	1.99632	48.1966	3.21665
48.2161	-2.8089	48.2161	-1.6276	48.2161	-0.42201	48.2161	0.8123	48.2161	1.99056	48.2161	3.21394
48.2356	-2.80636	48.2356	-1.63794	48.2356	-0.46852	48.2356	0.8149	48.2356	2.00207	48.2356	3.22567
48.2551	-2.80421	48.2551	-1.62739	48.2551	-0.44401	48.2551	0.80322	48.2551	2.00603	48.2551	3.20898
48.2746	-2.81418	48.2746	-1.63393	48.2746	-0.44087	48.2746	0.80755	48.2746	2.00063	48.2746	3.22071
48.294	-2.81711	48.294	-1.63836	48.294	-0.44715	48.294	0.811	48.294	2.01322	48.294	3.20582
48.3135	-2.7964	48.3135	-1.64279	48.3135	-0.42327	48.3135	0.81879	48.3135	2.00135	48.3135	3.21214
48.333	-2.81379	48.333	-1.64089	48.333	-0.41698	48.333	0.81273	48.333	1.99596	48.333	3.19635
48.3525	-2.80597	48.3525	-1.63098	48.3525	-0.44087	48.3525	0.80236	48.3525	2.00711	48.3525	3.23695
48.372	-2.80812	48.372	-1.6352	48.372	-0.47921	48.372	0.80279	48.372	2.00351	48.372	3.21259
48.3915	-2.81339	48.3915	-1.62908	48.3915	-0.44652	48.3915	0.80625	48.3915	1.9974	48.3915	3.21079
48.411	-2.81769	48.411	-1.63393	48.411	-0.43332	48.411	0.80322	48.411	2.02042	48.411	3.20086
48.4305	-2.80168	48.4305	-1.64279	48.4305	-0.44966	48.4305	0.80409	48.4305	2.00243	48.4305	3.21214
48.4499	-2.82062	48.4499	-1.63035	48.4499	-0.45846	48.4499	0.80971	48.4499	1.99919	48.4499	3.21485
48.4694	-2.80714	48.4694	-1.6295	48.4694	-0.45218	48.4694	0.80798	48.4694	2.00171	48.4694	3.195
48.4889	-2.81867	48.4889	-1.62845	48.4889	-0.44904	48.4889	0.80366	48.4889	2.00567	48.4889	3.22206
48.5084	-2.81359	48.5084	-1.63646	48.5084	-0.46475	48.5084	0.80625	48.5084	1.9974	48.5084	3.22296
48.5279	-2.80519	48.5279	-1.63562	48.5279	-0.44966	48.5279	0.80625	48.5279	1.992	48.5279	3.22206
48.5474	-2.81769	48.5474	-1.62444	48.5474	-0.45846	48.5474	0.79328	48.5474	2.00783	48.5474	3.218
48.5669	-2.79777	48.5669	-1.63077	48.5669	-0.45344	48.5669	0.79674	48.5669	2.00243	48.5669	3.20898
48.5864	-2.80832	48.5864	-1.63604	48.5864	-0.44652	48.5864	0.80582	48.5864	1.99668	48.5864	3.22477
48.6059	-2.81359	48.6059	-1.62549	48.6059	-0.44778	48.6059	0.79458	48.6059	2.00423	48.6059	3.21891
48.6253	-2.82121	48.6253	-1.63035	48.6253	-0.42767	48.6253	0.80452	48.6253	1.99632	48.6253	3.21169
48.6448	-2.80793	48.6448	-1.62929	48.6448	-0.44401	48.6448	0.80366	48.6448	2.01502	48.6448	3.20537
48.6643	-2.81945	48.6643	-1.62317	48.6643	-0.45155	48.6643	0.80625	48.6643	2.00495	48.6643	3.21349
48.6838	-2.80851	48.6838	-1.62739	48.6838	-0.43458	48.6838	0.80322	48.6838	2.00531	48.6838	3.19906
48.7033	-2.81007	48.7033	-1.6352	48.7033	-0.44338	48.7033	0.80928	48.7033	1.99308	48.7033	3.20673
48.7228	-2.81086	48.7228	-1.63267	48.7228	-0.44338	48.7228	0.80322	48.7228	2.00027	48.7228	3.20628
48.7423	-2.80754	48.7423	-1.62549	48.7423	-0.43521	48.7423	0.80755	48.7423	1.99308	48.7423	3.22026
48.7618	-2.80324	48.7618	-1.62866	48.7618	-0.44966	48.7618	0.81879	48.7618	2.00063	48.7618	3.20628
48.7812	-2.81613	48.7812	-1.62233	48.7812	-0.49869	48.7812	0.80711	48.7812	2.00351	48.7812	3.22026
48.8007	-2.81476	48.8007	-1.62275	48.8007	-0.45909	48.8007	0.7989	48.8007	2.00315	48.8007	3.19455
48.8202	-2.80402	48.8202	-1.62781	48.8202	-0.43269	48.8202	0.80236	48.8202	2.00459	48.8202	3.2153
48.8397	-2.79777	48.8397	-1.6295	48.8397	-0.44904	48.8397	0.79155	48.8397	2.00495	48.8397	3.22657
48.8592	-2.80714	48.8592	-1.63246	48.8592	-0.44841	48.8592	0.80668	48.8592	2.00027	48.8592	3.20628
48.8787	-2.80246	48.8787	-1.62592	48.8787	-0.43269	48.8787	0.8136	48.8787	2.01754	48.8787	3.21259
48.8982	-2.79445	48.8982	-1.63267	48.8982	-0.46286	48.8982	0.80755	48.8982	1.9884	48.8982	3.20988
48.9177	-2.78429	48.9177	-1.63246	48.9177	-0.43458	48.9177	0.79501	48.9177	2.00567	48.9177	3.2153
48.9371	-2.79953	48.9371	-1.62866	48.9371	-0.46224	48.9371	0.80193	48.9371	2.0125	48.9371	3.21034
48.9566	-2.80695	48.9566	-1.62549	48.9566	-0.46915	48.9566	0.80063	48.9566	1.99128	48.9566	3.2162
48.9761	-2.79367	48.9761	-1.62655	48.9761	-0.43144	48.9761	0.81576	48.9761	1.99632	48.9761	3.21439
48.9956	-2.80636	48.9956	-1.64511	48.9956	-0.46538	48.9956	0.80625	48.9956	2.00711	48.9956	3.20537
49.0151	-2.80187	49.0151	-1.62254	49.0151	-0.42641	49.0151	0.79976	49.0151	1.9884	49.0151	3.21079
49.0346	-2.80031	49.0346	-1.62212	49.0346	-0.44966	49.0346	0.81273	49.0346	2.00279	49.0346	3.21214
49.0541	-2.80324	49.0541	-1.63119	49.0541	-0.45909	49.0541	0.80798	49.0541	1.9974	49.0541	3.21439
49.0736	-2.813	49.0736	-1.63288	49.0736	-0.44024	49.0736	0.82484	49.0736	1.99344	49.0736	3.20447
49.0931	-2.80519	49.0931	-1.62592	49.0931	-0.41698	49.0931	0.80538	49.0931	2.00315	49.0931	3.22161
49.1125	-2.80031	49.1125	-1.62718	49.1125	-0.44778	49.1125	0.80236	49.1125	1.99632	49.1125	3.21259
49.132	-2.80382	49.132	-1.62718	49.132	-0.43018	49.132	0.79155	49.132	2.00243	49.132	3.20086
49.1515	-2.80382	49.1515	-1.62507	49.1515	-0.47166	49.1515	0.81057	49.1515	1.99092	49.1515	3.21349
49.171	-2.79464	49.171	-1.62971	49.171	-0.43835	49.171	0.80755	49.171	1.99632	49.171	3.20628
49.1905	-2.80812	49.1905	-1.63562	49.1905	-0.44464	49.1905	0.80538	49.1905	1.99884	49.1905	3.19455
49.21	-2.79855	49.21	-1.62022	49.21	-0.43961	49.21	0.80884	49.21	2.00855	49.21	3.20537
49.2295	-2.79894	49.2295	-1.6198	49.2295	-0.44966	49.2295	0.80755	49.2295	2.00315	49.2295	3.18102
49.249	-2.81007	49.249	-1.62781	49.249	-0.46664	49.249	0.80495	49.249	1.99991	49.249	3.19996
49.2684	-2.79953	49.2684	-1.62001	49.2684	-0.44526	49.2684	0.79631	49.2684	1.9938	49.2684	3.21891
49.2879	-2.79992	49.2879	-1.61558	49.2879	-0.44841	49.2879	0.80798	49.2879	1.99776	49.2879	3.19274
49.3074	-2.78742	49.3074	-1.62465	49.3074	-0.46852	49.3074	0.82614	49.3074	1.98804	49.3074	3.21575
49.3269	-2.79074	49.3269	-1.61474	49.3269	-0.46475	49.3269	0.80409	49.3269	1.9974	49.3269	3.19951
49.3464	-2.80382	49.3464	-1.61853	49.3464	-0.44087	49.3464	0.80884	49.3464	1.9938	49.3464	3.21214
49.3659	-2.79562	49.3659	-1.61389	49.3659	-0.43332	49.3659	0.81317	49.3659	1.99991	49.3659	3.21304
49.3854	-2.80089	49.3854	-1.62444	49.3854	-0.43521	49.3854	0.80971	49.3854	2.00135	49.3854	3.20582
49.4049	-2.79386	49.4049	-1.63035	49.4049	-0.46978	49.4049	0.80236	49.4049	2.00423	49.4049	3.21079
49.4244	-2.78742	49.4244	-1.62402	49.4244	-0.45218	49.4244	0.81014	49.4244	1.99488	49.4244	3.19365
49.4438	-2.78507	49.4438	-1.62402	49.4438	-0.45658	49.4438	0.79847	49.4438	1.99488	49.4438	3.20582
49.4633	-2.78859	49.4633	-1.61389	49.4633	-0.43647	49.4633	0.80279	49.4633	1.99092	49.4633	3.19455
49.4828	-2.77687	49.4828	-1.60799	49.4828	-0.43898	49.4828	0.79155	49.4828	1.99884	49.4828	3.20041
49.5023	-2.78195	49.5023	-1.60567	49.5023	-0.44338	49.5023	0.80755	49.5023	1.99919	49.5023	3.21394
49.5218	-2.77375	49.5218	-1.61621	49.5218	-0.45406	49.5218	0.80279	49.5218	1.9902	49.5218	3.19816
49.5413	-2.78586	49.5413	-1.60778	49.5413	-0.46098	49.5413	0.81014	49.5413	2.00063	49.5413	3.21304
49.5608	-2.79054	49.5608	-1.61094	49.5608	-0.47166	49.5608	0.79069	49.5608	2.00459	49.5608	3.20447
49.5803	-2.77257	49.5803	-1.61052	49.5803	-0.44652	49.5803	0.80409	49.5803	1.99488	49.5803	3.20312
49.5997	-2.77902	49.5997	-1.60377	49.5997	-0.44841	49.5997	0.79631	49.5997	2.00495	49.5997	3.20312
49.6192	-2.77765	49.6192	-1.59913	49.6192	-0.44904	49.6192	0.80625	49.6192	1.99884	49.6192	3.2171
49.6387	-2.77961	49.6387	-1.61811	49.6387	-0.46286	49.6387	0.7989	49.6387	1.9956	49.6387	3.20492
49.6582	-2.76007	49.6582	-1.59829	49.6582	-0.45281	49.6582	0.80798	49.6582	1.9974	49.6582	3.20718
49.6777	-2.76515	49.6777	-1.59892	49.6777	-0.43207	49.6777	0.81576	49.6777	1.9974	49.6777	3.19816
49.6972	-2.7714	49.6972	-1.59217	49.6972	-0.42264	49.6972	0.80538	49.6972	1.99452	49.6972	3.20131
49.7167	-2.74875	49.7167	-1.5947	49.7167	-0.45344	49.7167	0.80582	49.7167	1.98984	49.7167	3.18868
49.7362	-2.74601	49.7362	-1.59238	49.7362	-0.42201	49.7362	0.82095	49.7362	2.00171	49.7362	3.19635
49.7556	-2.73742	49.7556	-1.58394	49.7556	-0.43081	49.7556	0.8296	49.7556	1.99416	49.7556	3.20492
49.7751	-2.73078	49.7751	-1.57719	49.7751	-0.41698	49.7751	0.80538	49.7751	2.00207	49.7751	3.20402
49.7946	-2.7214	49.7946	-1.60145	49.7946	-0.43395	49.7946	0.79587	49.7946	1.99416	49.7946	3.20537
49.8141	-2.72394	49.8141	-1.58563	49.8141	-0.40378	49.8141	0.80193	49.8141	2.00027	49.8141	3.19906
49.8336	-2.71984	49.8336	-1.58837	49.8336	-0.42138	49.8336	0.81576	49.8336	1.9974	49.8336	3.19229
49.8531	-2.70031	49.8531	-1.57466	49.8531	-0.42327	49.8531	0.81533	49.8531	2.01214	49.8531	3.18372
49.8726	-2.71398	49.8726	-1.56812	49.8726	-0.39875	49.8726	0.81922	49.8726	2.00207	49.8726	3.20131
49.8921	-2.68742	49.8921	-1.56707	49.8921	-0.41258	49.8921	0.79414	49.8921	1.99452	49.8921	3.18372
49.9116	-2.68273	49.9116	-1.55083	49.9116	-0.41824	49.9116	0.80711	49.9116	1.99812	49.9116	3.19725
49.931	-2.68175	49.931	-1.56475	49.931	-0.39435	49.931	0.81922	49.931	2.00027	49.931	3.19094
49.9505	-2.65441	49.9505	-1.54766	49.9505	-0.38555	49.9505	0.8149	49.9505	1.9884	49.9505	3.19365
49.97	-2.66925	49.97	-1.54745	49.97	-0.37047	49.97	0.82441	49.97	2.00063	49.97	3.22206
49.9895	-2.62355	49.9895	-1.53859	49.9895	-0.37235	49.9895	0.82008	49.9895	2.01035	49.9895	3.20673
50.009	-2.61945	50.009	-1.53142	50.009	-0.37738	50.009	0.82657	50.009	2.00171	50.009	3.195
50.0285	-2.62687	50.0285	-1.52784	50.0285	-0.3403	50.0285	0.82484	50.0285	1.99955	50.0285	3.20492
50.048	-2.59601	50.048	-1.5253	50.048	-0.36167	50.048	0.81879	50.048	2.00567	50.048	3.18823
50.0675	-2.59543	50.0675	-1.53311	50.0675	-0.3359	50.0675	0.82614	50.0675	2.00459	50.0675	3.19771
50.0869	-2.57785	50.0869	-1.51265	50.0869	-0.33024	50.0869	0.82484	50.0869	1.99632	50.0869	3.20537
50.1064	-2.58078	50.1064	-1.50822	50.1064	-0.33213	50.1064	0.83176	50.1064	2.00531	50.1064	3.19094
50.1259	-2.56379	50.1259	-1.4962	50.1259	-0.31516	50.1259	0.83608	50.1259	2.00315	50.1259	3.19906
50.1454	-2.55148	50.1454	-1.49282	50.1454	-0.31956	50.1454	0.83046	50.1454	2.0125	50.1454	3.19365
50.1649	-2.56007	50.1649	-1.47911	50.1649	-0.29127	50.1649	0.83651	50.1649	2.00099	50.1649	3.1959
50.1844	-2.54093	50.1844	-1.48481	50.1844	-0.2743	50.1844	0.84127	50.1844	2.00243	50.1844	3.20943
50.2039	-2.52511	50.2039	-1.48354	50.2039	-0.27996	50.2039	0.82916	50.2039	1.99236	50.2039	3.19906
50.2234	-2.53371	50.2234	-1.46814	50.2234	-0.2831	50.2234	0.85424	50.2234	2.00315	50.2234	3.19319
50.2429	-2.51574	50.2429	-1.45823	50.2429	-0.28813	50.2429	0.85078	50.2429	2.00567	50.2429	3.19816
50.2623	-2.5175	50.2623	-1.44579	50.2623	-0.25168	50.2623	0.84473	50.2623	1.99128	50.2623	3.18462
50.2818	-2.51027	50.2818	-1.44199	50.2818	-0.24413	50.2818	0.85208	50.2818	2.0143	50.2818	3.18057
50.3013	-2.50031	50.3013	-1.44557	50.3013	-0.28185	50.3013	0.85813	50.3013	2.00315	50.3013	3.20357
50.3208	-2.51574	50.3208	-1.44431	50.3208	-0.27619	50.3208	0.86202	50.3208	2.00603	50.3208	3.19816
50.3403	-2.50968	50.3403	-1.44136	50.3403	-0.24602	50.3403	0.86159	50.3403	2.00639	50.3403	3.18102
50.3598	-2.49543	50.3598	-1.41626	50.3598	-0.27179	50.3598	0.86634	50.3598	1.99596	50.3598	3.20537
50.3793	-2.5091	50.3793	-1.41436	50.3793	-0.23973	50.3793	0.86029	50.3793	1.99884	50.3793	3.20402
50.3988	-2.50207	50.3988	-1.40782	50.3988	-0.30887	50.3988	0.86937	50.3988	2.00423	50.3988	3.20673
50.4182	-2.51496	50.4182	-1.39559	50.4182	-0.27367	50.4182	0.85727	50.4182	2.00279	50.4182	3.20447
50.4377	-2.53527	50.4377	-1.39242	50.4377	-0.2919	50.4377	0.87586	50.4377	1.99704	50.4377	3.18462
50.4572	-2.53898	50.4572	-1.41942	50.4572	-0.29127	50.4572	0.86116	50.4572	1.99991	50.4572	3.17921
50.4767	-2.54836	50.4767	-1.40044	50.4767	-0.3007	50.4767	0.8711	50.4767	1.9938	50.4767	3.1968
50.4962	-2.57023	50.4962	-1.41415	50.4962	-0.33401	50.4962	0.87413	50.4962	1.99596	50.4962	3.19319
50.5157	-2.58722	50.5157	-1.43018	50.5157	-0.34533	50.5157	0.85078	50.5157	1.9974	50.5157	3.20582
50.5352	-2.59015	50.5352	-1.43819	50.5352	-0.37801	50.5352	0.84559	50.5352	1.99812	50.5352	3.18553
50.5547	-2.62238	50.5547	-1.42786	50.5547	-0.3711	50.5547	0.84689	50.5547	2.00603	50.5547	3.19861
50.5741	-2.62629	50.5741	-1.44536	50.5741	-0.37235	50.5741	0.85381	50.5741	1.99919	50.5741	3.18417
50.5936	-2.65089	50.5936	-1.47764	50.5936	-0.38995	50.5936	0.84127	50.5936	2.00531	50.5936	3.18868
50.6131	-2.65773	50.6131	-1.47974	50.6131	-0.38807	50.6131	0.85078	50.6131	2.00135	50.6131	3.20492
50.6326	-2.66574	50.6326	-1.49345	50.6326	-0.40378	50.6326	0.83089	50.6326	2.00495	50.6326	3.1941
50.6521	-2.70207	50.6521	-1.50885	50.6521	-0.43332	50.6521	0.83522	50.6521	1.98948	50.6521	3.19319
50.6716	-2.69855	50.6716	-1.52762	50.6716	-0.40252	50.6716	0.83003	50.6716	1.98948	50.6716	3.18417
50.6911	-2.72394	50.6911	-1.52973	50.6911	-0.41321	50.6911	0.83132	50.6911	1.99812	50.6911	3.18914
50.7106	-2.71906	50.7106	-1.53227	50.7106	-0.43709	50.7106	0.83349	50.7106	1.99272	50.7106	3.18868
50.7301	-2.72589	50.7301	-1.54893	50.7301	-0.44338	50.7301	0.82743	50.7301	1.99848	50.7301	3.21079
50.7495	-2.74992	50.7495	-1.5504	50.7495	-0.42829	50.7495	0.83392	50.7495	1.99848	50.7495	3.19365
50.769	-2.74191	50.769	-1.56517	50.769	-0.43709	50.769	0.82311	50.769	1.99488	50.769	3.20402
50.7885	-2.74972	50.7885	-1.54956	50.7885	-0.44087	50.7885	0.82441	50.7885	2.00855	50.7885	3.18733
50.808	-2.76379	50.808	-1.57761	50.808	-0.44338	50.808	0.81057	50.808	2.00099	50.808	3.18823
50.8275	-2.77824	50.8275	-1.57635	50.8275	-0.44526	50.8275	0.80971	50.8275	1.99596	50.8275	3.18553
50.847	-2.76535	50.847	-1.57213	50.847	-0.45658	50.847	0.81533	50.847	1.99776	50.847	3.1747
50.8665	-2.7716	50.8665	-1.58732	50.8665	-0.45406	50.8665	0.80322	50.8665	1.98337	50.8665	3.19365
50.886	-2.76613	50.886	-1.58457	50.886	-0.44338	50.886	0.80322	50.886	1.99452	50.886	3.19906
50.9054	-2.78761	50.9054	-1.59533	50.9054	-0.47041	50.9054	0.80711	50.9054	1.98912	50.9054	3.20673
50.9249	-2.77882	50.9249	-1.59765	50.9249	-0.45029	50.9249	0.81619	50.9249	2.00423	50.9249	3.17921
50.9444	-2.78293	50.9444	-1.59111	50.9444	-0.41635	50.9444	0.80798	50.9444	1.9884	50.9444	3.18643
50.9639	-2.78293	50.9639	-1.59955	50.9639	-0.43584	50.9639	0.80582	50.9639	1.98589	50.9639	3.20312
50.9834	-2.78586	50.9834	-1.59913	50.9834	-0.43961	50.9834	0.80452	50.9834	2.00387	50.9834	3.19906
51.0029	-2.78136	51.0029	-1.60039	51.0029	-0.47481	51.0029	0.82225	51.0029	2.00135	51.0029	3.18598
51.0224	-2.79914	51.0224	-1.60419	51.0224	-0.46098	51.0224	0.80366	51.0224	1.99452	51.0224	3.19094
51.0419	-2.8005	51.0419	-1.60482	51.0419	-0.44778	51.0419	0.80452	51.0419	1.9884	51.0419	3.19951
51.0613	-2.79894	51.0613	-1.62233	51.0613	-0.45469	51.0613	0.80193	51.0613	1.99272	51.0613	3.18598
51.0808	-2.79699	51.0808	-1.61347	51.0808	-0.46412	51.0808	0.80884	51.0808	1.99452	51.0808	3.20222
51.1003	-2.79347	51.1003	-1.62845	51.1003	-0.45721	51.1003	0.8002	51.1003	1.98984	51.1003	3.19771
51.1198	-2.80109	51.1198	-1.62233	51.1198	-0.48361	51.1198	0.7989	51.1198	1.9956	51.1198	3.18147
51.1393	-2.79894	51.1393	-1.62339	51.1393	-0.45469	51.1393	0.80668	51.1393	1.99488	51.1393	3.1968
51.1588	-2.79894	51.1588	-1.62149	51.1588	-0.44966	51.1588	0.80409	51.1588	1.99488	51.1588	3.19184
51.1783	-2.80265	51.1783	-1.61874	51.1783	-0.44966	51.1783	0.81014	51.1783	1.99236	51.1783	3.19094
51.1978	-2.78683	51.1978	-1.61263	51.1978	-0.45155	51.1978	0.80366	51.1978	1.99848	51.1978	3.195
51.2173	-2.79679	51.2173	-1.62592	51.2173	-0.46035	51.2173	0.80625	51.2173	1.99884	51.2173	3.18417
51.2367	-2.79992	51.2367	-1.63456	51.2367	-0.46475	51.2367	0.78723	51.2367	1.9938	51.2367	3.18282
51.2562	-2.80793	51.2562	-1.63267	51.2562	-0.47795	51.2562	0.80755	51.2562	1.98912	51.2562	3.1941
51.2757	-2.80246	51.2757	-1.62423	51.2757	-0.46726	51.2757	0.79587	51.2757	1.99128	51.2757	3.17245
51.2952	-2.81242	51.2952	-1.62718	51.2952	-0.47041	51.2952	0.80971	51.2952	1.98804	51.2952	3.18823
51.3147	-2.79347	51.3147	-1.63625	51.3147	-0.45281	51.3147	0.80668	51.3147	1.99524	51.3147	3.19094
51.3342	-2.82238	51.3342	-1.63435	51.3342	-0.47481	51.3342	0.79501	51.3342	1.99524	51.3342	3.19274
51.3537	-2.80968	51.3537	-1.63435	51.3537	-0.47355	51.3537	0.80279	51.3537	1.98696	51.3537	3.18282
51.3732	-2.81144	51.3732	-1.63056	51.3732	-0.46098	51.3732	0.80063	51.3732	1.99596	51.3732	3.18914
51.3926	-2.79738	51.3926	-1.63794	51.3926	-0.47418	51.3926	0.7976	51.3926	1.98661	51.3926	3.18417
51.4121	-2.8173	51.4121	-1.64258	51.4121	-0.47983	51.4121	0.79803	51.4121	1.9956	51.4121	3.18237
51.4316	-2.80597	51.4316	-1.63372	51.4316	-0.45909	51.4316	0.80322	51.4316	1.98804	51.4316	3.18011
51.4511	-2.82414	51.4511	-1.64363	51.4511	-0.47858	51.4511	0.79674	51.4511	1.98517	51.4511	3.18733
51.4706	-2.81339	51.4706	-1.63246	51.4706	-0.45155	51.4706	0.79847	51.4706	1.98768	51.4706	3.18598
51.4901	-2.80539	51.4901	-1.62339	51.4901	-0.47166	51.4901	0.79631	51.4901	1.99092	51.4901	3.19906
51.5096	-2.81945	51.5096	-1.64827	51.5096	-0.47481	51.5096	0.78939	51.5096	1.98696	51.5096	3.19049
51.5291	-2.81613	51.5291	-1.6392	51.5291	-0.45595	51.5291	0.80063	51.5291	1.98661	51.5291	3.17651
51.5486	-2.82746	51.5486	-1.63604	51.5486	-0.47103	51.5486	0.79587	51.5486	1.99488	51.5486	3.18868
51.568	-2.81242	51.568	-1.64532	51.568	-0.46538	51.568	0.80149	51.568	1.97941	51.568	3.18508
51.5875	-2.81711	51.5875	-1.64469	51.5875	-0.47166	51.5875	0.79544	51.5875	1.98984	51.5875	3.16478
51.607	-2.82863	51.607	-1.63267	51.607	-0.46852	51.607	0.80063	51.607	1.99128	51.607	3.195
51.6265	-2.81554	51.6265	-1.64574	51.6265	-0.45846	51.6265	0.80366	51.6265	1.98912	51.6265	3.18508
51.646	-2.81652	51.646	-1.64026	51.646	-0.45784	51.646	0.79112	51.646	1.9884	51.646	3.17741
51.6655	-2.82043	51.6655	-1.64026	51.6655	-0.48612	51.6655	0.79371	51.6655	1.99164	51.6655	3.18462
51.685	-2.80812	51.685	-1.63456	51.685	-0.47355	51.685	0.80063	51.685	1.98337	51.685	3.19274
51.7045	-2.81496	51.7045	-1.64131	51.7045	-0.47292	51.7045	0.79155	51.7045	1.98589	51.7045	3.19861
51.7239	-2.82062	51.7239	-1.64174	51.7239	-0.47921	51.7239	0.80366	51.7239	1.98337	51.7239	3.19004
51.7434	-2.81984	51.7434	-1.64342	51.7434	-0.47606	51.7434	0.80149	51.7434	1.9938	51.7434	3.18102
51.7629	-2.79972	51.7629	-1.63604	51.7629	-0.46915	51.7629	0.80668	51.7629	2.00243	51.7629	3.19906
51.7824	-2.8173	51.7824	-1.63267	51.7824	-0.44966	51.7824	0.79501	51.7824	1.98876	51.7824	3.18237
51.8019	-2.83	51.8019	-1.64385	51.8019	-0.46789	51.8019	0.79933	51.8019	1.98768	51.8019	3.18733
51.8214	-2.81379	51.8214	-1.64701	51.8214	-0.48423	51.8214	0.79414	51.8214	1.99344	51.8214	3.19049
51.8409	-2.80929	51.8409	-1.64743	51.8409	-0.46286	51.8409	0.80711	51.8409	1.99596	51.8409	3.19996
51.8604	-2.82023	51.8604	-1.64258	51.8604	-0.48738	51.8604	0.80279	51.8604	1.98409	51.8604	3.19319
51.8798	-2.82023	51.8798	-1.64595	51.8798	-0.47732	51.8798	0.78852	51.8798	1.99236	51.8798	3.17786
51.8993	-2.82101	51.8993	-1.63499	51.8993	-0.45658	51.8993	0.80582	51.8993	1.98804	51.8993	3.18057
51.9188	-2.81808	51.9188	-1.64195	51.9188	-0.48486	51.9188	0.79674	51.9188	1.98121	51.9188	3.18057
51.9383	-2.83	51.9383	-1.64279	51.9383	-0.46664	51.9383	0.811	51.9383	1.992	51.9383	3.18327
51.9578	-2.80714	51.9578	-1.64743	51.9578	-0.48361	51.9578	0.79371	51.9578	1.98912	51.9578	3.18282
51.9773	-2.81046	51.9773	-1.64722	51.9773	-0.46098	51.9773	0.79631	51.9773	1.98517	51.9773	3.18147
51.9968	-2.82726	51.9968	-1.64089	51.9968	-0.48612	51.9968	0.79198	51.9968	1.99524	51.9968	3.16658
52.0163	-2.81906	52.0163	-1.63815	52.0163	-0.46978	52.0163	0.79025	52.0163	1.98229	52.0163	3.18823
52.0358	-2.82726	52.0358	-1.64659	52.0358	-0.49052	52.0358	0.79198	52.0358	1.99452	52.0358	3.18147
52.0552	-2.813	52.0552	-1.63899	52.0552	-0.48989	52.0552	0.79933	52.0552	1.98553	52.0552	3.18057
52.0747	-2.82765	52.0747	-1.63119	52.0747	-0.48109	52.0747	0.7989	52.0747	1.98121	52.0747	3.17966
52.0942	-2.82746	52.0942	-1.63499	52.0942	-0.46286	52.0942	0.7976	52.0942	1.98948	52.0942	3.19094
52.1137	-2.8216	52.1137	-1.64764	52.1137	-0.46286	52.1137	0.80798	52.1137	1.98553	52.1137	3.19816
52.1332	-2.81515	52.1332	-1.64026	52.1332	-0.46349	52.1332	0.80668	52.1332	1.98121	52.1332	3.17876
52.1527	-2.81789	52.1527	-1.64701	52.1527	-0.46978	52.1527	0.79544	52.1527	1.99668	52.1527	3.19365
52.1722	-2.80597	52.1722	-1.65291	52.1722	-0.45092	52.1722	0.80366	52.1722	1.98912	52.1722	3.19274
52.1917	-2.82804	52.1917	-1.64089	52.1917	-0.46664	52.1917	0.79544	52.1917	1.9974	52.1917	3.19229
52.2111	-2.81847	52.2111	-1.6411	52.2111	-0.45972	52.2111	0.79544	52.2111	1.98625	52.2111	3.18508
52.2306	-2.81359	52.2306	-1.64511	52.2306	-0.47543	52.2306	0.79674	52.2306	1.98085	52.2306	3.20086
52.2501	-2.81671	52.2501	-1.64005	52.2501	-0.45784	52.2501	0.80582	52.2501	1.99991	52.2501	3.19229
52.2696	-2.81671	52.2696	-1.64617	52.2696	-0.47795	52.2696	0.78896	52.2696	1.97869	52.2696	3.18147
52.2891	-2.82004	52.2891	-1.64975	52.2891	-0.47292	52.2891	0.80193	52.2891	1.98157	52.2891	3.18868
52.3086	-2.82511	52.3086	-1.6565	52.3086	-0.45532	52.3086	0.8002	52.3086	1.99452	52.3086	3.19229
52.3281	-2.82375	52.3281	-1.64659	52.3281	-0.46161	52.3281	0.80106	52.3281	1.99452	52.3281	3.17831
52.3476	-2.81144	52.3476	-1.6527	52.3476	-0.48109	52.3476	0.8002	52.3476	1.98229	52.3476	3.17741
52.367	-2.82707	52.367	-1.63224	52.367	-0.48172	52.367	0.80236	52.367	1.99128	52.367	3.1729
52.3865	-2.82414	52.3865	-1.63456	52.3865	-0.47543	52.3865	0.79544	52.3865	1.98049	52.3865	3.18959
52.406	-2.81418	52.406	-1.64152	52.406	-0.48612	52.406	0.80236	52.406	1.98049	52.406	3.17605
52.4255	-2.81964	52.4255	-1.64511	52.4255	-0.49555	52.4255	0.81057	52.4255	1.99272	52.4255	3.16523
52.445	-2.82414	52.445	-1.65545	52.445	-0.48926	52.445	0.80798	52.445	1.99488	52.445	3.18688
52.4645	-2.81964	52.4645	-1.66072	52.4645	-0.46286	52.4645	0.80711	52.4645	1.98265	52.4645	3.18688
52.484	-2.81808	52.484	-1.64659	52.484	-0.46915	52.484	0.79285	52.484	1.99128	52.484	3.195
52.5035	-2.81886	52.5035	-1.65144	52.5035	-0.47103	52.5035	0.80538	52.5035	1.98301	52.5035	3.19229
52.523	-2.82589	52.523	-1.64743	52.523	-0.46852	52.523	0.79631	52.523	1.98121	52.523	3.19319
52.5424	-2.81925	52.5424	-1.643	52.5424	-0.46978	52.5424	0.79371	52.5424	1.98265	52.5424	3.18057
52.5619	-2.8175	52.5619	-1.64638	52.5619	-0.47041	52.5619	0.80106	52.5619	1.98553	52.5619	3.18192
52.5814	-2.82023	52.5814	-1.64469	52.5814	-0.47732	52.5814	0.79241	52.5814	2.00027	52.5814	3.18508
52.6009	-2.82453	52.6009	-1.65165	52.6009	-0.45532	52.6009	0.79717	52.6009	1.98337	52.6009	3.1729
52.6204	-2.82531	52.6204	-1.64595	52.6204	-0.46161	52.6204	0.79933	52.6204	1.98876	52.6204	3.18914
52.6399	-2.81925	52.6399	-1.64659	52.6399	-0.47041	52.6399	0.80193	52.6399	1.98984	52.6399	3.18508
52.6594	-2.82453	52.6594	-1.64553	52.6594	-0.46098	52.6594	0.79803	52.6594	1.98912	52.6594	3.18282
52.6789	-2.82882	52.6789	-1.64553	52.6789	-0.48361	52.6789	0.79847	52.6789	1.98912	52.6789	3.18102
52.6983	-2.81691	52.6983	-1.65144	52.6983	-0.48549	52.6983	0.78377	52.6983	1.98445	52.6983	3.19049
52.7178	-2.83117	52.7178	-1.65545	52.7178	-0.47041	52.7178	0.79414	52.7178	1.98625	52.7178	3.17921
52.7373	-2.83195	52.7373	-1.65017	52.7373	-0.49052	52.7373	0.80322	52.7373	1.98445	52.7373	3.18553
52.7568	-2.82199	52.7568	-1.64849	52.7568	-0.50246	52.7568	0.79803	52.7568	1.98085	52.7568	3.1738
52.7763	-2.82804	52.7763	-1.6527	52.7763	-0.47418	52.7763	0.79847	52.7763	1.98517	52.7763	3.17921
52.7958	-2.8214	52.7958	-1.65629	52.7958	-0.48675	52.7958	0.79933	52.7958	1.98804	52.7958	3.18553
52.8153	-2.81984	52.8153	-1.64849	52.8153	-0.47418	52.8153	0.79933	52.8153	1.98481	52.8153	3.17245
52.8348	-2.81437	52.8348	-1.64996	52.8348	-0.47543	52.8348	0.80236	52.8348	1.98049	52.8348	3.19635
52.8543	-2.82921	52.8543	-1.65481	52.8543	-0.47355	52.8543	0.79414	52.8543	1.99092	52.8543	3.19274
52.8737	-2.8132	52.8737	-1.64574	52.8737	-0.47858	52.8737	0.80711	52.8737	1.98517	52.8737	3.19274
52.8932	-2.80773	52.8932	-1.6487	52.8932	-0.47732	52.8932	0.79025	52.8932	1.98912	52.8932	3.17876
52.9127	-2.82355	52.9127	-1.64975	52.9127	-0.49303	52.9127	0.80193	52.9127	1.98373	52.9127	3.16839
52.9322	-2.82472	52.9322	-1.64363	52.9322	-0.47543	52.9322	0.80625	52.9322	1.98301	52.9322	3.18598
52.9517	-2.82062	52.9517	-1.65481	52.9517	-0.48423	52.9517	0.80625	52.9517	1.99236	52.9517	3.1756
52.9712	-2.82609	52.9712	-1.64996	52.9712	-0.46161	52.9712	0.79631	52.9712	1.98984	52.9712	3.19996
52.9907	-2.82121	52.9907	-1.65924	52.9907	-0.46852	52.9907	0.80625	52.9907	1.98696	52.9907	3.18147
53.0102	-2.82453	53.0102	-1.65502	53.0102	-0.47103	53.0102	0.80538	53.0102	1.98589	53.0102	3.195
53.0296	-2.83351	53.0296	-1.6468	53.0296	-0.48612	53.0296	0.80495	53.0296	1.99344	53.0296	3.18959
53.0491	-2.81691	53.0491	-1.6468	53.0491	-0.46601	53.0491	0.7989	53.0491	1.98409	53.0491	3.18778
53.0686	-2.83	53.0686	-1.6487	53.0686	-0.46852	53.0686	0.80106	53.0686	1.98553	53.0686	3.17921
53.0881	-2.82023	53.0881	-1.64975	53.0881	-0.47355	53.0881	0.78852	53.0881	1.9884	53.0881	3.19319
53.1076	-2.82453	53.1076	-1.65207	53.1076	-0.46789	53.1076	0.79933	53.1076	1.98301	53.1076	3.17696
53.1271	-2.82453	53.1271	-1.65756	53.1271	-0.48675	53.1271	0.80106	53.1271	1.98768	53.1271	3.18598
53.1466	-2.81847	53.1466	-1.65376	53.1466	-0.47166	53.1466	0.80538	53.1466	1.99236	53.1466	3.18868
53.1661	-2.81379	53.1661	-1.64954	53.1661	-0.46852	53.1661	0.79847	53.1661	1.99128	53.1661	3.18237
53.1855	-2.82101	53.1855	-1.65059	53.1855	-0.47732	53.1855	0.79803	53.1855	1.99272	53.1855	3.172
53.205	-2.8132	53.205	-1.64743	53.205	-0.46286	53.205	0.79112	53.205	1.98661	53.205	3.17245
53.2245	-2.81496	53.2245	-1.64954	53.2245	-0.46286	53.2245	0.79847	53.2245	1.98085	53.2245	3.18147
53.244	-2.82062	53.244	-1.66304	53.244	-0.48172	53.244	0.80366	53.244	1.99128	53.244	3.18688
53.2635	-2.81925	53.2635	-1.65376	53.2635	-0.47858	53.2635	0.8002	53.2635	1.97509	53.2635	3.19635
53.283	-2.81535	53.283	-1.65144	53.283	-0.50812	53.283	0.80279	53.283	1.98517	53.283	3.17696
53.3025	-2.82336	53.3025	-1.65545	53.3025	-0.44966	53.3025	0.8002	53.3025	1.97905	53.3025	3.17741
53.322	-2.82531	53.322	-1.66283	53.322	-0.49052	53.322	0.79717	53.322	1.99919	53.322	3.17696
53.3415	-2.82707	53.3415	-1.64617	53.3415	-0.51	53.3415	0.80928	53.3415	1.99092	53.3415	3.17741
53.3609	-2.82082	53.3609	-1.65038	53.3609	-0.46224	53.3609	0.7989	53.3609	1.98553	53.3609	3.18282
53.3804	-2.81711	53.3804	-1.64764	53.3804	-0.48926	53.3804	0.79674	53.3804	1.98553	53.3804	3.16703
53.3999	-2.82687	53.3999	-1.66852	53.3999	-0.49618	53.3999	0.79371	53.3999	1.97545	53.3999	3.18688
53.4194	-2.82961	53.4194	-1.65545	53.4194	-0.48046	53.4194	0.79069	53.4194	1.98948	53.4194	3.19545
53.4389	-2.82414	53.4389	-1.64743	53.4389	-0.46412	53.4389	0.78506	53.4389	1.98013	53.4389	3.1968
53.4584	-2.81613	53.4584	-1.65692	53.4584	-0.47795	53.4584	0.8002	53.4584	1.98768	53.4584	3.18237
53.4779	-2.82472	53.4779	-1.65882	53.4779	-0.4968	53.4779	0.79414	53.4779	1.99128	53.4779	3.18372
53.4974	-2.82687	53.4974	-1.65629	53.4974	-0.47921	53.4974	0.78939	53.4974	1.9884	53.4974	3.18778
53.5168	-2.84171	53.5168	-1.64511	53.5168	-0.45281	53.5168	0.79976	53.5168	1.98625	53.5168	3.18417
53.5363	-2.82882	53.5363	-1.65418	53.5363	-0.48675	53.5363	0.80452	53.5363	1.98984	53.5363	3.17064
53.5558	-2.8173	53.5558	-1.64722	53.5558	-0.48109	53.5558	0.79544	53.5558	1.98229	53.5558	3.18462
53.5753	-2.82316	53.5753	-1.65397	53.5753	-0.48863	53.5753	0.78636	53.5753	1.98948	53.5753	3.18192
53.5948	-2.82218	53.5948	-1.65291	53.5948	-0.49743	53.5948	0.79631	53.5948	1.992	53.5948	3.19545
53.6143	-2.82687	53.6143	-1.65734	53.6143	-0.46224	53.6143	0.80452	53.6143	1.98445	53.6143	3.18688
53.6338	-2.82707	53.6338	-1.65692	53.6338	-0.48172	53.6338	0.79976	53.6338	1.98804	53.6338	3.17741
53.6533	-2.82941	53.6533	-1.64722	53.6533	-0.47229	53.6533	0.79025	53.6533	1.97581	53.6533	3.18147
53.6727	-2.8255	53.6727	-1.65798	53.6727	-0.49303	53.6727	0.8002	53.6727	1.98768	53.6727	3.18598
53.6922	-2.82511	53.6922	-1.65819	53.6922	-0.47606	53.6922	0.8149	53.6922	1.9902	53.6922	3.16929
53.7117	-2.82531	53.7117	-1.65334	53.7117	-0.47795	53.7117	0.79717	53.7117	1.97905	53.7117	3.1747
53.7312	-2.82121	53.7312	-1.65629	53.7312	-0.46161	53.7312	0.80538	53.7312	1.98589	53.7312	3.17515
53.7507	-2.82804	53.7507	-1.65249	53.7507	-0.47983	53.7507	0.80884	53.7507	1.99164	53.7507	3.18733
53.7702	-2.82785	53.7702	-1.65481	53.7702	-0.50812	53.7702	0.7976	53.7702	1.9884	53.7702	3.1738
53.7897	-2.81535	53.7897	-1.63667	53.7897	-0.46412	53.7897	0.8002	53.7897	1.9715	53.7897	3.17741
53.8092	-2.8339	53.8092	-1.64617	53.8092	-0.46161	53.8092	0.7829	53.8092	1.98157	53.8092	3.17109
53.8287	-2.82707	53.8287	-1.6546	53.8287	-0.47543	53.8287	0.79674	53.8287	1.98301	53.8287	3.17741
53.8481	-2.83488	53.8481	-1.65081	53.8481	-0.47292	53.8481	0.79025	53.8481	1.98661	53.8481	3.17154
53.8676	-2.82257	53.8676	-1.65545	53.8676	-0.49429	53.8676	0.78982	53.8676	1.98804	53.8676	3.17831
53.8871	-2.81164	53.8871	-1.6527	53.8871	-0.49555	53.8871	0.80452	53.8871	1.97833	53.8871	3.16794
53.9066	-2.81867	53.9066	-1.65692	53.9066	-0.47481	53.9066	0.78939	53.9066	1.97941	53.9066	3.16794
53.9261	-2.82511	53.9261	-1.65081	53.9261	-0.48738	53.9261	0.79328	53.9261	1.9956	53.9261	3.18011
53.9456	-2.82785	53.9456	-1.66325	53.9456	-0.47355	53.9456	0.79803	53.9456	1.98193	53.9456	3.18102
53.9651	-2.81613	53.9651	-1.65524	53.9651	-0.48738	53.9651	0.79674	53.9651	1.98517	53.9651	3.17696
53.9846	-2.81437	53.9846	-1.64532	53.9846	-0.47921	53.9846	0.80495	53.9846	1.98373	53.9846	3.16523
54.004	-2.82472	54.004	-1.6468	54.004	-0.47418	54.004	0.80452	54.004	1.98696	54.004	3.17741
54.0235	-2.82101	54.0235	-1.65524	54.0235	-0.47858	54.0235	0.79631	54.0235	1.97833	54.0235	3.19455
54.043	-2.81457	54.043	-1.64743	54.043	-0.48423	54.043	0.80279	54.043	1.99272	54.043	3.1968
54.0625	-2.83332	54.0625	-1.65228	54.0625	-0.48801	54.0625	0.79587	54.0625	1.99236	54.0625	3.17921
54.082	-2.83664	54.082	-1.6565	54.082	-0.46098	54.082	0.80063	54.082	1.98804	54.082	3.18462
54.1015	-2.83527	54.1015	-1.66135	54.1015	-0.49618	54.1015	0.79371	54.1015	1.97581	54.1015	3.1747
54.121	-2.82433	54.121	-1.65291	54.121	-0.49303	54.121	0.80106	54.121	1.98589	54.121	3.18192
54.1405	-2.82863	54.1405	-1.64996	54.1405	-0.49555	54.1405	0.79198	54.1405	1.98157	54.1405	3.15756
54.16	-2.83	54.16	-1.6622	54.16	-0.48612	54.16	0.79371	54.16	1.98696	54.16	3.17154
54.1794	-2.82648	54.1794	-1.65777	54.1794	-0.46161	54.1794	0.79631	54.1794	1.98085	54.1794	3.18282
54.1989	-2.81281	54.1989	-1.65397	54.1989	-0.48046	54.1989	0.79069	54.1989	1.98229	54.1989	3.17605
54.2184	-2.81652	54.2184	-1.64363	54.2184	-0.47983	54.2184	0.7976	54.2184	1.98157	54.2184	3.17651
54.2379	-2.82004	54.2379	-1.65186	54.2379	-0.48675	54.2379	0.79112	54.2379	1.98085	54.2379	3.18462
54.2574	-2.83019	54.2574	-1.65038	54.2574	-0.48361	54.2574	0.80452	54.2574	1.97941	54.2574	3.1756
54.2769	-2.82121	54.2769	-1.64195	54.2769	-0.47983	54.2769	0.78679	54.2769	1.99812	54.2769	3.17515
54.2964	-2.83234	54.2964	-1.64089	54.2964	-0.48549	54.2964	0.80279	54.2964	1.98373	54.2964	3.19365
54.3159	-2.8255	54.3159	-1.65481	54.3159	-0.48863	54.3159	0.80841	54.3159	1.98193	54.3159	3.18237
54.3353	-2.83293	54.3353	-1.64827	54.3353	-0.49743	54.3353	0.79933	54.3353	1.98157	54.3353	3.18688
54.3548	-2.82668	54.3548	-1.65861	54.3548	-0.48612	54.3548	0.80625	54.3548	1.98553	54.3548	3.18462
54.3743	-2.82238	54.3743	-1.64511	54.3743	-0.48926	54.3743	0.81014	54.3743	1.98445	54.3743	3.16794
54.3938	-2.8216	54.3938	-1.6584	54.3938	-0.49429	54.3938	0.78939	54.3938	1.98409	54.3938	3.17651
54.4133	-2.82433	54.4133	-1.65207	54.4133	-0.47355	54.4133	0.79631	54.4133	1.98229	54.4133	3.17966
54.4328	-2.82355	54.4328	-1.65502	54.4328	-0.47355	54.4328	0.78982	54.4328	1.98553	54.4328	3.17786
54.4523	-2.82218	54.4523	-1.65186	54.4523	-0.45784	54.4523	0.80884	54.4523	1.98085	54.4523	3.17741
54.4718	-2.81984	54.4718	-1.65144	54.4718	-0.49115	54.4718	0.80322	54.4718	1.98948	54.4718	3.17696
54.4912	-2.83332	54.4912	-1.65945	54.4912	-0.51378	54.4912	0.78593	54.4912	1.98121	54.4912	3.16748
54.5107	-2.82336	54.5107	-1.64806	54.5107	-0.47732	54.5107	0.79328	54.5107	1.99092	54.5107	3.17515
54.5302	-2.82023	54.5302	-1.65798	54.5302	-0.47481	54.5302	0.80928	54.5302	1.97761	54.5302	3.1756
54.5497	-2.82316	54.5497	-1.65713	54.5497	-0.46726	54.5497	0.80149	54.5497	1.98265	54.5497	3.18011
54.5692	-2.82218	54.5692	-1.64996	54.5692	-0.45469	54.5692	0.79371	54.5692	1.97941	54.5692	3.17696
54.5887	-2.81808	54.5887	-1.65861	54.5887	-0.46789	54.5887	0.79328	54.5887	1.98013	54.5887	3.18327
54.6082	-2.83078	54.6082	-1.65819	54.6082	-0.47041	54.6082	0.80236	54.6082	1.97905	54.6082	3.16523
54.6277	-2.81164	54.6277	-1.65165	54.6277	-0.49743	54.6277	0.80236	54.6277	1.9884	54.6277	3.17245
54.6472	-2.82843	54.6472	-1.65313	54.6472	-0.47983	54.6472	0.80193	54.6472	1.9733	54.6472	3.16072
54.6666	-2.8214	54.6666	-1.65355	54.6666	-0.47292	54.6666	0.79544	54.6666	1.98661	54.6666	3.1729
54.6861	-2.81808	54.6861	-1.64891	54.6861	-0.49178	54.6861	0.7976	54.6861	1.96754	54.6861	3.1738
54.7056	-2.81984	54.7056	-1.65924	54.7056	-0.47983	54.7056	0.80409	54.7056	1.97294	54.7056	3.18778
54.7251	-2.82023	54.7251	-1.65819	54.7251	-0.47983	54.7251	0.80668	54.7251	1.97905	54.7251	3.18733
54.7446	-2.81554	54.7446	-1.65123	54.7446	-0.49303	54.7446	0.80106	54.7446	1.98193	54.7446	3.18011
54.7641	-2.82218	54.7641	-1.65439	54.7641	-0.49429	54.7641	0.79371	54.7641	1.97761	54.7641	3.15485
54.7836	-2.82785	54.7836	-1.65629	54.7836	-0.48863	54.7836	0.80236	54.7836	1.98265	54.7836	3.15801
54.8031	-2.82921	54.8031	-1.65692	54.8031	-0.48486	54.8031	0.7989	54.8031	1.97509	54.8031	3.18508
54.8225	-2.81535	54.8225	-1.65081	54.8225	-0.48675	54.8225	0.78636	54.8225	1.98445	54.8225	3.17786
54.842	-2.82375	54.842	-1.65228	54.842	-0.49429	54.842	0.79587	54.842	1.97905	54.842	3.16388
54.8615	-2.82668	54.8615	-1.65566	54.8615	-0.46664	54.8615	0.80711	54.8615	1.97006	54.8615	3.17786
54.881	-2.83234	54.881	-1.6468	54.881	-0.48801	54.881	0.79674	54.881	1.98049	54.881	3.17064
54.9005	-2.83156	54.9005	-1.66283	54.9005	-0.49241	54.9005	0.79241	54.9005	1.98876	54.9005	3.18102
54.92	-2.80734	54.92	-1.64363	54.92	-0.47229	54.92	0.79198	54.92	1.98121	54.92	3.16974
54.9395	-2.83175	54.9395	-1.65734	54.9395	-0.48612	54.9395	0.79933	54.9395	1.98085	54.9395	3.16613
54.959	-2.81437	54.959	-1.64912	54.959	-0.47292	54.959	0.7976	54.959	1.97977	54.959	3.17651
54.9784	-2.83117	54.9784	-1.65945	54.9784	-0.47041	54.9784	0.80193	54.9784	1.97545	54.9784	3.16478
54.9979	-2.82082	54.9979	-1.65291	54.9979	-0.48172	54.9979	0.79458	54.9979	1.96826	54.9979	3.17876
55.0174	-2.82238	55.0174	-1.64216	55.0174	-0.47669	55.0174	0.79328	55.0174	1.97941	55.0174	3.16162
55.0369	-2.81671	55.0369	-1.6565	55.0369	-0.50749	55.0369	0.80322	55.0369	1.97941	55.0369	3.17831
55.0564	-2.82843	55.0564	-1.65228	55.0564	-0.50309	55.0564	0.8002	55.0564	1.98193	55.0564	3.17335
55.0759	-2.8298	55.0759	-1.65713	55.0759	-0.48926	55.0759	0.8002	55.0759	1.99092	55.0759	3.18057
55.0954	-2.82316	55.0954	-1.65777	55.0954	-0.49806	55.0954	0.79025	55.0954	1.98732	55.0954	3.17019
55.1149	-2.82902	55.1149	-1.65228	55.1149	-0.50686	55.1149	0.79803	55.1149	1.98301	55.1149	3.16839
55.1344	-2.82453	55.1344	-1.64933	55.1344	-0.48801	55.1344	0.80366	55.1344	1.97761	55.1344	3.17064
55.1538	-2.83214	55.1538	-1.66641	55.1538	-0.49806	55.1538	0.80668	55.1538	1.98732	55.1538	3.17515
55.1733	-2.83039	55.1733	-1.65882	55.1733	-0.47669	55.1733	0.78852	55.1733	1.98265	55.1733	3.17605
55.1928	-2.8257	55.1928	-1.6584	55.1928	-0.47418	55.1928	0.79587	55.1928	1.9902	55.1928	3.17425
55.2123	-2.82472	55.2123	-1.65524	55.2123	-0.49429	55.2123	0.79198	55.2123	1.98265	55.2123	3.16974
55.2318	-2.8255	55.2318	-1.65566	55.2318	-0.46915	55.2318	0.78982	55.2318	1.98373	55.2318	3.17154
55.2513	-2.8216	55.2513	-1.64933	55.2513	-0.48172	55.2513	0.80322	55.2513	1.98121	55.2513	3.16523
55.2708	-2.83371	55.2708	-1.65756	55.2708	-0.50309	55.2708	0.79458	55.2708	1.98409	55.2708	3.15891
55.2903	-2.82726	55.2903	-1.65038	55.2903	-0.48046	55.2903	0.79587	55.2903	1.98625	55.2903	3.18192
55.3097	-2.82589	55.3097	-1.6527	55.3097	-0.48863	55.3097	0.80236	55.3097	1.9902	55.3097	3.1738
55.3292	-2.82062	55.3292	-1.66135	55.3292	-0.47983	55.3292	0.78161	55.3292	1.98301	55.3292	3.18959
55.3487	-2.81691	55.3487	-1.65524	55.3487	-0.49303	55.3487	0.7989	55.3487	1.97186	55.3487	3.16297
55.3682	-2.82726	55.3682	-1.65397	55.3682	-0.47481	55.3682	0.79544	55.3682	1.97617	55.3682	3.1756
55.3877	-2.82629	55.3877	-1.66198	55.3877	-0.48423	55.3877	0.78896	55.3877	1.98804	55.3877	3.1738
55.4072	-2.83879	55.4072	-1.65629	55.4072	-0.47292	55.4072	0.79069	55.4072	1.9884	55.4072	3.17966
55.4267	-2.82082	55.4267	-1.65418	55.4267	-0.49241	55.4267	0.77771	55.4267	1.98445	55.4267	3.16658
55.4462	-2.82609	55.4462	-1.66262	55.4462	-0.48989	55.4462	0.80495	55.4462	1.98301	55.4462	3.17741
55.4657	-2.81847	55.4657	-1.65692	55.4657	-0.48423	55.4657	0.78852	55.4657	1.9733	55.4657	3.17109
55.4851	-2.82355	55.4851	-1.65545	55.4851	-0.4968	55.4851	0.79285	55.4851	1.9733	55.4851	3.16748
55.5046	-2.82961	55.5046	-1.66262	55.5046	-0.46789	55.5046	0.78809	55.5046	1.97366	55.5046	3.16839
55.5241	-2.82941	55.5241	-1.65334	55.5241	-0.47229	55.5241	0.78074	55.5241	1.97078	55.5241	3.17109
55.5436	-2.82472	55.5436	-1.65629	55.5436	-0.49303	55.5436	0.79717	55.5436	1.97761	55.5436	3.17651
55.5631	-2.82316	55.5631	-1.66072	55.5631	-0.5012	55.5631	0.79976	55.5631	1.9733	55.5631	3.17335
55.5826	-2.8214	55.5826	-1.65777	55.5826	-0.48298	55.5826	0.79198	55.5826	1.97581	55.5826	3.16748
55.6021	-2.82765	55.6021	-1.65397	55.6021	-0.48361	55.6021	0.78982	55.6021	1.99272	55.6021	3.17245
55.6216	-2.83234	55.6216	-1.65545	55.6216	-0.49932	55.6216	0.78982	55.6216	1.98553	55.6216	3.17876
55.641	-2.82882	55.641	-1.6527	55.641	-0.50623	55.641	0.7989	55.641	1.99344	55.641	3.17696
55.6605	-2.8173	55.6605	-1.65924	55.6605	-0.47103	55.6605	0.7829	55.6605	1.98157	55.6605	3.17876
55.68	-2.82472	55.68	-1.65608	55.68	-0.48926	55.68	0.80149	55.68	1.97869	55.68	3.1756
55.6995	-2.82121	55.6995	-1.65481	55.6995	-0.49366	55.6995	0.80106	55.6995	1.97473	55.6995	3.16297
55.719	-2.82414	55.719	-1.66051	55.719	-0.5012	55.719	0.78809	55.719	1.98157	55.719	3.16478
55.7385	-2.82316	55.7385	-1.65059	55.7385	-0.49052	55.7385	0.79717	55.7385	1.98912	55.7385	3.16433
55.758	-2.82843	55.758	-1.65313	55.758	-0.50686	55.758	0.79112	55.758	1.99164	55.758	3.17831
55.7775	-2.83332	55.7775	-1.65671	55.7775	-0.50435	55.7775	0.79674	55.7775	1.98229	55.7775	3.1747
55.7969	-2.82082	55.7969	-1.6584	55.7969	-0.49932	55.7969	0.78982	55.7969	1.97366	55.7969	3.17651
55.8164	-2.82238	55.8164	-1.65671	55.8164	-0.48109	55.8164	0.79631	55.8164	1.97509	55.8164	3.16794
55.8359	-2.83507	55.8359	-1.64975	55.8359	-0.48235	55.8359	0.7829	55.8359	1.98589	55.8359	3.16252
55.8554	-2.83019	55.8554	-1.66388	55.8554	-0.48926	55.8554	0.80193	55.8554	1.98409	55.8554	3.16342
55.8749	-2.8214	55.8749	-1.66135	55.8749	-0.48863	55.8749	0.79976	55.8749	1.97617	55.8749	3.17109
55.8944	-2.82765	55.8944	-1.66093	55.8944	-0.4968	55.8944	0.78506	55.8944	1.98265	55.8944	3.17741
55.9139	-2.82902	55.9139	-1.65017	55.9139	-0.48172	55.9139	0.78939	55.9139	1.98589	55.9139	3.16027
55.9334	-2.82629	55.9334	-1.65313	55.9334	-0.48801	55.9334	0.79458	55.9334	1.98265	55.9334	3.16839
55.9529	-2.82589	55.9529	-1.66009	55.9529	-0.49995	55.9529	0.80193	55.9529	1.97294	55.9529	3.16613
55.9723	-2.82629	55.9723	-1.66177	55.9723	-0.49366	55.9723	0.80063	55.9723	1.97905	55.9723	3.1738
55.9918	-2.82004	55.9918	-1.6584	55.9918	-0.50623	55.9918	0.79328	55.9918	1.97114	55.9918	3.17064
56.0113	-2.81808	56.0113	-1.65017	56.0113	-0.52132	56.0113	0.79328	56.0113	1.98409	56.0113	3.1747
56.0308	-2.82511	56.0308	-1.65566	56.0308	-0.49303	56.0308	0.77944	56.0308	1.98732	56.0308	3.18147
56.0503	-2.83273	56.0503	-1.65545	56.0503	-0.49555	56.0503	0.80409	56.0503	1.97689	56.0503	3.172
56.0698	-2.8339	56.0698	-1.65376	56.0698	-0.50623	56.0698	0.8002	56.0698	1.97402	56.0698	3.16839
56.0893	-2.82882	56.0893	-1.65059	56.0893	-0.5232	56.0893	0.78982	56.0893	1.98553	56.0893	3.16478
56.1088	-2.82296	56.1088	-1.65334	56.1088	-0.50875	56.1088	0.79544	56.1088	1.97366	56.1088	3.17515
56.1282	-2.83488	56.1282	-1.66684	56.1282	-0.48863	56.1282	0.79069	56.1282	1.97186	56.1282	3.172
56.1477	-2.82062	56.1477	-1.6584	56.1477	-0.49555	56.1477	0.78809	56.1477	1.97402	56.1477	3.1747
56.1672	-2.81808	56.1672	-1.65671	56.1672	-0.49995	56.1672	0.79155	56.1672	1.98301	56.1672	3.16839
56.1867	-2.82394	56.1867	-1.66346	56.1867	-0.48298	56.1867	0.80063	56.1867	1.98085	56.1867	3.18417
56.2062	-2.83429	56.2062	-1.65924	56.2062	-0.47166	56.2062	0.79501	56.2062	1.97617	56.2062	3.16658
56.2257	-2.83	56.2257	-1.65545	56.2257	-0.49115	56.2257	0.80495	56.2257	1.98049	56.2257	3.18102
56.2452	-2.82961	56.2452	-1.6565	56.2452	-0.49429	56.2452	0.79112	56.2452	1.9697	56.2452	3.1729
56.2647	-2.83761	56.2647	-1.6565	56.2647	-0.48863	56.2647	0.79587	56.2647	1.97797	56.2647	3.16703
56.2841	-2.82843	56.2841	-1.65481	56.2841	-0.49869	56.2841	0.7976	56.2841	1.97797	56.2841	3.172
56.3036	-2.82531	56.3036	-1.66198	56.3036	-0.50686	56.3036	0.77858	56.3036	1.97833	56.3036	3.18282
56.3231	-2.83644	56.3231	-1.65165	56.3231	-0.48738	56.3231	0.79717	56.3231	1.97653	56.3231	3.14944
56.3426	-2.83117	56.3426	-1.65334	56.3426	-0.48298	56.3426	0.78939	56.3426	1.97653	56.3426	3.17109
56.3621	-2.82492	56.3621	-1.66114	56.3621	-0.50309	56.3621	0.79155	56.3621	1.97905	56.3621	3.16207
56.3816	-2.82648	56.3816	-1.64532	56.3816	-0.49869	56.3816	0.7976	56.3816	1.97473	56.3816	3.17876
56.4011	-2.82843	56.4011	-1.65439	56.4011	-0.48863	56.4011	0.79371	56.4011	1.98625	56.4011	3.16839
56.4206	-2.82609	56.4206	-1.65291	56.4206	-0.48298	56.4206	0.80495	56.4206	1.98085	56.4206	3.1729
56.4401	-2.82961	56.4401	-1.66409	56.4401	-0.47292	56.4401	0.79112	56.4401	1.98625	56.4401	3.16207
56.4595	-2.82648	56.4595	-1.65903	56.4595	-0.50498	56.4595	0.7976	56.4595	1.98589	56.4595	3.16207
56.479	-2.82961	56.479	-1.6662	56.479	-0.53075	56.479	0.79328	56.479	1.98337	56.479	3.16568
56.4985	-2.8339	56.4985	-1.65313	56.4985	-0.48612	56.4985	0.80149	56.4985	1.98085	56.4985	3.17876
56.518	-2.82648	56.518	-1.65882	56.518	-0.45092	56.518	0.78939	56.518	1.9733	56.518	3.16388
56.5375	-2.83078	56.5375	-1.65924	56.5375	-0.49052	56.5375	0.79285	56.5375	1.97689	56.5375	3.16613
56.557	-2.83136	56.557	-1.65334	56.557	-0.48801	56.557	0.79198	56.557	1.9733	56.557	3.16884
56.5765	-2.83625	56.5765	-1.66072	56.5765	-0.51755	56.5765	0.79587	56.5765	1.98661	56.5765	3.16658
56.596	-2.8257	56.596	-1.65502	56.596	-0.48172	56.596	0.79328	56.596	1.97797	56.596	3.1756
56.6154	-2.83117	56.6154	-1.65397	56.6154	-0.49492	56.6154	0.79414	56.6154	1.98121	56.6154	3.16658
56.6349	-2.82668	56.6349	-1.6527	56.6349	-0.49869	56.6349	0.81014	56.6349	1.98589	56.6349	3.17154
56.6544	-2.82199	56.6544	-1.65334	56.6544	-0.48738	56.6544	0.7855	56.6544	1.97509	56.6544	3.16794
56.6739	-2.83703	56.6739	-1.65313	56.6739	-0.5056	56.6739	0.80106	56.6739	1.97042	56.6739	3.16027
56.6934	-2.83761	56.6934	-1.64659	56.6934	-0.49303	56.6934	0.79501	56.6934	1.98193	56.6934	3.17741
56.7129	-2.82707	56.7129	-1.6622	56.7129	-0.51503	56.7129	0.80279	56.7129	1.97761	56.7129	3.16613
56.7324	-2.83097	56.7324	-1.64638	56.7324	-0.52257	56.7324	0.78809	56.7324	1.97186	56.7324	3.16297
56.7519	-2.82472	56.7519	-1.65481	56.7519	-0.48926	56.7519	0.79198	56.7519	1.97294	56.7519	3.16523
56.7714	-2.82101	56.7714	-1.65313	56.7714	-0.49806	56.7714	0.78896	56.7714	1.97725	56.7714	3.17245
56.7908	-2.82707	56.7908	-1.66283	56.7908	-0.47669	56.7908	0.78852	56.7908	1.98049	56.7908	3.16974
56.8103	-2.82082	56.8103	-1.65777	56.8103	-0.49869	56.8103	0.79674	56.8103	1.992	56.8103	3.15711
56.8298	-2.8339	56.8298	-1.65102	56.8298	-0.50246	56.8298	0.79674	56.8298	1.98157	56.8298	3.16523
56.8493	-2.82648	56.8493	-1.66051	56.8493	-0.48738	56.8493	0.80279	56.8493	1.97366	56.8493	3.16748
56.8688	-2.83136	56.8688	-1.66241	56.8688	-0.50623	56.8688	0.79976	56.8688	1.98517	56.8688	3.16207
56.8883	-2.81554	56.8883	-1.6681	56.8883	-0.51252	56.8883	0.79501	56.8883	1.98409	56.8883	3.15305
56.9078	-2.84171	56.9078	-1.65882	56.9078	-0.50183	56.9078	0.79328	56.9078	1.98085	56.9078	3.1729
56.9273	-2.82648	56.9273	-1.66557	56.9273	-0.50749	56.9273	0.79501	56.9273	1.98589	56.9273	3.16433
56.9467	-2.82082	56.9467	-1.65671	56.9467	-0.48863	56.9467	0.79025	56.9467	1.98625	56.9467	3.16523
56.9662	-2.82179	56.9662	-1.65144	56.9662	-0.49932	56.9662	0.78636	56.9662	1.96862	56.9662	3.16839
56.9857	-2.81671	56.9857	-1.65629	56.9857	-0.50498	56.9857	0.79501	56.9857	1.97905	56.9857	3.17019
57.0052	-2.82121	57.0052	-1.65334	57.0052	-0.49806	57.0052	0.80409	57.0052	1.96934	57.0052	3.172
57.0247	-2.82472	57.0247	-1.65924	57.0247	-0.50372	57.0247	0.79155	57.0247	1.97797	57.0247	3.1756
57.0442	-2.82296	57.0442	-1.65945	57.0442	-0.4968	57.0442	0.80495	57.0442	1.97006	57.0442	3.16884
57.0637	-2.83781	57.0637	-1.65629	57.0637	-0.47858	57.0637	0.7855	57.0637	1.97653	57.0637	3.18237
57.0832	-2.81789	57.0832	-1.65903	57.0832	-0.48863	57.0832	0.7842	57.0832	1.98193	57.0832	3.17154
57.1026	-2.83156	57.1026	-1.65756	57.1026	-0.49052	57.1026	0.78723	57.1026	1.98517	57.1026	3.15846
57.1221	-2.83117	57.1221	-1.65439	57.1221	-0.50498	57.1221	0.80538	57.1221	1.97509	57.1221	3.15305
57.1416	-2.83058	57.1416	-1.65924	57.1416	-0.48675	57.1416	0.79501	57.1416	1.97905	57.1416	3.16613
57.1611	-2.8257	57.1611	-1.65692	57.1611	-0.49241	57.1611	0.79414	57.1611	1.99056	57.1611	3.16658
57.1806	-2.82863	57.1806	-1.64975	57.1806	-0.50058	57.1806	0.78679	57.1806	1.97761	57.1806	3.16342
57.2001	-2.82824	57.2001	-1.64279	57.2001	-0.50812	57.2001	0.80106	57.2001	1.96898	57.2001	3.16613
57.2196	-2.83019	57.2196	-1.66536	57.2196	-0.49241	57.2196	0.80193	57.2196	1.97833	57.2196	3.17831
57.2391	-2.82902	57.2391	-1.66283	57.2391	-0.48549	57.2391	0.80366	57.2391	1.98301	57.2391	3.16839
57.2586	-2.82453	57.2586	-1.66283	57.2586	-0.49052	57.2586	0.78377	57.2586	1.97617	57.2586	3.17154
57.278	-2.82726	57.278	-1.66009	57.278	-0.48361	57.278	0.79112	57.278	1.98301	57.278	3.17651
57.2975	-2.83214	57.2975	-1.65861	57.2975	-0.5012	57.2975	0.7855	57.2975	1.97761	57.2975	3.16252
57.317	-2.83761	57.317	-1.64806	57.317	-0.51252	57.317	0.79717	57.317	1.9715	57.317	3.15576
57.3365	-2.83058	57.3365	-1.65734	57.3365	-0.48926	57.3365	0.78852	57.3365	1.97545	57.3365	3.15982
57.356	-2.8173	57.356	-1.6565	57.356	-0.49429	57.356	0.80884	57.356	1.98481	57.356	3.16523
57.3755	-2.82336	57.3755	-1.6681	57.3755	-0.49492	57.3755	0.78852	57.3755	1.98085	57.3755	3.16523
57.395	-2.83429	57.395	-1.65355	57.395	-0.50812	57.395	0.80366	57.395	1.98553	57.395	3.15125
57.4145	-2.82199	57.4145	-1.65587	57.4145	-0.49869	57.4145	0.79587	57.4145	1.98589	57.4145	3.15485
57.4339	-2.83195	57.4339	-1.65966	57.4339	-0.49995	57.4339	0.79155	57.4339	1.97222	57.4339	3.17019
57.4534	-2.82531	57.4534	-1.65207	57.4534	-0.48989	57.4534	0.79198	57.4534	1.97905	57.4534	3.16748
57.4729	-2.81828	57.4729	-1.65671	57.4729	-0.50938	57.4729	0.80063	57.4729	1.97833	57.4729	3.16388
57.4924	-2.82394	57.4924	-1.65819	57.4924	-0.47543	57.4924	0.79458	57.4924	1.97581	57.4924	3.18192
57.5119	-2.82843	57.5119	-1.65502	57.5119	-0.49743	57.5119	0.79069	57.5119	1.97437	57.5119	3.15756
57.5314	-2.82629	57.5314	-1.66114	57.5314	-0.50623	57.5314	0.80149	57.5314	1.97761	57.5314	3.17154
57.5509	-2.82804	57.5509	-1.65502	57.5509	-0.49869	57.5509	0.78377	57.5509	1.97402	57.5509	3.16884
57.5704	-2.82355	57.5704	-1.64891	57.5704	-0.50246	57.5704	0.80884	57.5704	1.96934	57.5704	3.16568
57.5898	-2.83488	57.5898	-1.66578	57.5898	-0.48738	57.5898	0.78506	57.5898	1.98481	57.5898	3.16027
57.6093	-2.83234	57.6093	-1.65903	57.6093	-0.48675	57.6093	0.79587	57.6093	1.97797	57.6093	3.16342
57.6288	-2.82843	57.6288	-1.65587	57.6288	-0.50686	57.6288	0.78636	57.6288	1.99308	57.6288	3.16342
57.6483	-2.83254	57.6483	-1.66114	57.6483	-0.49366	57.6483	0.80625	57.6483	1.98193	57.6483	3.15395
57.6678	-2.82668	57.6678	-1.65313	57.6678	-0.5012	57.6678	0.79285	57.6678	1.97366	57.6678	3.17154
57.6873	-2.83859	57.6873	-1.6546	57.6873	-0.49429	57.6873	0.79803	57.6873	1.98409	57.6873	3.15666
57.7068	-2.82355	57.7068	-1.65608	57.7068	-0.49052	57.7068	0.7842	57.7068	1.97437	57.7068	3.15756
57.7263	-2.82179	57.7263	-1.66916	57.7263	-0.52635	57.7263	0.79112	57.7263	1.98157	57.7263	3.17019
57.7458	-2.82531	57.7458	-1.66578	57.7458	-0.50058	57.7458	0.78982	57.7458	1.98229	57.7458	3.15531
57.7652	-2.82531	57.7652	-1.66325	57.7652	-0.51378	57.7652	0.79328	57.7652	1.97653	57.7652	3.1756
57.7847	-2.83781	57.7847	-1.66283	57.7847	-0.49618	57.7847	0.79155	57.7847	1.98085	57.7847	3.16072
57.8042	-2.82961	57.8042	-1.66177	57.8042	-0.48612	57.8042	0.79285	57.8042	1.98085	57.8042	3.16207
57.8237	-2.8341	57.8237	-1.64574	57.8237	-0.48738	57.8237	0.78766	57.8237	1.9715	57.8237	3.172
57.8432	-2.82921	57.8432	-1.65566	57.8432	-0.5364	57.8432	0.79198	57.8432	1.97869	57.8432	3.16117
57.8627	-2.83136	57.8627	-1.65186	57.8627	-0.47669	57.8627	0.7989	57.8627	1.97905	57.8627	3.16794
57.8822	-2.82336	57.8822	-1.66663	57.8822	-0.5056	57.8822	0.79328	57.8822	1.97042	57.8822	3.16252
57.9017	-2.83234	57.9017	-1.66198	57.9017	-0.48361	57.9017	0.80149	57.9017	1.9715	57.9017	3.15891
57.9211	-2.82511	57.9211	-1.66156	57.9211	-0.49743	57.9211	0.79674	57.9211	1.97725	57.9211	3.15485
57.9406	-2.82492	57.9406	-1.65249	57.9406	-0.51252	57.9406	0.79285	57.9406	1.97006	57.9406	3.16433
57.9601	-2.83136	57.9601	-1.66156	57.9601	-0.51378	57.9601	0.78982	57.9601	1.97509	57.9601	3.15937
57.9796	-2.8214	57.9796	-1.66325	57.9796	-0.50309	57.9796	0.79674	57.9796	1.97042	57.9796	3.16839
57.9991	-2.82531	57.9991	-1.66283	57.9991	-0.48738	57.9991	0.78766	57.9991	1.97833	57.9991	3.17109
58.0186	-2.82511	58.0186	-1.65566	58.0186	-0.49115	58.0186	0.79069	58.0186	1.97797	58.0186	3.15034
58.0381	-2.82316	58.0381	-1.66367	58.0381	-0.4968	58.0381	0.7829	58.0381	1.97941	58.0381	3.16929
58.0576	-2.83136	58.0576	-1.65481	58.0576	-0.51378	58.0576	0.78939	58.0576	1.98121	58.0576	3.16027
58.0771	-2.82472	58.0771	-1.66009	58.0771	-0.49618	58.0771	0.78463	58.0771	1.97437	58.0771	3.16388
58.0965	-2.82062	58.0965	-1.66114	58.0965	-0.50246	58.0965	0.79198	58.0965	1.9715	58.0965	3.16703
58.116	-2.83332	58.116	-1.65439	58.116	-0.49806	58.116	0.79285	58.116	1.96934	58.116	3.17154
58.1355	-2.83234	58.1355	-1.65481	58.1355	-0.49052	58.1355	0.79328	58.1355	1.98013	58.1355	3.16342
58.155	-2.82726	58.155	-1.66494	58.155	-0.52446	58.155	0.79674	58.155	1.97725	58.155	3.16478
58.1745	-2.82882	58.1745	-1.65123	58.1745	-0.49618	58.1745	0.80106	58.1745	1.97689	58.1745	3.16478
58.194	-2.82961	58.194	-1.65777	58.194	-0.51126	58.194	0.78939	58.194	1.96718	58.194	3.16658
58.2135	-2.83332	58.2135	-1.6527	58.2135	-0.48298	58.2135	0.78636	58.2135	1.97042	58.2135	3.16433
58.233	-2.83273	58.233	-1.66557	58.233	-0.51818	58.233	0.79198	58.233	1.97545	58.233	3.16884
58.2524	-2.82882	58.2524	-1.67443	58.2524	-0.48863	58.2524	0.78982	58.2524	1.98157	58.2524	3.15891
58.2719	-2.82472	58.2719	-1.65566	58.2719	-0.49492	58.2719	0.79587	58.2719	1.97653	58.2719	3.15531
58.2914	-2.82433	58.2914	-1.65608	58.2914	-0.50812	58.2914	0.79587	58.2914	1.98121	58.2914	3.16207
58.3109	-2.82941	58.3109	-1.66641	58.3109	-0.5276	58.3109	0.79371	58.3109	1.97078	58.3109	3.16342
58.3304	-2.82316	58.3304	-1.66367	58.3304	-0.51189	58.3304	0.79674	58.3304	1.96754	58.3304	3.17064
58.3499	-2.83566	58.3499	-1.65249	58.3499	-0.48109	58.3499	0.79674	58.3499	1.97869	58.3499	3.16072
58.3694	-2.81711	58.3694	-1.65988	58.3694	-0.50372	58.3694	0.79458	58.3694	1.97617	58.3694	3.16613
58.3889	-2.82336	58.3889	-1.6584	58.3889	-0.50183	58.3889	0.78809	58.3889	1.9697	58.3889	3.17064
58.4083	-2.83996	58.4083	-1.6527	58.4083	-0.49178	58.4083	0.78982	58.4083	1.97689	58.4083	3.16117
58.4278	-2.83371	58.4278	-1.65481	58.4278	-0.49492	58.4278	0.8002	58.4278	1.98049	58.4278	3.17019
58.4473	-2.82316	58.4473	-1.65798	58.4473	-0.50623	58.4473	0.79414	58.4473	1.97581	58.4473	3.16839
58.4668	-2.82355	58.4668	-1.65777	58.4668	-0.47858	58.4668	0.79241	58.4668	1.98193	58.4668	3.16974
58.4863	-2.82863	58.4863	-1.66747	58.4863	-0.49743	58.4863	0.80236	58.4863	1.98193	58.4863	3.16794
58.5058	-2.8255	58.5058	-1.65713	58.5058	-0.48298	58.5058	0.78679	58.5058	1.98049	58.5058	3.1756
58.5253	-2.83527	58.5253	-1.65439	58.5253	-0.52006	58.5253	0.78593	58.5253	1.97725	58.5253	3.15711
58.5448	-2.82863	58.5448	-1.65756	58.5448	-0.50749	58.5448	0.79717	58.5448	1.97006	58.5448	3.15215
58.5643	-2.82238	58.5643	-1.6681	58.5643	-0.50058	58.5643	0.7842	58.5643	1.9679	58.5643	3.16207
58.5837	-2.83781	58.5837	-1.65524	58.5837	-0.50812	58.5837	0.78247	58.5837	1.97977	58.5837	3.16207
58.6032	-2.8298	58.6032	-1.66346	58.6032	-0.51818	58.6032	0.8002	58.6032	1.97366	58.6032	3.16523
58.6227	-2.83078	58.6227	-1.66093	58.6227	-0.49618	58.6227	0.78896	58.6227	1.96574	58.6227	3.16117
58.6422	-2.83	58.6422	-1.66198	58.6422	-0.50686	58.6422	0.79025	58.6422	1.97402	58.6422	3.16884
58.6617	-2.82238	58.6617	-1.66895	58.6617	-0.49869	58.6617	0.78766	58.6617	1.97617	58.6617	3.16613
58.6812	-2.82238	58.6812	-1.66747	58.6812	-0.48298	58.6812	0.78852	58.6812	1.97689	58.6812	3.16207
58.7007	-2.8341	58.7007	-1.66452	58.7007	-0.48298	58.7007	0.7842	58.7007	1.97473	58.7007	3.14583
58.7202	-2.82472	58.7202	-1.65524	58.7202	-0.49241	58.7202	0.79631	58.7202	1.97581	58.7202	3.15395
58.7396	-2.83293	58.7396	-1.65228	58.7396	-0.48298	58.7396	0.78939	58.7396	1.97617	58.7396	3.16252
58.7591	-2.82746	58.7591	-1.65629	58.7591	-0.49178	58.7591	0.78679	58.7591	1.97437	58.7591	3.16027
58.7786	-2.83234	58.7786	-1.65734	58.7786	-0.49995	58.7786	0.79933	58.7786	1.97006	58.7786	3.15846
58.7981	-2.82921	58.7981	-1.65587	58.7981	-0.49178	58.7981	0.79458	58.7981	1.97617	58.7981	3.16297
58.8176	-2.82961	58.8176	-1.64954	58.8176	-0.51252	58.8176	0.8002	58.8176	1.97797	58.8176	3.17019
58.8371	-2.82023	58.8371	-1.65924	58.8371	-0.50183	58.8371	0.78852	58.8371	1.9733	58.8371	3.15801
58.8566	-2.83214	58.8566	-1.65249	58.8566	-0.49555	58.8566	0.80538	58.8566	1.97473	58.8566	3.15982
58.8761	-2.83449	58.8761	-1.66198	58.8761	-0.49555	58.8761	0.78723	58.8761	1.97545	58.8761	3.15215
58.8956	-2.83058	58.8956	-1.65629	58.8956	-0.49429	58.8956	0.79328	58.8956	1.97545	58.8956	3.1535
58.915	-2.83097	58.915	-1.64827	58.915	-0.49366	58.915	0.79933	58.915	1.97653	58.915	3.15215
58.9345	-2.83566	58.9345	-1.66135	58.9345	-0.49429	58.9345	0.80106	58.9345	1.97366	58.9345	3.16748
58.954	-2.83429	58.954	-1.66009	58.954	-0.51378	58.954	0.79976	58.954	1.97653	58.954	3.15982
58.9735	-2.82296	58.9735	-1.66304	58.9735	-0.49743	58.9735	0.79717	58.9735	1.97473	58.9735	3.15801
58.993	-2.83136	58.993	-1.65671	58.993	-0.51503	58.993	0.7855	58.993	1.97833	58.993	3.15621
59.0125	-2.82218	59.0125	-1.66135	59.0125	-0.49932	59.0125	0.78852	59.0125	1.97653	59.0125	3.15846
59.032	-2.82492	59.032	-1.6546	59.032	-0.5012	59.032	0.79328	59.032	1.96538	59.032	3.15621
59.0515	-2.83527	59.0515	-1.66409	59.0515	-0.48109	59.0515	0.7829	59.0515	1.97258	59.0515	3.15982
59.0709	-2.82453	59.0709	-1.66051	59.0709	-0.49492	59.0709	0.79371	59.0709	1.97437	59.0709	3.16162
59.0904	-2.82492	59.0904	-1.65798	59.0904	-0.49366	59.0904	0.79803	59.0904	1.98912	59.0904	3.16523
59.1099	-2.82746	59.1099	-1.65756	59.1099	-0.49555	59.1099	0.79501	59.1099	1.98229	59.1099	3.16117
59.1294	-2.83937	59.1294	-1.65713	59.1294	-0.48423	59.1294	0.78679	59.1294	1.97078	59.1294	3.14538
59.1489	-2.83664	59.1489	-1.65587	59.1489	-0.51755	59.1489	0.78852	59.1489	1.97653	59.1489	3.15576
59.1684	-2.82726	59.1684	-1.65481	59.1684	-0.50938	59.1684	0.80063	59.1684	1.97869	59.1684	3.16342
59.1879	-2.83507	59.1879	-1.66852	59.1879	-0.49618	59.1879	0.79112	59.1879	1.98085	59.1879	3.16072
59.2074	-2.8341	59.2074	-1.65819	59.2074	-0.5188	59.2074	0.79414	59.2074	1.97473	59.2074	3.16613
59.2268	-2.83996	59.2268	-1.65313	59.2268	-0.50058	59.2268	0.7989	59.2268	1.97581	59.2268	3.15034
59.2463	-2.83507	59.2463	-1.6487	59.2463	-0.50309	59.2463	0.78896	59.2463	1.97761	59.2463	3.16884
59.2658	-2.81984	59.2658	-1.6603	59.2658	-0.52195	59.2658	0.7989	59.2658	1.96934	59.2658	3.15937
59.2853	-2.83058	59.2853	-1.65819	59.2853	-0.49995	59.2853	0.7842	59.2853	1.97258	59.2853	3.16568
59.3048	-2.82433	59.3048	-1.65861	59.3048	-0.49806	59.3048	0.8002	59.3048	1.98157	59.3048	3.16478
59.3243	-2.82882	59.3243	-1.66536	59.3243	-0.49869	59.3243	0.78896	59.3243	1.96862	59.3243	3.15846
59.3438	-2.8298	59.3438	-1.65587	59.3438	-0.50623	59.3438	0.7976	59.3438	1.97366	59.3438	3.15666
59.3633	-2.82589	59.3633	-1.66367	59.3633	-0.50749	59.3633	0.79501	59.3633	1.98013	59.3633	3.15801
59.3828	-2.83214	59.3828	-1.6565	59.3828	-0.50246	59.3828	0.78982	59.3828	1.97222	59.3828	3.15891
59.4022	-2.83449	59.4022	-1.65439	59.4022	-0.51943	59.4022	0.80149	59.4022	1.98301	59.4022	3.16568
59.4217	-2.81925	59.4217	-1.66051	59.4217	-0.49178	59.4217	0.79414	59.4217	1.98409	59.4217	3.16658
59.4412	-2.84289	59.4412	-1.6584	59.4412	-0.5232	59.4412	0.7829	59.4412	1.9715	59.4412	3.15621
59.4607	-2.82785	59.4607	-1.66346	59.4607	-0.50372	59.4607	0.79069	59.4607	1.97078	59.4607	3.15846
59.4802	-2.82746	59.4802	-1.66388	59.4802	-0.51189	59.4802	0.78636	59.4802	1.98912	59.4802	3.15395
59.4997	-2.8341	59.4997	-1.66241	59.4997	-0.49618	59.4997	0.78334	59.4997	1.98049	59.4997	3.16794
59.5192	-2.84035	59.5192	-1.65734	59.5192	-0.50749	59.5192	0.78852	59.5192	1.9715	59.5192	3.16388
59.5387	-2.82453	59.5387	-1.66536	59.5387	-0.49303	59.5387	0.79631	59.5387	1.97545	59.5387	3.15756
59.5581	-2.82824	59.5581	-1.6622	59.5581	-0.49932	59.5581	0.79414	59.5581	1.97689	59.5581	3.16117
59.5776	-2.83175	59.5776	-1.65671	59.5776	-0.49241	59.5776	0.78377	59.5776	1.95927	59.5776	3.16748
59.5971	-2.8298	59.5971	-1.65861	59.5971	-0.48675	59.5971	0.79069	59.5971	1.9697	59.5971	3.15846
59.6166	-2.82492	59.6166	-1.66367	59.6166	-0.50435	59.6166	0.77815	59.6166	1.97078	59.6166	3.14674
59.6361	-2.82218	59.6361	-1.65038	59.6361	-0.52509	59.6361	0.80149	59.6361	1.97258	59.6361	3.16478
59.6556	-2.83586	59.6556	-1.67084	59.6556	-0.50246	59.6556	0.79112	59.6556	1.97509	59.6556	3.15531
59.6751	-2.83078	59.6751	-1.6603	59.6751	-0.51566	59.6751	0.79458	59.6751	1.97473	59.6751	3.15576
59.6946	-2.8298	59.6946	-1.66599	59.6946	-0.5056	59.6946	0.7842	59.6946	1.96574	59.6946	3.15937
59.714	-2.82296	59.714	-1.66283	59.714	-0.48675	59.714	0.78852	59.714	1.97869	59.714	3.15756
59.7335	-2.83586	59.7335	-1.64891	59.7335	-0.48801	59.7335	0.79371	59.7335	1.96538	59.7335	3.1508
59.753	-2.82707	59.753	-1.65903	59.753	-0.51252	59.753	0.79631	59.753	1.96826	59.753	3.15666
59.7725	-2.82746	59.7725	-1.65734	59.7725	-0.5188	59.7725	0.79025	59.7725	1.9679	59.7725	3.16342
59.792	-2.82316	59.792	-1.64954	59.792	-0.52446	59.792	0.79371	59.792	1.98121	59.792	3.15801
59.8115	-2.83957	59.8115	-1.66325	59.8115	-0.50812	59.8115	0.78896	59.8115	1.97042	59.8115	3.14854
59.831	-2.8298	59.831	-1.65882	59.831	-0.46915	59.831	0.79328	59.831	1.97078	59.831	3.16297
59.8505	-2.82277	59.8505	-1.65291	59.8505	-0.52132	59.8505	0.78463	59.8505	1.97725	59.8505	3.14899
59.87	-2.82023	59.87	-1.66198	59.87	-0.51378	59.87	0.78982	59.87	1.97366	59.87	3.1544
59.8894	-2.82375	59.8894	-1.66578	59.8894	-0.49492	59.8894	0.80755	59.8894	1.97294	59.8894	3.1535
59.9089	-2.83078	59.9089	-1.6662	59.9089	-0.49995	59.9089	0.79458	59.9089	1.97581	59.9089	3.15531
59.9284	-2.82121	59.9284	-1.66916	59.9284	-0.50058	59.9284	0.78766	59.9284	1.98409	59.9284	3.16252
59.9479	-2.82453	59.9479	-1.65798	59.9479	-0.50498	59.9479	0.80106	59.9479	1.96178	59.9479	3.16072
59.9674	-2.83761	59.9674	-1.65819	59.9674	-0.48423	59.9674	0.79198	59.9674	1.98157	59.9674	3.14313
59.9869	-2.82785	59.9869	-1.65629	59.9869	-0.49429	59.9869	0.79717	59.9869	1.97977	59.9869	3.16252
60.0064	-2.82863	60.0064	-1.66916	60.0064	-0.5012	60.0064	0.80495	60.0064	1.9625	60.0064	3.15846
60.0259	-2.82257	60.0259	-1.65713	60.0259	-0.49492	60.0259	0.7976	60.0259	1.9661	60.0259	3.15621
60.0453	-2.82902	60.0453	-1.65545	60.0453	-0.53955	60.0453	0.79933	60.0453	1.98265	60.0453	3.15756
60.0648	-2.82277	60.0648	-1.66557	60.0648	-0.50058	60.0648	0.79976	60.0648	1.97258	60.0648	3.16072
60.0843	-2.82609	60.0843	-1.65713	60.0843	-0.48612	60.0843	0.7976	60.0843	1.97042	60.0843	3.15305
60.1038	-2.83097	60.1038	-1.67211	60.1038	-0.50875	60.1038	0.78117	60.1038	1.97797	60.1038	3.15937
60.1233	-2.82082	60.1233	-1.65545	60.1233	-0.52383	60.1233	0.79069	60.1233	1.98409	60.1233	3.15801
60.1428	-2.82707	60.1428	-1.66367	60.1428	-0.50686	60.1428	0.79371	60.1428	1.97222	60.1428	3.15891
60.1623	-2.82336	60.1623	-1.65608	60.1623	-0.50938	60.1623	0.79371	60.1623	1.9884	60.1623	3.16072
60.1818	-2.8255	60.1818	-1.65186	60.1818	-0.53766	60.1818	0.79717	60.1818	1.96898	60.1818	3.16388
60.2013	-2.81652	60.2013	-1.65481	60.2013	-0.49995	60.2013	0.80236	60.2013	1.97977	60.2013	3.15846
60.2207	-2.83293	60.2207	-1.66789	60.2207	-0.48738	60.2207	0.79803	60.2207	1.97078	60.2207	3.16072
60.2402	-2.81867	60.2402	-1.66388	60.2402	-0.52446	60.2402	0.80063	60.2402	1.97797	60.2402	3.15666
60.2597	-2.81711	60.2597	-1.66789	60.2597	-0.50498	60.2597	0.78463	60.2597	1.97869	60.2597	3.16162
60.2792	-2.81945	60.2792	-1.65355	60.2792	-0.50875	60.2792	0.79155	60.2792	1.97833	60.2792	3.15756
60.2987	-2.82511	60.2987	-1.66283	60.2987	-0.50686	60.2987	0.78809	60.2987	1.97761	60.2987	3.15034
60.3182	-2.81222	60.3182	-1.65439	60.3182	-0.50058	60.3182	0.80668	60.3182	1.98157	60.3182	3.14809
60.3377	-2.81769	60.3377	-1.66051	60.3377	-0.5056	60.3377	0.79717	60.3377	1.97761	60.3377	3.15125
60.3572	-2.81808	60.3572	-1.66409	60.3572	-0.51189	60.3572	0.79285	60.3572	1.98049	60.3572	3.16252
60.3766	-2.82882	60.3766	-1.66325	60.3766	-0.51252	60.3766	0.79587	60.3766	1.96538	60.3766	3.1544
60.3961	-2.83175	60.3961	-1.66536	60.3961	-0.52069	60.3961	0.80063	60.3961	1.97797	60.3961	3.15621
60.4156	-2.81984	60.4156	-1.66177	60.4156	-0.49806	60.4156	0.78593	60.4156	1.9715	60.4156	3.15801
60.4351	-2.8173	60.4351	-1.66473	60.4351	-0.48863	60.4351	0.78593	60.4351	1.98085	60.4351	3.15485
60.4546	-2.82199	60.4546	-1.6603	60.4546	-0.52886	60.4546	0.79198	60.4546	1.97186	60.4546	3.14403
60.4741	-2.81164	60.4741	-1.65671	60.4741	-0.5144	60.4741	0.79717	60.4741	1.97797	60.4741	3.14313
60.4936	-2.82179	60.4936	-1.65798	60.4936	-0.52132	60.4936	0.7989	60.4936	1.97689	60.4936	3.16072
60.5131	-2.82179	60.5131	-1.65713	60.5131	-0.51378	60.5131	0.78896	60.5131	1.98013	60.5131	3.1517
60.5325	-2.81554	60.5325	-1.65734	60.5325	-0.49932	60.5325	0.7842	60.5325	1.97689	60.5325	3.15937
60.552	-2.81574	60.552	-1.65481	60.552	-0.52257	60.552	0.7976	60.552	1.9733	60.552	3.15395
60.5715	-2.8257	60.5715	-1.66241	60.5715	-0.50058	60.5715	0.78506	60.5715	1.96574	60.5715	3.15621
60.591	-2.82101	60.591	-1.66009	60.591	-0.49115	60.591	0.79198	60.591	1.98517	60.591	3.14989
60.6105	-2.80929	60.6105	-1.6584	60.6105	-0.49618	60.6105	0.79717	60.6105	1.97078	60.6105	3.15485
60.63	-2.80968	60.63	-1.66705	60.63	-0.50246	60.63	0.79803	60.63	1.97437	60.63	3.15215
60.6495	-2.82023	60.6495	-1.66831	60.6495	-0.52132	60.6495	0.80149	60.6495	1.9661	60.6495	3.15125
60.669	-2.8214	60.669	-1.65587	60.669	-0.51378	60.669	0.79631	60.669	1.96718	60.669	3.1526
60.6885	-2.81379	60.6885	-1.66557	60.6885	-0.5188	60.6885	0.79155	60.6885	1.97509	60.6885	3.1544
60.7079	-2.81652	60.7079	-1.65966	60.7079	-0.49869	60.7079	0.79285	60.7079	1.96682	60.7079	3.15937
60.7274	-2.81711	60.7274	-1.66262	60.7274	-0.51126	60.7274	0.80452	60.7274	1.97545	60.7274	3.15711
60.7469	-2.80636	60.7469	-1.67063	60.7469	-0.49743	60.7469	0.78809	60.7469	1.96214	60.7469	3.15711
60.7664	-2.82492	60.7664	-1.66789	60.7664	-0.52195	60.7664	0.80149	60.7664	1.97473	60.7664	3.15034
60.7859	-2.82492	60.7859	-1.66135	60.7859	-0.50623	60.7859	0.79803	60.7859	1.97042	60.7859	3.15666
60.8054	-2.8216	60.8054	-1.66135	60.8054	-0.51189	60.8054	0.79241	60.8054	1.98265	60.8054	3.13907
60.8249	-2.81828	60.8249	-1.65966	60.8249	-0.49618	60.8249	0.79847	60.8249	1.98517	60.8249	3.15215
60.8444	-2.81437	60.8444	-1.65903	60.8444	-0.5232	60.8444	0.79587	60.8444	1.97761	60.8444	3.15801
60.8638	-2.81359	60.8638	-1.66325	60.8638	-0.48235	60.8638	0.80755	60.8638	1.97545	60.8638	3.15711
60.8833	-2.813	60.8833	-1.65903	60.8833	-0.50309	60.8833	0.78766	60.8833	1.97042	60.8833	3.15846
60.9028	-2.81339	60.9028	-1.66262	60.9028	-0.5144	60.9028	0.7989	60.9028	1.96178	60.9028	3.15937
60.9223	-2.80988	60.9223	-1.65545	60.9223	-0.5012	60.9223	0.80668	60.9223	1.96646	60.9223	3.17064
60.9418	-2.8255	60.9418	-1.66198	60.9418	-0.50435	60.9418	0.79241	60.9418	1.98121	60.9418	3.15891
60.9613	-2.80031	60.9613	-1.66009	60.9613	-0.5056	60.9613	0.78593	60.9613	1.98229	60.9613	3.15621
60.9808	-2.81554	60.9808	-1.65734	60.9808	-0.50938	60.9808	0.79544	60.9808	1.97437	60.9808	3.14899
61.0003	-2.81515	61.0003	-1.66072	61.0003	-0.49492	61.0003	0.79112	61.0003	1.97294	61.0003	3.15621
61.0197	-2.81652	61.0197	-1.65608	61.0197	-0.5012	61.0197	0.79674	61.0197	1.97186	61.0197	3.14448
61.0392	-2.82238	61.0392	-1.65524	61.0392	-0.51503	61.0392	0.78809	61.0392	1.9733	61.0392	3.14854
61.0587	-2.80988	61.0587	-1.65924	61.0587	-0.49555	61.0587	0.78247	61.0587	1.97617	61.0587	3.15891
61.0782	-2.80714	61.0782	-1.6603	61.0782	-0.48989	61.0782	0.78204	61.0782	1.97581	61.0782	3.1526
61.0977	-2.81398	61.0977	-1.66452	61.0977	-0.51943	61.0977	0.79631	61.0977	1.96322	61.0977	3.16342
61.1172	-2.82218	61.1172	-1.6546	61.1172	-0.50372	61.1172	0.78896	61.1172	1.97078	61.1172	3.14628
61.1367	-2.81476	61.1367	-1.66452	61.1367	-0.50812	61.1367	0.80193	61.1367	1.97258	61.1367	3.16297
61.1562	-2.81027	61.1562	-1.6643	61.1562	-0.48486	61.1562	0.7989	61.1562	1.97509	61.1562	3.14674
61.1757	-2.80519	61.1757	-1.64912	61.1757	-0.49743	61.1757	0.80063	61.1757	1.96646	61.1757	3.15125
61.1951	-2.81086	61.1951	-1.65397	61.1951	-0.48172	61.1951	0.79501	61.1951	1.98085	61.1951	3.16342
61.2146	-2.81671	61.2146	-1.65882	61.2146	-0.49995	61.2146	0.79285	61.2146	1.97222	61.2146	3.15305
61.2341	-2.81261	61.2341	-1.64954	61.2341	-0.49618	61.2341	0.79933	61.2341	1.9661	61.2341	3.14628
61.2536	-2.81379	61.2536	-1.66283	61.2536	-0.48989	61.2536	0.79631	61.2536	1.97186	61.2536	3.16433
61.2731	-2.80714	61.2731	-1.66409	61.2731	-0.51189	61.2731	0.80063	61.2731	1.97725	61.2731	3.1526
61.2926	-2.80754	61.2926	-1.65819	61.2926	-0.48046	61.2926	0.79674	61.2926	1.98121	61.2926	3.14899
61.3121	-2.81613	61.3121	-1.66262	61.3121	-0.49492	61.3121	0.80193	61.3121	1.97402	61.3121	3.15576
61.3316	-2.81105	61.3316	-1.65608	61.3316	-0.51315	61.3316	0.78896	61.3316	1.98013	61.3316	3.15982
61.351	-2.81398	61.351	-1.66325	61.351	-0.48801	61.351	0.80279	61.351	1.97258	61.351	3.14493
61.3705	-2.81261	61.3705	-1.65903	61.3705	-0.49178	61.3705	0.79803	61.3705	1.97042	61.3705	3.15801
61.39	-2.80539	61.39	-1.65418	61.39	-0.50246	61.39	0.80106	61.39	1.97905	61.39	3.16478
61.4095	-2.80832	61.4095	-1.65587	61.4095	-0.49995	61.4095	0.79587	61.4095	1.97725	61.4095	3.15756
61.429	-2.81496	61.429	-1.66367	61.429	-0.50498	61.429	0.79501	61.429	1.97186	61.429	3.16027
61.4485	-2.82082	61.4485	-1.65819	61.4485	-0.51503	61.4485	0.79674	61.4485	1.97042	61.4485	3.15666
61.468	-2.82101	61.468	-1.6643	61.468	-0.49932	61.468	0.79414	61.468	1.97114	61.468	3.15846
61.4875	-2.81515	61.4875	-1.66388	61.4875	-0.49932	61.4875	0.79803	61.4875	1.97797	61.4875	3.16388
61.507	-2.81652	61.507	-1.6603	61.507	-0.50498	61.507	0.80668	61.507	1.97186	61.507	3.14719
61.5264	-2.81164	61.5264	-1.65376	61.5264	-0.50372	61.5264	0.78939	61.5264	1.98157	61.5264	3.16072
61.5459	-2.81828	61.5459	-1.65903	61.5459	-0.49492	61.5459	0.79069	61.5459	1.98085	61.5459	3.15395
61.5654	-2.81125	61.5654	-1.65608	61.5654	-0.51378	61.5654	0.80063	61.5654	1.96682	61.5654	3.15395
61.5849	-2.8173	61.5849	-1.65038	61.5849	-0.49932	61.5849	0.7976	61.5849	1.97545	61.5849	3.15531
61.6044	-2.81398	61.6044	-1.65123	61.6044	-0.50498	61.6044	0.79285	61.6044	1.9697	61.6044	3.15801
61.6239	-2.81671	61.6239	-1.66241	61.6239	-0.5012	61.6239	0.79631	61.6239	1.97977	61.6239	3.16117
61.6434	-2.81691	61.6434	-1.66156	61.6434	-0.48989	61.6434	0.8002	61.6434	1.9715	61.6434	3.16162
61.6629	-2.8216	61.6629	-1.66135	61.6629	-0.49492	61.6629	0.80063	61.6629	1.97761	61.6629	3.14674
61.6823	-2.81925	61.6823	-1.66304	61.6823	-0.49743	61.6823	0.78896	61.6823	1.97977	61.6823	3.16252
61.7018	-2.81105	61.7018	-1.66873	61.7018	-0.51943	61.7018	0.79631	61.7018	1.98265	61.7018	3.14809
61.7213	-2.81261	61.7213	-1.6681	61.7213	-0.49806	61.7213	0.8002	61.7213	1.96646	61.7213	3.15485
61.7408	-2.81007	61.7408	-1.65439	61.7408	-0.5012	61.7408	0.78723	61.7408	1.97186	61.7408	3.15801
61.7603	-2.81867	61.7603	-1.66135	61.7603	-0.51189	61.7603	0.80063	61.7603	1.97941	61.7603	3.15305
61.7798	-2.81379	61.7798	-1.65376	61.7798	-0.51315	61.7798	0.79933	61.7798	1.98121	61.7798	3.1544
61.7993	-2.8132	61.7993	-1.66262	61.7993	-0.49806	61.7993	0.79631	61.7993	1.97545	61.7993	3.1508
61.8188	-2.81593	61.8188	-1.65587	61.8188	-0.48612	61.8188	0.79544	61.8188	1.97869	61.8188	3.16207
61.8382	-2.82218	61.8382	-1.66367	61.8382	-0.51252	61.8382	0.80279	61.8382	1.97509	61.8382	3.14854
61.8577	-2.82648	61.8577	-1.65671	61.8577	-0.50058	61.8577	0.79587	61.8577	1.97114	61.8577	3.15395
61.8772	-2.82199	61.8772	-1.65798	61.8772	-0.49806	61.8772	0.79587	61.8772	1.97581	61.8772	3.16839
61.8967	-2.82492	61.8967	-1.6603	61.8967	-0.50246	61.8967	0.79155	61.8967	1.97258	61.8967	3.15395
61.9162	-2.8132	61.9162	-1.65545	61.9162	-0.49995	61.9162	0.79501	61.9162	1.97869	61.9162	3.16748
61.9357	-2.81593	61.9357	-1.66304	61.9357	-0.50812	61.9357	0.79976	61.9357	1.96898	61.9357	3.15395
61.9552	-2.82511	61.9552	-1.65692	61.9552	-0.50498	61.9552	0.80711	61.9552	1.97294	61.9552	3.14899
61.9747	-2.81945	61.9747	-1.6565	61.9747	-0.50749	61.9747	0.78896	61.9747	1.97402	61.9747	3.15395
61.9942	-2.82004	61.9942	-1.6565	61.9942	-0.49806	61.9942	0.78593	61.9942	1.96862	61.9942	3.14899
62.0136	-2.81496	62.0136	-1.65355	62.0136	-0.49241	62.0136	0.78896	62.0136	1.97761	62.0136	3.14944
62.0331	-2.82394	62.0331	-1.6584	62.0331	-0.48549	62.0331	0.7989	62.0331	1.97078	62.0331	3.14628
62.0526	-2.82218	62.0526	-1.66726	62.0526	-0.50749	62.0526	0.80538	62.0526	1.97258	62.0526	3.16162
62.0721	-2.81925	62.0721	-1.66536	62.0721	-0.51378	62.0721	0.79717	62.0721	1.97761	62.0721	3.15801
62.0916	-2.82433	62.0916	-1.65966	62.0916	-0.4968	62.0916	0.79587	62.0916	1.97617	62.0916	3.1517
62.1111	-2.82472	62.1111	-1.6546	62.1111	-0.51315	62.1111	0.79501	62.1111	1.97078	62.1111	3.15576
62.1306	-2.82257	62.1306	-1.65144	62.1306	-0.50938	62.1306	0.79976	62.1306	1.97402	62.1306	3.14493
62.1501	-2.81964	62.1501	-1.65671	62.1501	-0.48926	62.1501	0.78117	62.1501	1.97222	62.1501	3.15305
62.1695	-2.82472	62.1695	-1.6584	62.1695	-0.50435	62.1695	0.79371	62.1695	1.98013	62.1695	3.15666
62.189	-2.82257	62.189	-1.66705	62.189	-0.51566	62.189	0.8002	62.189	1.97581	62.189	3.16117
62.2085	-2.82414	62.2085	-1.65334	62.2085	-0.4968	62.2085	0.80538	62.2085	1.97761	62.2085	3.1544
62.228	-2.83195	62.228	-1.65502	62.228	-0.53137	62.228	0.80236	62.228	1.97761	62.228	3.16388
62.2475	-2.82257	62.2475	-1.66283	62.2475	-0.4968	62.2475	0.80495	62.2475	1.97366	62.2475	3.15666
62.267	-2.82179	62.267	-1.65481	62.267	-0.49429	62.267	0.79069	62.267	1.97617	62.267	3.16252
62.2865	-2.82004	62.2865	-1.66198	62.2865	-0.49241	62.2865	0.80279	62.2865	1.97258	62.2865	3.16703
62.306	-2.82746	62.306	-1.6643	62.306	-0.50938	62.306	0.79501	62.306	1.96898	62.306	3.15982
62.3254	-2.81164	62.3254	-1.66093	62.3254	-0.49869	62.3254	0.80409	62.3254	1.97941	62.3254	3.14538
62.3449	-2.82941	62.3449	-1.66114	62.3449	-0.49995	62.3449	0.79241	62.3449	1.97258	62.3449	3.16207
62.3644	-2.82609	62.3644	-1.66114	62.3644	-0.5012	62.3644	0.79458	62.3644	1.97509	62.3644	3.15215
62.3839	-2.8214	62.3839	-1.65988	62.3839	-0.50812	62.3839	0.79587	62.3839	1.97258	62.3839	3.15395
62.4034	-2.81457	62.4034	-1.66283	62.4034	-0.51503	62.4034	0.79631	62.4034	1.98049	62.4034	3.16433
62.4229	-2.82648	62.4229	-1.65671	62.4229	-0.51378	62.4229	0.79328	62.4229	1.96862	62.4229	3.14719
62.4424	-2.83742	62.4424	-1.65291	62.4424	-0.49932	62.4424	0.79328	62.4424	1.97761	62.4424	3.15982
62.4619	-2.84074	62.4619	-1.65692	62.4619	-0.50686	62.4619	0.80366	62.4619	1.96394	62.4619	3.16072
62.4814	-2.82043	62.4814	-1.65291	62.4814	-0.50686	62.4814	0.80149	62.4814	1.98265	62.4814	3.14764
62.5008	-2.82375	62.5008	-1.65228	62.5008	-0.51126	62.5008	0.78939	62.5008	1.98301	62.5008	3.14764
62.5203	-2.82453	62.5203	-1.66599	62.5203	-0.49995	62.5203	0.80322	62.5203	1.97222	62.5203	3.14854
62.5398	-2.82765	62.5398	-1.65207	62.5398	-0.51252	62.5398	0.80409	62.5398	1.97617	62.5398	3.15982
62.5593	-2.81691	62.5593	-1.6603	62.5593	-0.49178	62.5593	0.79933	62.5593	1.97402	62.5593	3.15215
62.5788	-2.82726	62.5788	-1.66262	62.5788	-0.50875	62.5788	0.79544	62.5788	1.97653	62.5788	3.1508
62.5983	-2.82707	62.5983	-1.65988	62.5983	-0.51755	62.5983	0.7976	62.5983	1.9643	62.5983	3.16207
62.6178	-2.84328	62.6178	-1.66557	62.6178	-0.52132	62.6178	0.78334	62.6178	1.98193	62.6178	3.14989
62.6373	-2.81789	62.6373	-1.65144	62.6373	-0.5232	62.6373	0.79976	62.6373	1.98157	62.6373	3.14583
62.6567	-2.8216	62.6567	-1.65713	62.6567	-0.49555	62.6567	0.78593	62.6567	1.97258	62.6567	3.15576
62.6762	-2.81574	62.6762	-1.66283	62.6762	-0.51943	62.6762	0.79328	62.6762	1.98121	62.6762	3.14764
62.6957	-2.81945	62.6957	-1.65903	62.6957	-0.50498	62.6957	0.80625	62.6957	1.9733	62.6957	3.15215
62.7152	-2.82375	62.7152	-1.66684	62.7152	-0.48612	62.7152	0.79458	62.7152	1.97509	62.7152	3.15215
62.7347	-2.8257	62.7347	-1.66494	62.7347	-0.51126	62.7347	0.80538	62.7347	1.97653	62.7347	3.16388
62.7542	-2.83683	62.7542	-1.66156	62.7542	-0.49241	62.7542	0.80193	62.7542	1.97617	62.7542	3.14989
62.7737	-2.83	62.7737	-1.6622	62.7737	-0.51189	62.7737	0.80798	62.7737	1.98337	62.7737	3.1517
62.7932	-2.82238	62.7932	-1.65524	62.7932	-0.50686	62.7932	0.80538	62.7932	1.97689	62.7932	3.1535
62.8127	-2.83019	62.8127	-1.65545	62.8127	-0.51378	62.8127	0.79674	62.8127	1.97581	62.8127	3.15305
62.8321	-2.82863	62.8321	-1.65882	62.8321	-0.49303	62.8321	0.79717	62.8321	1.97437	62.8321	3.16252
62.8516	-2.82648	62.8516	-1.65502	62.8516	-0.49492	62.8516	0.79717	62.8516	1.97078	62.8516	3.1508
62.8711	-2.82433	62.8711	-1.65861	62.8711	-0.50058	62.8711	0.79458	62.8711	1.9715	62.8711	3.16162
62.8906	-2.83664	62.8906	-1.66599	62.8906	-0.50498	62.8906	0.80193	62.8906	1.97437	62.8906	3.16974
62.9101	-2.83156	62.9101	-1.6603	62.9101	-0.51566	62.9101	0.80538	62.9101	1.97186	62.9101	3.14899
62.9296	-2.8341	62.9296	-1.65924	62.9296	-0.49492	62.9296	0.80711	62.9296	1.96718	62.9296	3.16342
62.9491	-2.81613	62.9491	-1.66325	62.9491	-0.50372	62.9491	0.80755	62.9491	1.97905	62.9491	3.15485
62.9686	-2.83175	62.9686	-1.6584	62.9686	-0.50623	62.9686	0.79847	62.9686	1.98337	62.9686	3.16342
62.988	-2.83156	62.988	-1.65481	62.988	-0.48738	62.988	0.80193	62.988	1.98013	62.988	3.14628
63.0075	-2.83781	63.0075	-1.66093	63.0075	-0.5144	63.0075	0.79414	63.0075	1.97402	63.0075	3.1508
63.027	-2.82824	63.027	-1.66346	63.027	-0.48235	63.027	0.79631	63.027	1.97797	63.027	3.1526
63.0465	-2.83507	63.0465	-1.66747	63.0465	-0.49869	63.0465	0.80711	63.0465	1.97905	63.0465	3.16162
63.066	-2.83254	63.066	-1.65228	63.066	-0.48549	63.066	0.80063	63.066	1.9697	63.066	3.15395
63.0855	-2.82414	63.0855	-1.64701	63.0855	-0.47481	63.0855	0.79544	63.0855	1.98085	63.0855	3.1544
63.105	-2.82414	63.105	-1.66198	63.105	-0.50938	63.105	0.80193	63.105	1.98301	63.105	3.16252
63.1245	-2.82414	63.1245	-1.6584	63.1245	-0.47983	63.1245	0.80755	63.1245	1.98517	63.1245	3.15937
63.1439	-2.83234	63.1439	-1.65397	63.1439	-0.50183	63.1439	0.8149	63.1439	1.9884	63.1439	3.15576
63.1634	-2.82726	63.1634	-1.66156	63.1634	-0.50435	63.1634	0.82008	63.1634	1.97653	63.1634	3.16523
63.1829	-2.83254	63.1829	-1.65882	63.1829	-0.48926	63.1829	0.79803	63.1829	1.97905	63.1829	3.1544
63.2024	-2.82687	63.2024	-1.65524	63.2024	-0.50812	63.2024	0.79025	63.2024	1.98229	63.2024	3.15485
63.2219	-2.8339	63.2219	-1.65165	63.2219	-0.48738	63.2219	0.81144	63.2219	1.99056	63.2219	3.1544
63.2414	-2.83117	63.2414	-1.65376	63.2414	-0.50498	63.2414	0.8123	63.2414	1.97905	63.2414	3.1729
63.2609	-2.82433	63.2609	-1.65777	63.2609	-0.51629	63.2609	0.80841	63.2609	1.97725	63.2609	3.14628
63.2804	-2.81281	63.2804	-1.66684	63.2804	-0.50498	63.2804	0.80755	63.2804	1.97905	63.2804	3.16478
63.2999	-2.83488	63.2999	-1.66452	63.2999	-0.50749	63.2999	0.79631	63.2999	1.97725	63.2999	3.1544
63.3193	-2.83254	63.3193	-1.66009	63.3193	-0.51378	63.3193	0.81014	63.3193	1.992	63.3193	3.15891
63.3388	-2.83527	63.3388	-1.64638	63.3388	-0.50812	63.3388	0.8149	63.3388	1.98948	63.3388	3.15666
63.3583	-2.83957	63.3583	-1.66494	63.3583	-0.49052	63.3583	0.81014	63.3583	1.97833	63.3583	3.16252
63.3778	-2.83429	63.3778	-1.66283	63.3778	-0.49618	63.3778	0.80193	63.3778	1.992	63.3778	3.16252
63.3973	-2.83371	63.3973	-1.6527	63.3973	-0.47858	63.3973	0.80625	63.3973	1.97905	63.3973	3.15125
63.4168	-2.82843	63.4168	-1.64912	63.4168	-0.48738	63.4168	0.811	63.4168	1.98912	63.4168	3.16658
63.4363	-2.83664	63.4363	-1.65882	63.4363	-0.49052	63.4363	0.80149	63.4363	1.98517	63.4363	3.16072
63.4558	-2.8298	63.4558	-1.66093	63.4558	-0.47481	63.4558	0.79631	63.4558	1.99128	63.4558	3.17245
63.4752	-2.83371	63.4752	-1.65692	63.4752	-0.48926	63.4752	0.80582	63.4752	1.99452	63.4752	3.16748
63.4947	-2.83976	63.4947	-1.65777	63.4947	-0.5232	63.4947	0.80538	63.4947	2.00495	63.4947	3.16072
63.5142	-2.82843	63.5142	-1.66789	63.5142	-0.49555	63.5142	0.811	63.5142	1.99056	63.5142	3.16478
63.5337	-2.82941	63.5337	-1.65945	63.5337	-0.48235	63.5337	0.81749	63.5337	1.98265	63.5337	3.16297
63.5532	-2.82668	63.5532	-1.65777	63.5532	-0.46852	63.5532	0.81706	63.5532	1.98732	63.5532	3.16974
63.5727	-2.83605	63.5727	-1.6622	63.5727	-0.48926	63.5727	0.81576	63.5727	1.9884	63.5727	3.16748
63.5922	-2.83586	63.5922	-1.65017	63.5922	-0.50309	63.5922	0.81273	63.5922	1.9938	63.5922	3.16974
63.6117	-2.82961	63.6117	-1.65861	63.6117	-0.50183	63.6117	0.81317	63.6117	1.9938	63.6117	3.17335
63.6311	-2.84074	63.6311	-1.65629	63.6311	-0.46349	63.6311	0.82268	63.6311	1.9902	63.6311	3.16613
63.6506	-2.83117	63.6506	-1.65819	63.6506	-0.47921	63.6506	0.8136	63.6506	1.99272	63.6506	3.17966
63.6701	-2.83429	63.6701	-1.65861	63.6701	-0.48926	63.6701	0.80971	63.6701	1.98948	63.6701	3.17019
63.6896	-2.84191	63.6896	-1.65608	63.6896	-0.44841	63.6896	0.82614	63.6896	1.9956	63.6896	3.16523
63.7091	-2.82472	63.7091	-1.65207	63.7091	-0.47418	63.7091	0.82268	63.7091	2.00315	63.7091	3.17651
63.7286	-2.83957	63.7286	-1.65777	63.7286	-0.45909	63.7286	0.82527	63.7286	1.99272	63.7286	3.18102
63.7481	-2.82824	63.7481	-1.64279	63.7481	-0.47732	63.7481	0.83262	63.7481	1.99991	63.7481	3.18192
63.7676	-2.83195	63.7676	-1.65291	63.7676	-0.46789	63.7676	0.82916	63.7676	2.00387	63.7676	3.20357
63.7871	-2.83254	63.7871	-1.65587	63.7871	-0.47292	63.7871	0.83695	63.7871	2.00459	63.7871	3.17921
63.8065	-2.83507	63.8065	-1.64448	63.8065	-0.48926	63.8065	0.84386	63.8065	2.01358	63.8065	3.19861
63.826	-2.83566	63.826	-1.64385	63.826	-0.47732	63.826	0.82441	63.826	2.01178	63.826	3.18282
63.8455	-2.83605	63.8455	-1.64553	63.8455	-0.48109	63.8455	0.83867	63.8455	2.01071	63.8455	3.19139
63.865	-2.82101	63.865	-1.64785	63.865	-0.45784	63.865	0.84257	63.865	2.02833	63.865	3.19906
63.8845	-2.8298	63.8845	-1.64954	63.8845	-0.43961	63.8845	0.82873	63.8845	2.02653	63.8845	3.20898
63.904	-2.81906	63.904	-1.64469	63.904	-0.43458	63.904	0.83824	63.904	2.01754	63.904	3.1959
63.9235	-2.82902	63.9235	-1.64849	63.9235	-0.44589	63.9235	0.83997	63.9235	2.02114	63.9235	3.20357
63.943	-2.81886	63.943	-1.64891	63.943	-0.43081	63.943	0.85381	63.943	2.03373	63.943	3.21845
63.9624	-2.83488	63.9624	-1.64005	63.9624	-0.40127	63.9624	0.85208	63.9624	2.03876	63.9624	3.21394
63.9819	-2.82804	63.9819	-1.64701	63.9819	-0.41195	63.9819	0.84559	63.9819	2.03589	63.9819	3.20673
64.0014	-2.83449	64.0014	-1.64406	64.0014	-0.43144	64.0014	0.84602	64.0014	2.02581	64.0014	3.21485
64.0209	-2.82902	64.0209	-1.65038	64.0209	-0.42389	64.0209	0.86029	64.0209	2.03912	64.0209	3.2153
64.0404	-2.83312	64.0404	-1.6314	64.0404	-0.40692	64.0404	0.8858	64.0404	2.03948	64.0404	3.23108
64.0599	-2.83429	64.0599	-1.63731	64.0599	-0.42138	64.0599	0.87975	64.0599	2.05495	64.0599	3.23469
64.0794	-2.82882	64.0794	-1.62908	64.0794	-0.40315	64.0794	0.85899	64.0794	2.04524	64.0794	3.24191
64.0989	-2.82687	64.0989	-1.63456	64.0989	-0.38053	64.0989	0.88666	64.0989	2.06071	64.0989	3.24687
64.1184	-2.83293	64.1184	-1.64448	64.1184	-0.39058	64.1184	0.89834	64.1184	2.0625	64.1184	3.25003
64.1378	-2.83195	64.1378	-1.62992	64.1378	-0.38995	64.1378	0.90266	64.1378	2.06682	64.1378	3.25183
64.1573	-2.8341	64.1573	-1.63435	64.1573	-0.36104	64.1573	0.90698	64.1573	2.07078	64.1573	3.23875
64.1768	-2.83312	64.1768	-1.63667	64.1768	-0.37738	64.1768	0.90396	64.1768	2.07581	64.1768	3.25589
64.1963	-2.84445	64.1963	-1.62613	64.1963	-0.3447	64.1963	0.92947	64.1963	2.09344	64.1963	3.25273
64.2158	-2.8341	64.2158	-1.62634	64.2158	-0.35413	64.2158	0.94244	64.2158	2.09128	64.2158	3.25679
64.2353	-2.83214	64.2353	-1.62339	64.2353	-0.29819	64.2353	0.94244	64.2353	2.11107	64.2353	3.25228
64.2548	-2.82961	64.2548	-1.61642	64.2548	-0.32207	64.2548	0.96535	64.2548	2.12725	64.2548	3.26311
64.2743	-2.83761	64.2743	-1.60799	64.2743	-0.32773	64.2743	0.9874	64.2743	2.11322	64.2743	3.28656
64.2937	-2.82199	64.2937	-1.61368	64.2937	-0.32521	64.2937	0.99172	64.2937	2.12905	64.2937	3.3028
64.3132	-2.83839	64.3132	-1.60862	64.3132	-0.3403	64.3132	0.98178	64.3132	2.15135	64.3132	3.30416
64.3327	-2.83312	64.3327	-1.59554	64.3327	-0.28625	64.3327	1.00296	64.3327	2.16826	64.3327	3.29468
64.3522	-2.81242	64.3522	-1.60503	64.3522	-0.32333	64.3522	1.04101	64.3522	2.15531	64.3522	3.33618
64.3717	-2.83937	64.3717	-1.60609	64.3717	-0.2875	64.3717	1.01377	64.3717	2.17402	64.3717	3.32039
64.3912	-2.83566	64.3912	-1.60018	64.3912	-0.31264	64.3912	1.03279	64.3912	2.18013	64.3912	3.3231
64.4107	-2.82394	64.4107	-1.60862	64.4107	-0.2919	64.4107	1.04663	64.4107	2.17509	64.4107	3.35648
64.4302	-2.82707	64.4302	-1.60229	64.4302	-0.33024	64.4302	1.02674	64.4302	2.17366	64.4302	3.34024
64.4496	-2.83507	64.4496	-1.59829	64.4496	-0.33401	64.4496	1.01982	64.4496	2.19488	64.4496	3.34836
64.4691	-2.83078	64.4691	-1.59955	64.4691	-0.3579	64.4691	1.02458	64.4691	2.17725	64.4691	3.36099
64.4886	-2.83527	64.4886	-1.60757	64.4886	-0.32333	64.4886	1.00469	64.4886	2.19955	64.4886	3.33212
64.5081	-2.83332	64.5081	-1.60356	64.5081	-0.33087	64.5081	1.04144	64.5081	2.1625	64.5081	3.34565
64.5276	-2.83234	64.5276	-1.59238	64.5276	-0.35098	64.5276	1.00685	64.5276	2.14848	64.5276	3.33753
64.5471	-2.82863	64.5471	-1.60672	64.5471	-0.35476	64.5471	0.98481	64.5471	2.16538	64.5471	3.32761
64.5666	-2.82804	64.5666	-1.61305	64.5666	-0.39058	64.5666	0.97832	64.5666	2.15747	64.5666	3.3249
64.5861	-2.8341	64.5861	-1.61832	64.5861	-0.37361	64.5861	0.96665	64.5861	2.13445	64.5861	3.31453
64.6056	-2.81574	64.6056	-1.61094	64.6056	-0.3931	64.6056	0.99388	64.6056	2.12797	64.6056	3.32265
64.625	-2.8382	64.625	-1.6295	64.625	-0.41195	64.625	0.97313	64.625	2.13409	64.625	3.29829
64.6445	-2.82648	64.6445	-1.61073	64.6445	-0.38744	64.6445	0.96059	64.6445	2.10567	64.6445	3.2816
64.664	-2.82707	64.664	-1.62212	64.664	-0.40692	64.664	0.95108	64.664	2.09056	64.664	3.27439
64.6835	-2.82726	64.6835	-1.62676	64.6835	-0.43269	64.6835	0.93465	64.6835	2.09236	64.6835	3.26536
64.703	-2.8423	64.703	-1.62929	64.703	-0.40755	64.703	0.92212	64.703	2.08409	64.703	3.25499
64.7225	-2.83273	64.7225	-1.6352	64.7225	-0.42075	64.7225	0.92687	64.7225	2.07761	64.7225	3.25499
64.742	-2.83156	64.742	-1.6333	64.742	-0.45846	64.742	0.91131	64.742	2.06934	64.742	3.23875
64.7615	-2.83937	64.7615	-1.63077	64.7615	-0.42515	64.7615	0.89747	64.7615	2.05603	64.7615	3.22522
64.7809	-2.82843	64.7809	-1.63309	64.7809	-0.45721	64.7809	0.90482	64.7809	2.05531	64.7809	3.22161
64.8004	-2.83214	64.8004	-1.64005	64.8004	-0.45784	64.8004	0.88666	64.8004	2.0438	64.8004	3.21845
64.8199	-2.83527	64.8199	-1.63963	64.8199	-0.45658	64.8199	0.88493	64.8199	2.04128	64.8199	3.21079
64.8394	-2.83273	64.8394	-1.64427	64.8394	-0.45658	64.8394	0.86851	64.8394	2.03229	64.8394	3.21214
64.8589	-2.83058	64.8589	-1.64068	64.8589	-0.46664	64.8589	0.8564	64.8589	2.0438	64.8589	3.19771
64.8784	-2.8382	64.8784	-1.65038	64.8784	-0.44778	64.8784	0.86807	64.8784	2.0215	64.8784	3.20402
64.8979	-2.83625	64.8979	-1.6352	64.8979	-0.44589	64.8979	0.85424	64.8979	2.02977	64.8979	3.18553
64.9174	-2.83586	64.9174	-1.65798	64.9174	-0.48046	64.9174	0.83651	64.9174	2.0125	64.9174	3.19184
64.9368	-2.84132	64.9368	-1.64722	64.9368	-0.48172	64.9368	0.85424	64.9368	2.01934	64.9368	3.1738
64.9563	-2.82648	64.9563	-1.65798	64.9563	-0.45721	64.9563	0.85683	64.9563	2.01143	64.9563	3.16884
64.9758	-2.82804	64.9758	-1.66388	64.9758	-0.49241	64.9758	0.84559	64.9758	2.00675	64.9758	3.18553
64.9953	-2.8341	64.9953	-1.64321	64.9953	-0.47795	64.9953	0.83478	64.9953	2.00027	64.9953	3.18102
65.0148	-2.82609	65.0148	-1.65966	65.0148	-0.46098	65.0148	0.84516	65.0148	2.01718	65.0148	3.16252
65.0343	-2.82648	65.0343	-1.65692	65.0343	-0.48612	65.0343	0.83867	65.0343	1.9974	65.0343	3.18147
65.0538	-2.82179	65.0538	-1.64806	65.0538	-0.50246	65.0538	0.83349	65.0538	1.99848	65.0538	3.17696
65.0733	-2.81808	65.0733	-1.65123	65.0733	-0.51189	65.0733	0.8257	65.0733	1.99848	65.0733	3.16613
65.0928	-2.8341	65.0928	-1.65207	65.0928	-0.51755	65.0928	0.81835	65.0928	2.00495	65.0928	3.17831
65.1122	-2.83371	65.1122	-1.6565	65.1122	-0.47103	65.1122	0.82441	65.1122	2.00351	65.1122	3.16388
65.1317	-2.84015	65.1317	-1.6584	65.1317	-0.49052	65.1317	0.83738	65.1317	1.99596	65.1317	3.16658
65.1512	-2.83664	65.1512	-1.64954	65.1512	-0.49241	65.1512	0.827	65.1512	1.99344	65.1512	3.15846
65.1707	-2.83488	65.1707	-1.64659	65.1707	-0.49429	65.1707	0.82657	65.1707	1.98912	65.1707	3.16117
65.1902	-2.83234	65.1902	-1.65439	65.1902	-0.49618	65.1902	0.81533	65.1902	1.99308	65.1902	3.14809
65.2097	-2.83097	65.2097	-1.65439	65.2097	-0.50498	65.2097	0.8283	65.2097	1.9902	65.2097	3.16974
65.2292	-2.83898	65.2292	-1.65228	65.2292	-0.47418	65.2292	0.81014	65.2292	1.98912	65.2292	3.16252
65.2487	-2.83468	65.2487	-1.65038	65.2487	-0.49555	65.2487	0.827	65.2487	1.98517	65.2487	3.15846
65.2681	-2.82882	65.2681	-1.65966	65.2681	-0.50058	65.2681	0.81014	65.2681	1.9902	65.2681	3.16072
65.2876	-2.82707	65.2876	-1.65165	65.2876	-0.5012	65.2876	0.80582	65.2876	1.99344	65.2876	3.16478
65.3071	-2.82707	65.3071	-1.66641	65.3071	-0.49869	65.3071	0.81403	65.3071	1.98301	65.3071	3.17335
65.3266	-2.84093	65.3266	-1.66156	65.3266	-0.49366	65.3266	0.8257	65.3266	1.98553	65.3266	3.15666
65.3461	-2.84171	65.3461	-1.65228	65.3461	-0.46726	65.3461	0.80582	65.3461	1.98337	65.3461	3.16027
65.3656	-2.82726	65.3656	-1.65903	65.3656	-0.51063	65.3656	0.80841	65.3656	1.98984	65.3656	3.16117
65.3851	-2.82726	65.3851	-1.65798	65.3851	-0.50372	65.3851	0.81317	65.3851	1.97977	65.3851	3.15215
65.4046	-2.83429	65.4046	-1.65692	65.4046	-0.49555	65.4046	0.81014	65.4046	1.97833	65.4046	3.16658
65.4241	-2.84269	65.4241	-1.66346	65.4241	-0.52132	65.4241	0.81057	65.4241	1.98121	65.4241	3.15801
65.4435	-2.84464	65.4435	-1.66388	65.4435	-0.49303	65.4435	0.81144	65.4435	1.97689	65.4435	3.14493
65.463	-2.83371	65.463	-1.65924	65.463	-0.49618	65.463	0.80755	65.463	1.98085	65.463	3.15305
65.4825	-2.83273	65.4825	-1.65439	65.4825	-0.51692	65.4825	0.79933	65.4825	1.98553	65.4825	3.16162
65.502	-2.82882	65.502	-1.64975	65.502	-0.50435	65.502	0.8123	65.502	1.99128	65.502	3.16929
65.5215	-2.83449	65.5215	-1.65524	65.5215	-0.49995	65.5215	0.80452	65.5215	1.98912	65.5215	3.15801
65.541	-2.83312	65.541	-1.66557	65.541	-0.51063	65.541	0.80322	65.541	1.97617	65.541	3.14403
65.5605	-2.83722	65.5605	-1.65439	65.5605	-0.50309	65.5605	0.80149	65.5605	1.98121	65.5605	3.15891
65.58	-2.83175	65.58	-1.6643	65.58	-0.51189	65.58	0.80495	65.58	1.98013	65.58	3.15034
65.5994	-2.82609	65.5994	-1.64975	65.5994	-0.52383	65.5994	0.80452	65.5994	1.97725	65.5994	3.15034
65.6189	-2.83879	65.6189	-1.66325	65.6189	-0.52069	65.6189	0.80193	65.6189	1.97509	65.6189	3.15576
65.6384	-2.82882	65.6384	-1.66009	65.6384	-0.51063	65.6384	0.8002	65.6384	1.97869	65.6384	3.15711
65.6579	-2.83332	65.6579	-1.65924	65.6579	-0.51818	65.6579	0.79544	65.6579	1.98193	65.6579	3.15395
65.6774	-2.82629	65.6774	-1.65102	65.6774	-0.52383	65.6774	0.80798	65.6774	1.97905	65.6774	3.16027
65.6969	-2.82961	65.6969	-1.6546	65.6969	-0.48235	65.6969	0.79112	65.6969	1.98409	65.6969	3.14854
65.7164	-2.82629	65.7164	-1.65945	65.7164	-0.49429	65.7164	0.80236	65.7164	1.97905	65.7164	3.15034
65.7359	-2.82531	65.7359	-1.66177	65.7359	-0.51378	65.7359	0.80106	65.7359	1.98553	65.7359	3.14899
65.7553	-2.84269	65.7553	-1.65671	65.7553	-0.49618	65.7553	0.79069	65.7553	1.97977	65.7553	3.15395
65.7748	-2.84269	65.7748	-1.65692	65.7748	-0.51315	65.7748	0.80322	65.7748	1.98157	65.7748	3.14854
65.7943	-2.82961	65.7943	-1.65439	65.7943	-0.51692	65.7943	0.80106	65.7943	1.98696	65.7943	3.1526
65.8138	-2.83136	65.8138	-1.65186	65.8138	-0.50372	65.8138	0.79976	65.8138	1.97653	65.8138	3.15395
65.8333	-2.83879	65.8333	-1.65207	65.8333	-0.49492	65.8333	0.79371	65.8333	1.96466	65.8333	3.13501
65.8528	-2.83664	65.8528	-1.65692	65.8528	-0.52069	65.8528	0.80884	65.8528	1.97509	65.8528	3.14719
65.8723	-2.8298	65.8723	-1.66367	65.8723	-0.51315	65.8723	0.81144	65.8723	1.97258	65.8723	3.14583
65.8918	-2.82902	65.8918	-1.65186	65.8918	-0.51189	65.8918	0.80582	65.8918	1.9733	65.8918	3.15305
65.9113	-2.84152	65.9113	-1.65228	65.9113	-0.51692	65.9113	0.79803	65.9113	1.97437	65.9113	3.15801
65.9307	-2.8298	65.9307	-1.66346	65.9307	-0.52006	65.9307	0.79328	65.9307	1.97905	65.9307	3.14944
65.9502	-2.83371	65.9502	-1.66409	65.9502	-0.49869	65.9502	0.78766	65.9502	1.9733	65.9502	3.16388
65.9697	-2.83703	65.9697	-1.66663	65.9697	-0.48801	65.9697	0.80322	65.9697	1.98481	65.9697	3.16794
65.9892	-2.82726	65.9892	-1.65608	65.9892	-0.5056	65.9892	0.79717	65.9892	1.97473	65.9892	3.15034
66.0087	-2.84132	66.0087	-1.65966	66.0087	-0.49366	66.0087	0.80236	66.0087	1.97797	66.0087	3.14944
66.0282	-2.83918	66.0282	-1.65629	66.0282	-0.49743	66.0282	0.7976	66.0282	1.97258	66.0282	3.14538
66.0477	-2.83156	66.0477	-1.67696	66.0477	-0.50623	66.0477	0.80755	66.0477	1.97941	66.0477	3.14989
66.0672	-2.82843	66.0672	-1.65502	66.0672	-0.5012	66.0672	0.80149	66.0672	1.9715	66.0672	3.14674
66.0866	-2.83644	66.0866	-1.66114	66.0866	-0.52635	66.0866	0.79241	66.0866	1.97222	66.0866	3.1508
66.1061	-2.83859	66.1061	-1.66198	66.1061	-0.50938	66.1061	0.79976	66.1061	1.96574	66.1061	3.15982
66.1256	-2.82843	66.1256	-1.65924	66.1256	-0.51252	66.1256	0.78939	66.1256	1.9679	66.1256	3.14448
66.1451	-2.83918	66.1451	-1.65587	66.1451	-0.51315	66.1451	0.79803	66.1451	1.97725	66.1451	3.15034
66.1646	-2.83175	66.1646	-1.65713	66.1646	-0.52635	66.1646	0.79501	66.1646	1.97042	66.1646	3.15215
66.1841	-2.83332	66.1841	-1.65945	66.1841	-0.51	66.1841	0.79717	66.1841	1.97977	66.1841	3.1517
66.2036	-2.83429	66.2036	-1.65882	66.2036	-0.50812	66.2036	0.79587	66.2036	1.97581	66.2036	3.14674
66.2231	-2.83722	66.2231	-1.65945	66.2231	-0.52132	66.2231	0.7989	66.2231	1.96358	66.2231	3.14809
66.2425	-2.82824	66.2425	-1.66578	66.2425	-0.51692	66.2425	0.78982	66.2425	1.98013	66.2425	3.14674
66.262	-2.83254	66.262	-1.65756	66.262	-0.51629	66.262	0.80495	66.262	1.97761	66.262	3.13771
66.2815	-2.82511	66.2815	-1.66684	66.2815	-0.49995	66.2815	0.78117	66.2815	1.97473	66.2815	3.13997
66.301	-2.83332	66.301	-1.66705	66.301	-0.52635	66.301	0.7989	66.301	1.9697	66.301	3.14809
66.3205	-2.83351	66.3205	-1.66177	66.3205	-0.51063	66.3205	0.78852	66.3205	1.97797	66.3205	3.15125
66.34	-2.83683	66.34	-1.65397	66.34	-0.51315	66.34	0.79847	66.34	1.97725	66.34	3.14854
66.3595	-2.83449	66.3595	-1.65545	66.3595	-0.52132	66.3595	0.79587	66.3595	1.97545	66.3595	3.15531
66.379	-2.83039	66.379	-1.66705	66.379	-0.5188	66.379	0.79631	66.379	1.98301	66.379	3.13771
66.3985	-2.82257	66.3985	-1.65397	66.3985	-0.51566	66.3985	0.79155	66.3985	1.96502	66.3985	3.13456
66.4179	-2.83781	66.4179	-1.67316	66.4179	-0.54143	66.4179	0.79328	66.4179	1.96718	66.4179	3.14583
66.4374	-2.83351	66.4374	-1.67042	66.4374	-0.51566	66.4374	0.79025	66.4374	1.96107	66.4374	3.15666
66.4569	-2.82863	66.4569	-1.65924	66.4569	-0.51063	66.4569	0.79025	66.4569	1.95783	66.4569	3.13681
66.4764	-2.82785	66.4764	-1.66536	66.4764	-0.51315	66.4764	0.79155	66.4764	1.96934	66.4764	3.14583
66.4959	-2.83664	66.4959	-1.65819	66.4959	-0.51189	66.4959	0.79069	66.4959	1.96646	66.4959	3.14087
66.5154	-2.82726	66.5154	-1.66135	66.5154	-0.51189	66.5154	0.78896	66.5154	1.97581	66.5154	3.15711
66.5349	-2.838	66.5349	-1.66009	66.5349	-0.52383	66.5349	0.79414	66.5349	1.96862	66.5349	3.14989
66.5544	-2.83214	66.5544	-1.65566	66.5544	-0.54395	66.5544	0.811	66.5544	1.97042	66.5544	3.16072
66.5738	-2.83058	66.5738	-1.66536	66.5738	-0.51629	66.5738	0.7976	66.5738	1.97042	66.5738	3.14538
66.5933	-2.83351	66.5933	-1.66747	66.5933	-0.52132	66.5933	0.79112	66.5933	1.97042	66.5933	3.14628
66.6128	-2.8257	66.6128	-1.66114	66.6128	-0.5276	66.6128	0.79328	66.6128	1.97437	66.6128	3.14493
66.6323	-2.83293	66.6323	-1.67548	66.6323	-0.5144	66.6323	0.80063	66.6323	1.97258	66.6323	3.13862
66.6518	-2.84152	66.6518	-1.64933	66.6518	-0.49743	66.6518	0.79285	66.6518	1.96574	66.6518	3.16027
66.6713	-2.82902	66.6713	-1.6565	66.6713	-0.53012	66.6713	0.79328	66.6713	1.96502	66.6713	3.15846
66.6908	-2.83683	66.6908	-1.65249	66.6908	-0.49743	66.6908	0.78204	66.6908	1.97222	66.6908	3.13411
66.7103	-2.83039	66.7103	-1.65671	66.7103	-0.51818	66.7103	0.79631	66.7103	1.97042	66.7103	3.14628
66.7298	-2.8341	66.7298	-1.6662	66.7298	-0.52257	66.7298	0.79458	66.7298	1.97294	66.7298	3.14358
66.7492	-2.84464	66.7492	-1.65819	66.7492	-0.52132	66.7492	0.78896	66.7492	1.96646	66.7492	3.13185
66.7687	-2.83664	66.7687	-1.66409	66.7687	-0.52446	66.7687	0.79414	66.7687	1.97258	66.7687	3.14358
66.7882	-2.83996	66.7882	-1.66262	66.7882	-0.50749	66.7882	0.79501	66.7882	1.96646	66.7882	3.15034
66.8077	-2.83644	66.8077	-1.66452	66.8077	-0.49743	66.8077	0.78247	66.8077	1.96646	66.8077	3.14719
66.8272	-2.84132	66.8272	-1.65924	66.8272	-0.51252	66.8272	0.79933	66.8272	1.97905	66.8272	3.14989
66.8467	-2.84093	66.8467	-1.66177	66.8467	-0.5144	66.8467	0.79112	66.8467	1.96358	66.8467	3.14493
66.8662	-2.83234	66.8662	-1.65692	66.8662	-0.51189	66.8662	0.79285	66.8662	1.96071	66.8662	3.13681
66.8857	-2.83117	66.8857	-1.66705	66.8857	-0.52446	66.8857	0.78896	66.8857	1.96574	66.8857	3.13365
66.9051	-2.8339	66.9051	-1.66009	66.9051	-0.51566	66.9051	0.79328	66.9051	1.96538	66.9051	3.1508
66.9246	-2.84484	66.9246	-1.6603	66.9246	-0.50058	66.9246	0.80063	66.9246	1.96862	66.9246	3.14809
66.9441	-2.83976	66.9441	-1.67084	66.9441	-0.50058	66.9441	0.80106	66.9441	1.97402	66.9441	3.13862
66.9636	-2.84015	66.9636	-1.66388	66.9636	-0.50309	66.9636	0.79544	66.9636	1.97114	66.9636	3.14268
66.9831	-2.83605	66.9831	-1.66747	66.9831	-0.51126	66.9831	0.78636	66.9831	1.96502	66.9831	3.14087
67.0026	-2.83527	67.0026	-1.65439	67.0026	-0.52886	67.0026	0.7989	67.0026	1.97402	67.0026	3.16027
67.0221	-2.8425	67.0221	-1.66852	67.0221	-0.52195	67.0221	0.78723	67.0221	1.96934	67.0221	3.14223
67.0416	-2.83996	67.0416	-1.65819	67.0416	-0.53577	67.0416	0.80193	67.0416	1.96574	67.0416	3.14899
67.061	-2.83644	67.061	-1.66789	67.061	-0.52383	67.061	0.78809	67.061	1.97402	67.061	3.15891
67.0805	-2.84464	67.0805	-1.64933	67.0805	-0.52383	67.0805	0.79155	67.0805	1.97366	67.0805	3.14764
67.1	-2.8423	67.1	-1.66198	67.1	-0.52509	67.1	0.79328	67.1	1.96934	67.1	3.13997
67.1195	-2.83312	67.1195	-1.66072	67.1195	-0.49806	67.1195	0.79414	67.1195	1.97258	67.1195	3.14223
67.139	-2.83703	67.139	-1.66641	67.139	-0.54143	67.139	0.79155	67.139	1.9679	67.139	3.14132
67.1585	-2.83527	67.1585	-1.65924	67.1585	-0.5056	67.1585	0.79371	67.1585	1.9661	67.1585	3.13862
67.178	-2.83976	67.178	-1.6662	67.178	-0.51503	67.178	0.79544	67.178	1.96538	67.178	3.14403
67.1975	-2.8382	67.1975	-1.65734	67.1975	-0.532	67.1975	0.79285	67.1975	1.9625	67.1975	3.14177
67.217	-2.83488	67.217	-1.66388	67.217	-0.52446	67.217	0.79069	67.217	1.96934	67.217	3.14448
67.2364	-2.83586	67.2364	-1.66283	67.2364	-0.52572	67.2364	0.80452	67.2364	1.96502	67.2364	3.14042
67.2559	-2.82316	67.2559	-1.66831	67.2559	-0.5144	67.2559	0.78723	67.2559	1.96898	67.2559	3.14944
67.2754	-2.83	67.2754	-1.65545	67.2754	-0.49869	67.2754	0.78074	67.2754	1.96898	67.2754	3.13275
67.2949	-2.83507	67.2949	-1.66367	67.2949	-0.50498	67.2949	0.8002	67.2949	1.96754	67.2949	3.13771
67.3144	-2.84054	67.3144	-1.65882	67.3144	-0.50749	67.3144	0.79285	67.3144	1.96862	67.3144	3.13817
67.3339	-2.83644	67.3339	-1.66895	67.3339	-0.50498	67.3339	0.79544	67.3339	1.97078	67.3339	3.14448
67.3534	-2.83019	67.3534	-1.65334	67.3534	-0.51252	67.3534	0.79155	67.3534	1.97294	67.3534	3.15666
67.3729	-2.83214	67.3729	-1.66958	67.3729	-0.51818	67.3729	0.80149	67.3729	1.96826	67.3729	3.14042
67.3923	-2.83058	67.3923	-1.65988	67.3923	-0.51	67.3923	0.7976	67.3923	1.96718	67.3923	3.14628
67.4118	-2.82589	67.4118	-1.65798	67.4118	-0.52006	67.4118	0.79112	67.4118	1.97222	67.4118	3.12869
67.4313	-2.84074	67.4313	-1.65819	67.4313	-0.50498	67.4313	0.78679	67.4313	1.97509	67.4313	3.15034
67.4508	-2.83273	67.4508	-1.66346	67.4508	-0.52383	67.4508	0.79674	67.4508	1.9661	67.4508	3.15485
67.4703	-2.84367	67.4703	-1.66409	67.4703	-0.51378	67.4703	0.79414	67.4703	1.95999	67.4703	3.14042
67.4898	-2.82023	67.4898	-1.66515	67.4898	-0.51755	67.4898	0.80322	67.4898	1.96178	67.4898	3.14719
67.5093	-2.83097	67.5093	-1.66473	67.5093	-0.51943	67.5093	0.79414	67.5093	1.97078	67.5093	3.13726
67.5288	-2.83898	67.5288	-1.66536	67.5288	-0.53515	67.5288	0.79069	67.5288	1.9679	67.5288	3.14899
67.5483	-2.83429	67.5483	-1.66768	67.5483	-0.50058	67.5483	0.80279	67.5483	1.97078	67.5483	3.14087
67.5677	-2.83136	67.5677	-1.66156	67.5677	-0.53703	67.5677	0.79285	67.5677	1.9733	67.5677	3.13997
67.5872	-2.83156	67.5872	-1.6643	67.5872	-0.52823	67.5872	0.79198	67.5872	1.97114	67.5872	3.14989
67.6067	-2.83527	67.6067	-1.66051	67.6067	-0.53515	67.6067	0.79328	67.6067	1.97114	67.6067	3.14809
67.6262	-2.82882	67.6262	-1.65376	67.6262	-0.53703	67.6262	0.79976	67.6262	1.96934	67.6262	3.14177
67.6457	-2.83039	67.6457	-1.67042	67.6457	-0.52006	67.6457	0.79674	67.6457	1.96826	67.6457	3.1332
67.6652	-2.82629	67.6652	-1.66515	67.6652	-0.50686	67.6652	0.79241	67.6652	1.95351	67.6652	3.14674
67.6847	-2.81808	67.6847	-1.66873	67.6847	-0.51189	67.6847	0.79544	67.6847	1.97761	67.6847	3.14223
67.7042	-2.83644	67.7042	-1.66388	67.7042	-0.52572	67.7042	0.79717	67.7042	1.9715	67.7042	3.13862
67.7236	-2.83918	67.7236	-1.66789	67.7236	-0.5276	67.7236	0.79544	67.7236	1.95963	67.7236	3.14899
67.7431	-2.83527	67.7431	-1.6584	67.7431	-0.51189	67.7431	0.8002	67.7431	1.97581	67.7431	3.14358
67.7626	-2.82707	67.7626	-1.64954	67.7626	-0.53892	67.7626	0.80322	67.7626	1.97509	67.7626	3.14809
67.7821	-2.84054	67.7821	-1.65713	67.7821	-0.52509	67.7821	0.78679	67.7821	1.97437	67.7821	3.15034
67.8016	-2.83683	67.8016	-1.66262	67.8016	-0.52132	67.8016	0.79285	67.8016	1.96071	67.8016	3.13636
67.8211	-2.83254	67.8211	-1.67105	67.8211	-0.52257	67.8211	0.78377	67.8211	1.96214	67.8211	3.13907
67.8406	-2.83781	67.8406	-1.66072	67.8406	-0.5144	67.8406	0.79414	67.8406	1.95963	67.8406	3.14087
67.8601	-2.83351	67.8601	-1.66958	67.8601	-0.5276	67.8601	0.79241	67.8601	1.96646	67.8601	3.14944
67.8795	-2.83937	67.8795	-1.66262	67.8795	-0.51566	67.8795	0.80971	67.8795	1.95675	67.8795	3.14719
67.899	-2.83507	67.899	-1.66663	67.899	-0.51189	67.899	0.78593	67.899	1.96862	67.899	3.14087
67.9185	-2.82785	67.9185	-1.66304	67.9185	-0.51126	67.9185	0.7842	67.9185	1.97402	67.9185	3.13546
67.938	-2.83254	67.938	-1.65882	67.938	-0.51189	67.938	0.78896	67.938	1.97258	67.938	3.13636
67.9575	-2.83527	67.9575	-1.66789	67.9575	-0.5144	67.9575	0.79025	67.9575	1.97222	67.9575	3.12689
67.977	-2.83058	67.977	-1.66156	67.977	-0.52006	67.977	0.79976	67.977	1.96934	67.977	3.14538
67.9965	-2.838	67.9965	-1.66325	67.9965	-0.52195	67.9965	0.79414	67.9965	1.9661	67.9965	3.14403
68.016	-2.83879	68.016	-1.66262	68.016	-0.50686	68.016	0.80582	68.016	1.96358	68.016	3.14628
68.0355	-2.83898	68.0355	-1.66409	68.0355	-0.52069	68.0355	0.79501	68.0355	1.95675	68.0355	3.14268
68.0549	-2.83039	68.0549	-1.65734	68.0549	-0.52257	68.0549	0.78636	68.0549	1.96646	68.0549	3.13817
68.0744	-2.84054	68.0744	-1.6584	68.0744	-0.52132	68.0744	0.79371	68.0744	1.9733	68.0744	3.14403
68.0939	-2.82531	68.0939	-1.6681	68.0939	-0.49366	68.0939	0.78593	68.0939	1.97222	68.0939	3.13636
68.1134	-2.82648	68.1134	-1.65819	68.1134	-0.53075	68.1134	0.80582	68.1134	1.96178	68.1134	3.14628
68.1329	-2.84406	68.1329	-1.66557	68.1329	-0.51943	68.1329	0.77988	68.1329	1.9733	68.1329	3.14899
68.1524	-2.8339	68.1524	-1.66009	68.1524	-0.50435	68.1524	0.79241	68.1524	1.96466	68.1524	3.14628
68.1719	-2.83254	68.1719	-1.65713	68.1719	-0.53829	68.1719	0.79112	68.1719	1.95999	68.1719	3.15215
68.1914	-2.83058	68.1914	-1.66304	68.1914	-0.50623	68.1914	0.78852	68.1914	1.95603	68.1914	3.14042
68.2108	-2.83097	68.2108	-1.67612	68.2108	-0.51	68.2108	0.78896	68.2108	1.96502	68.2108	3.14628
68.2303	-2.83586	68.2303	-1.65629	68.2303	-0.52069	68.2303	0.79803	68.2303	1.97114	68.2303	3.13726
68.2498	-2.83293	68.2498	-1.67337	68.2498	-0.51	68.2498	0.78896	68.2498	1.97186	68.2498	3.14628
68.2693	-2.82804	68.2693	-1.64975	68.2693	-0.5364	68.2693	0.7708	68.2693	1.96682	68.2693	3.14899
68.2888	-2.83586	68.2888	-1.66409	68.2888	-0.52257	68.2888	0.79328	68.2888	1.96394	68.2888	3.1517
68.3083	-2.83859	68.3083	-1.66515	68.3083	-0.51818	68.3083	0.79847	68.3083	1.9643	68.3083	3.1332
68.3278	-2.83234	68.3278	-1.67253	68.3278	-0.53452	68.3278	0.79241	68.3278	1.96538	68.3278	3.13185
68.3473	-2.84152	68.3473	-1.67127	68.3473	-0.51629	68.3473	0.79803	68.3473	1.95783	68.3473	3.14764
68.3667	-2.82765	68.3667	-1.6681	68.3667	-0.52949	68.3667	0.79285	68.3667	1.96538	68.3667	3.14493
68.3862	-2.83	68.3862	-1.66557	68.3862	-0.52006	68.3862	0.78982	68.3862	1.96214	68.3862	3.14177
68.4057	-2.83332	68.4057	-1.67232	68.4057	-0.51063	68.4057	0.78506	68.4057	1.97186	68.4057	3.14989
68.4252	-2.84543	68.4252	-1.65566	68.4252	-0.51692	68.4252	0.7989	68.4252	1.95567	68.4252	3.13997
68.4447	-2.83214	68.4447	-1.66198	68.4447	-0.51315	68.4447	0.81014	68.4447	1.96394	68.4447	3.14899
68.4642	-2.83429	68.4642	-1.66262	68.4642	-0.52195	68.4642	0.80063	68.4642	1.96538	68.4642	3.15756
68.4837	-2.83019	68.4837	-1.66325	68.4837	-0.50058	68.4837	0.78723	68.4837	1.95891	68.4837	3.13185
68.5032	-2.83488	68.5032	-1.65924	68.5032	-0.52572	68.5032	0.78204	68.5032	1.96286	68.5032	3.14268
68.5227	-2.84132	68.5227	-1.65966	68.5227	-0.50686	68.5227	0.77901	68.5227	1.95783	68.5227	3.14674
68.5421	-2.84152	68.5421	-1.66578	68.5421	-0.54646	68.5421	0.78593	68.5421	1.97977	68.5421	3.14989
68.5616	-2.83761	68.5616	-1.65903	68.5616	-0.52509	68.5616	0.78463	68.5616	1.9661	68.5616	3.14809
68.5811	-2.83019	68.5811	-1.66198	68.5811	-0.5276	68.5811	0.80063	68.5811	1.97186	68.5811	3.1535
68.6006	-2.838	68.6006	-1.67675	68.6006	-0.5276	68.6006	0.79933	68.6006	1.9661	68.6006	3.14674
68.6201	-2.84679	68.6201	-1.6681	68.6201	-0.51943	68.6201	0.79717	68.6201	1.96898	68.6201	3.14764
68.6396	-2.84171	68.6396	-1.66663	68.6396	-0.52823	68.6396	0.78074	68.6396	1.96862	68.6396	3.14809
68.6591	-2.82882	68.6591	-1.66177	68.6591	-0.5188	68.6591	0.78766	68.6591	1.9733	68.6591	3.14944
68.6786	-2.82824	68.6786	-1.6622	68.6786	-0.53515	68.6786	0.78117	68.6786	1.97617	68.6786	3.14809
68.698	-2.83566	68.698	-1.65966	68.698	-0.52446	68.698	0.79155	68.698	1.96826	68.698	3.13681
68.7175	-2.8425	68.7175	-1.67316	68.7175	-0.53515	68.7175	0.80149	68.7175	1.95855	68.7175	3.15666
68.737	-2.82824	68.737	-1.66304	68.737	-0.51315	68.737	0.79933	68.737	1.96646	68.737	3.13997
68.7565	-2.83781	68.7565	-1.66304	68.7565	-0.50058	68.7565	0.78679	68.7565	1.96466	68.7565	3.14132
68.776	-2.84328	68.776	-1.65945	68.776	-0.51315	68.776	0.78506	68.776	1.9643	68.776	3.14042
68.7955	-2.83761	68.7955	-1.66599	68.7955	-0.50686	68.7955	0.80409	68.7955	1.9661	68.7955	3.1305
68.815	-2.83781	68.815	-1.67127	68.815	-0.51126	68.815	0.80193	68.815	1.96035	68.815	3.1526
68.8345	-2.8341	68.8345	-1.67063	68.8345	-0.50686	68.8345	0.79155	68.8345	1.9697	68.8345	3.14719
68.854	-2.83273	68.854	-1.66641	68.854	-0.52635	68.854	0.78723	68.854	1.96718	68.854	3.14313
68.8734	-2.82394	68.8734	-1.65629	68.8734	-0.5276	68.8734	0.79674	68.8734	1.97078	68.8734	3.14448
68.8929	-2.84328	68.8929	-1.66578	68.8929	-0.51503	68.8929	0.78809	68.8929	1.96934	68.8929	3.13501
68.9124	-2.83683	68.9124	-1.66283	68.9124	-0.5276	68.9124	0.80106	68.9124	1.96682	68.9124	3.14674
[truncated: 826 more rows]

## Sheet: Figure 3
Fig. 3a												Fig. 3b												Fig. 3c				Fig. 3d					Fig. 3e			Fig. 3f						Fig. 3g
j (mA cm-2)	FE	Error bar	FE	Error bar	FE	Error bar	FE	Error bar	FE	Error bar		j (mA cm-2)	Partial j (mA cm-2)	Error bar	Partial j (mA cm-2)	Error bar	Partial j (mA cm-2)	Error bar	Partial j (mA cm-2)	Error bar	Partial j (mA cm-2)	Error bar		j (mA cm-2)	FE	Error bar		Item	Price (USD)	Item	Price (USD)		Ag content in Cu-Ag composite (%)	j (mA cm-2)		Item	Ratio	error bar	Ratio	error bar		j (mA cm-2)	FE	Error bar	FE	Error bar	FE	Error bar	FE
50	29.46	3.11	21.83	1.19	28.84	1.06	31.34	2.73	34.17	1.05		50	14.73	1.555	10.92	0.6	14.42	0.53	15.67	1.37	17.09	0.53		800	26.12	1.27		Electricity cost	842.78	Hydrogen	78.03		10	600		Cu	1.09	0.16	1.66	0.44		1000	10.95	1.28	23.86	1.02	4.64	1.41	61.15
100	37.52	0.84	33.96	2.72	35.33	1.97	36.74	2.93	42.33	0.17		100	37.52	0.84	33.96	2.72	35.33	1.97	36.74	2.93	42.33	0.17			13.29	2.24		Feedstock cost	570.46	Ethylene	73.13		30	800		Cu/10Ag	2.13	0.26	3.31	0.34		1200	9.41	0.3	22.22	0.73	1.99	1.12	66.81
200	38.55	1.86	42.48	3.62	41.82	1.46	46.52	3.53	35.01	0.69		200	77.1	3.72	84.96	7.24	83.64	2.92	93.04	7.06	70.02	1.38			5.19	2.61		Separation device cost	252.84	Acetate acid	1600		50	400		Cu/30Ag	2.34	0.06	4.23	0.26		1400	13.7	1.12	20.92	0.93	5.05	0.42	58.41
400	39	1.95	42.92	2.67	47.44	1.91	53.76	1.68				400	156	7.8	171.68	10.68	189.76	7.64	215.04	6.72					56.07	2.35		Catalyst/separation device cost	159.21	Ethanol	188.33		90	100		Cu/50Ag	2.11	0.08	3.54	0.19
600	34.14	1.68	53.86	1.52	59.15	2.05	34.21	1.15	--			600	204.84	10.08	323.16	9.12	354.9	12.3	205.26	6.9								Operation cost	15.92	N-propanol	24.17					Cu/90Ag	1.79	0.14	1.43	0.14
800	37.62	1.19	45.92	1.68	60.77	1.52	--	--				800	300.96	9.52	367.36	13.44	486.16	12.16
[truncated: 7 more columns]

## Sheet: Figure 4
Fig. 4a													Fig. 4b					Fig. 4c												Fig. 4d																	Fig. 4e
Energy (eV)	Intensity	Energy (eV)	Intensity	Energy (eV)	Intensity	Energy (eV)	Intensity	Energy (eV)	Intensity	Energy (eV)	Intensity		FE	Error bar	Partial j (mA cm-2)	Error bar		j (mA cm-2)	Normalized partial j (mA cm-2)	Error bar	Normalized partial j (mA cm-2)	Error bar	Normalized partial j (mA cm-2)	Error bar	Normalized partial j (mA cm-2)	Error bar	Normalized partial j (mA cm-2)	Error bar		t (s)	Intensity	t (s)	Intensity	t (s)	Intensity	t (s)	Intensity	t (s)	Intensity	t (s)	Intensity	t (s)	Intensity	t (s)	Intensity		Raman shift (cm-1)	Intensity	Raman shift (cm-1)
8859.99	0.19004	8859.99	0.71527	8859.99	1.1621	8859.99	1.61932	8859.99	2.07789	8859.99	-0.29771		32.58	1.56	260.64	12.48		50	3.36	0.35	2.49	0.14	5.72	0.21	6.58	0.57	5.99	0.18		0.242	3.72077e-10	0.242	2.03852e-10	0.242	2.61038e-10	0.242	3.10141e-10	0.442	-2.62128e-10	0.442	8.18192e-11	0.442	-3.39111e-10	0.442	-2.78427e-14		1200.92	2832.21	1201.76
8863.97	0.19057	8863.97	0.71431	8863.97	1.16185	8863.97	1.61912	8863.97	2.07672	8863.97	-0.31078		41.38	1.68	331.04	13.44		100	8.55	0.19	7.74	0.62	14.02	0.78	15.44	1.23	14.85	0.06		1.015	3.69743e-10	1.015	2.03329e-10	1.015	2.615e-10	1.015	3.10154e-10	1.214	-2.61964e-10	1.214	8.23739e-11	1.214	-3.39712e-10	1.214	-4.44609e-12		1202.02	2835.65	1202.86
8867.99	0.18961	8867.99	0.71378	8867.99	1.16232	8867.99	1.61765	8867.99	2.07601	8867.99	-0.31551		60.77	1.52	486.16	12.16		200	17.56	0.85	19.35	1.65	33.19	1.16	39.09	2.97	24.57	0.48		1.787	3.71557e-10	1.787	2.05237e-10	1.787	2.62115e-10	1.787	3.09993e-10	1.986	-2.62032e-10	1.986	8.17919e-11	1.986	-3.40037e-10	1.986	-6.84939e-12		1203.13	2836.76	1203.95
8872.02	0.19051	8872.02	0.71295	8872.02	1.1619	8872.02	1.61782	8872.02	2.075	8872.02	-0.31739							400	35.54	1.78	39.11	2.43	75.3	3.03	90.35	2.82				2.559	3.71559e-10	2.559	2.05998e-10	2.559	2.6182e-10	2.559	3.10463e-10	2.759	-2.6185e-10	2.759	8.17728e-11	2.759	-3.39214e-10	2.759	1.38136e-13		1204.23	2835.72	1205.05
8875.97	0.18708	8875.97	0.71203	8875.97	1.16117	8875.97	1.61724	8875.97	2.07419	8875.97	-0.31939							600	46.66	2.3	73.61	2.08	140.83	4.88	86.24	2.9				3.332	3.69668e-10	3.332	2.0742e-10	3.332	2.62052e-10	3.332	3.10646e-10	3.531	-2.62271e-10	3.531	8.20172e-11	3.531	-3.39596e-10	3.531	2.01286e-12		1205.34	2836.95	1206.15
8880.01	0.18893	8880.01	0.71117	8880.01	1.16113	8880.01	1.61744	8880.01	2.0736	8880.01	-0.33159							800	68.56	2.17	83.68	3.06	192.92	4.83						4.104	3.70166e-10	4.104	2.03258e-10	4.104	2.64872e-10	4.104	3.09989e-10	4.303	-2.62109e-10	4.303	8.17647e-11	4.303	-3.39184e-10	4.303	-8.10705e-12		1206.44	2837.17	1207.25
8883.97	0.18785	8883.97	0.71035	8883.97	1.16011	8883.97	1.61743	8883.97	2.07328	8883.97	-0.32374																			4.876	3.69825e-10	4.876	2.03984e-10	4.876	2.61828e-10	4.876	3.10124e-10	5.076	-2.62218e-10	5.076	8.19661e-11	5.076	-3.4024e-10	5.076	-8.65683e-12		1207.54	2838.18	1208.35
8888.02	0.18993	8888.02	0.70984	8888.02	1.16017	8888.02	1.61563	8888.02	2.07283	8888.02	-0.32553																			5.648	3.6964e-10	5.648	2.07132e-10	5.648	2.60995e-10	5.648	3.10163e-10	5.848	-2.62267e-10	5.848	8.1942e-11	5.848	-3.42378e-10	5.848	1.51508e-11		1208.65	2839.22	1209.44
8892.01	0.18721	8892.01	0.7095	8892.01	1.15989	8892.01	1.61585	8892.01	2.07219	8892.01	-0.32726																			6.421	3.7044e-10	6.421	2.03757e-10	6.421	2.61265e-10	6.421	3.10117e-10	6.62	-2.61867e-10	6.62	8.14221e-11	6.62	-3.39084e-10	6.62	-5.71984e-12		1209.75	2839.92	1210.54
8895.97	0.18594	8895.97	0.71009	8895.97	1.15948	8895.97	1.61631	8895.97	2.07149	8895.97	-0.32935																			7.193	3.68701e-10	7.193	2.05821e-10	7.193	2.62344e-10	7.193	3.09911e-10	7.393	-2.62253e-10	7.393	8.16903e-11	7.393	-3.40464e-10	7.393	9.03946e-12		1210.85	2839.31	1211.64
8899.99	0.18745	8899.99	0.70921	8899.99	1.15935	8899.99	1.61624	8899.99	2.07094	8899.99	-0.32794																			7.965	3.67452e-10	7.965	2.07084e-10	7.965	2.63224e-10	7.965	3.09927e-10	8.165	-2.62099e-10	8.165	8.18569e-11	8.165	-3.40976e-10	8.165	-8.02378e-12		1211.96	2840.57	1212.74
8903.97	0.18744	8903.97	0.70837	8903.97	1.15863	8903.97	1.61533	8903.97	2.07068	8903.97	-0.33043																			8.738	3.70287e-10	8.738	2.07834e-10	8.738	2.61768e-10	8.738	3.09789e-10	8.937	-2.62069e-10	8.937	8.15776e-11	8.937	-3.39186e-10	8.937	-4.95013e-12		1213.06	2841.75	1213.83
8907.97	0.18871	8907.97	0.70674	8907.97	1.1591	8907.97	1.61516	8907.97	2.07008	8907.97	-0.33249																			9.51	3.68206e-10	9.51	2.04689e-10	9.51	2.64695e-10	9.51	3.10021e-10	9.709	-2.62013e-10	9.709	8.17119e-11	9.709	-3.39989e-10	9.709	-6.93088e-12		1214.16	2843.15	1214.93
8911.99	0.18815	8911.99	0.70683	8911.99	1.15811	8911.99	1.6141	8911.99	2.06985	8911.99	-0.331																			10.282	3.72367e-10	10.282	2.08112e-10	10.282	2.6155e-10	10.282	3.10237e-10	10.482	-2.6199e-10	10.482	8.17656e-11	10.482	-3.4109e-10	10.482	1.01177e-12		1215.26	2844.15	1216.03
8916	0.186	8916	0.70609	8916	1.15789	8916	1.6137	8916	2.06975	8916	-0.33239																			11.055	3.70646e-10	11.055	2.03428e-10	11.055	2.63377e-10	11.055	3.0987e-10	11.254	-2.61944e-10	11.254	8.19732e-11	11.254	-3.39574e-10	11.254	-7.88167e-12		1216.37	2845.17	1217.13
8919.99	0.18719	8919.99	0.7063	8919.99	1.15796	8919.99	1.61426	8919.99	2.06961	8919.99	-0.33062																			11.827	3.71497e-10	11.827	2.05899e-10	11.827	2.64028e-10	11.827	3.09893e-10	12.026	-2.62105e-10	12.026	8.17757e-11	12.026	-3.40265e-10	12.026	3.39375e-12		1217.47	2846.29	1218.22
8924.01	0.18717	8924.01	0.70512	8924.01	1.15768	8924.01	1.6139	8924.01	2.06934	8924.01	-0.33254																			12.599	3.72367e-10	12.599	2.09422e-10	12.599	2.61815e-10	12.599	3.09845e-10	12.799	-2.6213e-10	12.799	8.18073e-11	12.799	-3.42011e-10	12.799	-4.23481e-12		1218.57	2847.42	1219.32
8928.01	0.18925	8928.01	0.70462	8928.01	1.15692	8928.01	1.61373	8928.01	2.06928	8928.01	-0.33211																			13.371	3.69475e-10	13.371	2.08491e-10	13.371	2.62302e-10	13.371	3.0979e-10	13.571	-2.62072e-10	13.571	8.15956e-11	13.571	-3.41592e-10	13.571	4.76743e-12		1219.67	2848.49	1220.41
8931.97	0.18812	8931.97	0.70485	8931.97	1.15663	8931.97	1.61396	8931.97	2.06938	8931.97	-0.32914																			14.144	3.70162e-10	14.144	2.02098e-10	14.144	2.62677e-10	14.144	3.1e-10	14.343	-2.61924e-10	14.343	8.15776e-11	14.343	-3.41337e-10	14.343	-6.71883e-13		1220.77	2849.53	1221.51
8936.02	0.18815	8936.02	0.70365	8936.02	1.1571	8936.02	1.61367	8936.02	2.06961	8936.02	-0.32688																			14.916	3.70259e-10	14.916	2.09644e-10	14.916	2.60315e-10	14.916	3.09848e-10	15.116	-2.62117e-10	15.116	8.11256e-11	15.116	-3.38413e-10	15.116	-1.13667e-11		1221.88	2849.21	1222.6
8939.96	0.18664	8939.96	0.70522	8939.96	1.15658	8939.96	1.61383	8939.96	2.06975	8939.96	-0.3247																			15.688	3.74312e-10	15.688	2.0624e-10	15.688	2.60383e-10	15.688	3.09802e-10	15.888	-2.61998e-10	15.888	8.15077e-11	15.888	-3.40338e-10	15.888	1.38092e-12		1222.98	2849.41	1223.7
8944.04	0.18872	8944.04	0.70411	8944.04	1.15625	8944.04	1.61363	8944.04	2.06957	8944.04	-0.32538																			16.461	3.71059e-10	16.461	2.07277e-10	16.461	2.64287e-10	16.461	3.10257e-10	16.66	-2.62439e-10	16.66	8.16768e-11	16.66	-3.39673e-10	16.66	-2.7218e-12		1224.08	2849.64	1224.8
8948.01	0.18899	8948.01	0.70378	8948.01	1.15774	8948.01	1.61406	8948.01	2.07011	8948.01	-0.32244																			17.233	3.73286e-10	17.233	2.07682e-10	17.233	2.61622e-10	17.233	3.09987e-10	17.432	-2.62421e-10	17.432	8.16737e-11	17.432	-3.43021e-10	17.432	-1.05546e-12		1225.18	2850.09	1225.89
8951.97	0.18985	8951.97	0.70425	8951.97	1.15825	8951.97	1.61521	8951.97	2.07094	8951.97	-0.3211																			18.005	3.72166e-10	18.005	2.06755e-10	18.005	2.60521e-10	18.005	3.10045e-10	18.205	-2.62278e-10	18.205	8.13053e-11	18.205	-3.397e-10	18.205	3.89557e-12		1226.28	2850.42	1226.99
8956.03	0.189	8956.03	0.70427	8956.03	1.15983	8956.03	1.61482	8956.03	2.07168	8956.03	-0.31292																			18.778	3.69214e-10	18.778	2.10044e-10	18.778	2.63502e-10	18.778	3.09782e-10	18.977	-2.61954e-10	18.977	8.14896e-11	18.977	-3.39029e-10	18.977	-1.0228e-11		1227.38	2851.16	1228.08
8959.99	0.19105	8959.99	0.70556	8959.99	1.16148	8959.99	1.61753	8959.99	2.07308	8959.99	-0.30802																			19.55	3.70634e-10	19.55	2.05026e-10	19.55	2.6084e-10	19.55	3.10188e-10	19.749	-2.62139e-10	19.749	8.16633e-11	19.749	-3.39872e-10	19.749	-1.11574e-11		1228.48	2851.58	1229.17
8961	0.18986	8961	0.70619	8961	1.16189	8961	1.61816	8961	2.07336	8961	-0.30996																			20.322	3.72502e-10	20.322	2.10702e-10	20.322	2.61267e-10	20.322	3.10112e-10	20.522	-2.62138e-10	20.522	8.15147e-11	20.522	-3.39299e-10	20.522	-1.09089e-11		1229.58	2852.97	1230.27
8962.02	0.19198	8962.02	0.70683	8962.02	1.16231	8962.02	1.61879	8962.02	2.0736	8962.02	-0.30905																			21.094	3.72704e-10	21.094	2.0607e-10	21.094	2.60251e-10	21.094	3.1003e-10	21.294	-2.62514e-10	21.294	8.15633e-11	21.294	-3.3985e-10	21.294	-5.03506e-12		1230.68	2854.77	1231.36
8962.97	0.18981	8962.97	0.70742	8962.97	1.1627	8962.97	1.61938	8962.97	2.07364	8962.97	-0.30804																			21.867	3.67754e-10	21.867	2.0662e-10	21.867	2.59846e-10	21.867	3.10008e-10	22.066	-2.62205e-10	22.066	8.16493e-11	22.066	-3.39819e-10	22.066	-1.56441e-11		1231.78	2856.06	1232.46
8964.02	0.1935	8964.02	0.70759	8964.02	1.16364	8964.02	1.62037	8964.02	2.07467	8964.02	-0.30563																			22.639	3.70222e-10	22.639	2.09731e-10	22.639	2.62579e-10	22.639	3.10449e-10	22.839	-2.62369e-10	22.839	8.15076e-11	22.839	-3.39668e-10	22.839	-1.73076e-11		1232.88	2856.97	1233.55
8965.01	0.19188	8965.01	0.70772	8965.01	1.16453	8965.01	1.6213	8965.01	2.07554	8965.01	-0.30434																			23.411	3.69264e-10	23.411	2.07232e-10	23.411	2.63322e-10	23.411	3.09805e-10	23.611	-2.62206e-10	23.611	8.14993e-11	23.611	-3.37494e-10	23.611	-1.07697e-11		1233.98	2857.9	1234.65
8965.97	0.19345	8965.97	0.70785	8965.97	1.16538	8965.97	1.62219	8965.97	2.07638	8965.97	-0.29863																			24.184	3.72125e-10	24.184	2.07474e-10	24.184	2.5986e-10	24.184	3.10085e-10	24.383	-2.62334e-10	24.383	8.17596e-11	24.383	-3.3904e-10	24.383	-3.04444e-11		1235.08	2858.67	1235.74
8966.97	0.19296	8966.97	0.70801	8966.97	1.16628	8966.97	1.62313	8966.97	2.07722	8966.97	-0.29474																			24.956	3.71137e-10	24.956	2.03893e-10	24.956	2.57134e-10	24.956	3.10337e-10	25.155	-2.62378e-10	25.155	8.16216e-11	25.155	-3.41042e-10	25.155	-1.47441e-11		1236.18	2859.17	1236.83
8968.03	0.19356	8968.03	0.71081	8968.03	1.16803	8968.03	1.62435	8968.03	2.07844	8968.03	-0.29089																			25.728	3.70656e-10	25.728	2.07594e-10	25.728	2.59641e-10	25.728	3.10191e-10	25.928	-2.62008e-10	25.928	8.20334e-11	25.928	-3.3934e-10	25.928	-1.0366e-11		1237.28	2859.39	1237.93
8968.97	0.19504	8968.97	0.71329	8968.97	1.16958	8968.97	1.62543	8968.97	2.07929	8968.97	-0.28634																			26.501	3.7039e-10	26.501	2.07824e-10	26.501	2.60064e-10	26.501	3.10284e-10	26.7	-2.62247e-10	26.7	8.13963e-11	26.7	-3.39607e-10	26.7	-6.13174e-12		1238.38	2859.32	1239.02
8969.97	0.19695	8969.97	0.71608	8969.97	1.17088	8969.97	1.62903	8969.97	2.08065	8969.97	-0.2805																			27.273	3.69533e-10	27.273	2.0755e-10	27.273	2.61033e-10	27.273	3.10394e-10	27.472	-2.62061e-10	27.472	8.20295e-11	27.472	-3.40207e-10	27.472	3.38554e-12		1239.47	2859.22	1240.11
8970.97	0.19702	8970.97	0.71739	8970.97	1.17399	8970.97	1.62955	8970.97	2.08289	8970.97	-0.27702																			28.045	3.74059e-10	28.045	2.07481e-10	28.045	2.61287e-10	28.045	3.09393e-10	28.245	-2.62294e-10	28.245	8.18413e-11	28.245	-3.38695e-10	28.245	-9.79248e-12		1240.57	2858.58	1241.2
8971.99	0.19867	8971.99	0.72368	8971.99	1.17819	8971.99	1.63494	8971.99	2.08519	8971.99	-0.26754																			28.817	3.68888e-10	28.817	2.03375e-10	28.817	2.59955e-10	28.817	3.10218e-10	29.017	-2.61905e-10	29.017	8.15962e-11	29.017	-3.39397e-10	29.017	-1.39207e-11		1241.67	2857.69	1242.3
8972.98	0.19899	8972.98	0.72491	8972.98	1.18332	8972.98	1.63836	8972.98	2.08835	8972.98	-0.25849																			29.59	3.71112e-10	29.59	2.11312e-10	29.59	2.59416e-10	29.59	3.10057e-10	29.789	-2.62425e-10	29.789	8.14815e-11	29.789	-3.40617e-10	29.789	-6.55118e-12		1242.77	2856.65	1243.39
8974.04	0.2003	8974.04	0.73202	8974.04	1.18844	8974.04	1.64664	8974.04	2.09271	8974.04	-0.25082																			30.362	3.71688e-10	30.362	2.06573e-10	30.362	2.6018e-10	30.362	3.10292e-10	30.562	-2.62432e-10	30.562	8.16161e-11	30.562	-3.40823e-10	30.562	-1.34396e-11		1243.87	2855.85	1244.48
8974.97	0.20259	8974.97	0.74166	8974.97	1.19849	8974.97	1.65569	8974.97	2.09899	8974.97	-0.23629																			31.134	3.72578e-10	31.134	2.07439e-10	31.134	2.6331e-10	31.134	3.1021e-10	31.334	-2.61915e-10	31.334	8.18792e-11	31.334	-3.40868e-10	31.334	1.03664e-12		1244.96	2855.33	1245.57
8976.01	0.20621	8976.01	0.75973	8976.01	1.22107	8976.01	1.6794	8976.01	2.10982	8976.01	-0.22094																			31.907	3.69357e-10	31.907	2.04942e-10	31.907	2.60441e-10	31.907	3.10013e-10	32.106	-2.61896e-10	32.106	8.17615e-11	32.106	-3.40455e-10	32.106	-1.22101e-11		1246.06	2854.95	1246.66
8976.97	0.21054	8976.97	0.79446	8976.97	1.25452	8976.97	1.71504	8976.97	2.12866	8976.97	-0.19175																			32.679	3.64694e-10	32.679	2.05246e-10	32.679	2.59592e-10	32.679	3.10094e-10	32.878	-2.6181e-10	32.878	8.16312e-11	32.878	-3.3928e-10	32.878	1.80391e-12		1247.16	2854.76	1247.76
8978.01	0.21366	8978.01	0.85116	8978.01	1.3122	8978.01	1.77957	8978.01	2.16284	8978.01	-0.15492																			33.451	3.67712e-10	33.451	2.08153e-10	33.451	2.60797e-10	33.451	3.10127e-10	33.651	-2.62454e-10	33.651	8.16512e-11	33.651	-3.40698e-10	33.651	-8.75875e-12		1248.26	2854.76	1248.85
8978.97	0.22235	8978.97	0.92881	8978.97	1.38679	8978.97	1.86285	8978.97	2.21023	8978.97	-0.1149																			34.224	3.69032e-10	34.224	2.08789e-10	34.224	2.60065e-10	34.224	3.10142e-10	34.423	-2.62429e-10	34.423	8.13447e-11	34.423	-3.39517e-10	34.423	-5.85751e-12		1249.35	2855.32	1249.94
8979.96	0.23346	8979.96	1.01847	8979.96	1.47468	8979.96	1.95529	8979.96	2.28091	8979.96	-0.07373																			34.996	3.67868e-10	34.996	2.07054e-10	34.996	2.62084e-10	34.996	3.09561e-10	35.195	-2.62504e-10	35.195	8.17371e-11	35.195	-3.39877e-10	35.195	-6.39798e-13		1250.45	2855.3	1251.03
8980.97	0.24859	8980.97	1.11343	8980.97	1.56822	8980.97	2.03052	8980.97	2.36786	8980.97	-0.02995																			35.768	3.6861e-10	35.768	2.06072e-10	35.768	2.60881e-10	35.768	3.09921e-10	35.968	-2.61995e-10	35.968	8.13902e-11	35.968	-3.39818e-10	35.968	-1.33214e-11		1251.55	2855.81	1252.12
8982.01	0.27332	8982.01	1.18119	8982.01	1.62085	8982.01	2.0949	8982.01	2.44937	8982.01	0.01378																			36.54	3.71328e-10	36.54	2.06047e-10	36.54	2.57415e-10	36.54	3.10107e-10	36.74	-2.62501e-10	36.74	8.14485e-11	36.74	-3.40695e-10	36.74	-1.18222e-11		1252.64	2856.53	1253.21
8983.01	0.3133	8983.01	1.22197	8983.01	1.65482	8983.01	2.12477	8983.01	2.50997	8983.01	0.05903																			37.313	3.70099e-10	37.313	2.06626e-10	37.313	2.59945e-10	37.313	3.09725e-10	37.512	-2.62303e-10	37.512	8.13362e-11	37.512	-3.40809e-10	37.512	4.55893e-12		1253.74	2857.11	1254.3
8983.98	0.36743	8983.98	1.248	8983.98	1.67996	8983.98	2.15074	8983.98	2.54761	8983.98	0.11245																			38.085	3.673e-10	38.085	2.08656e-10	38.085	2.6019e-10	38.085	3.09705e-10	38.285	-2.61996e-10	38.285	8.14624e-11	38.285	-3.41088e-10	38.285	4.59579e-12		1254.83	2857.94	1255.39
8985.02	0.42873	8985.02	1.28327	8985.02	1.70598	8985.02	2.18045	8985.02	2.57315	8985.02	0.17872																			38.857	3.67225e-10	38.857	2.04799e-10	38.857	2.59805e-10	38.857	3.10103e-10	39.057	-2.62343e-10	39.057	8.1771e-11	39.057	-3.41057e-10	39.057	-8.22506e-12		1255.93	2858.83	1256.48
8985.97	0.49602	8985.97	1.31882	8985.97	1.73039	8985.97	2.21537	8985.97	2.59723	8985.97	0.22961																			39.63	3.69144e-10	39.63	2.03997e-10	39.63	2.60098e-10	39.63	3.09303e-10	39.829	-2.61882e-10	39.829	8.12555e-11	39.829	-3.3923e-10	39.829	4.06266e-12		1257.03	2859.65	1257.57
8986.98	0.56768	8986.98	1.35532	8986.98	1.7847	8986.98	2.26117	8986.98	2.63296	8986.98	0.28122																			40.402	3.7075e-10	40.402	2.06875e-10	40.402	2.63793e-10	40.402	3.09919e-10	40.601	-2.61908e-10	40.601	8.10793e-11	40.601	-3.40841e-10	40.601	-7.42559e-12		1258.12	2860.64	1258.66
8988.03	0.62882	8988.03	1.40601	8988.03	1.85112	8988.03	2.31497	8988.03	2.67908	8988.03	0.32763																			41.174	3.6942e-10	41.174	2.04357e-10	41.174	2.58162e-10	41.174	3.10094e-10	41.374	-2.62213e-10	41.374	8.10617e-11	41.374	-3.39706e-10	41.374	-1.36555e-12		1259.22	2861.65	1259.75
8988.99	0.68553	8988.99	1.47037	8988.99	1.90762	8988.99	2.3742	8988.99	2.72861	8988.99	0.37498																			41.947	3.70384e-10	41.947	2.02526e-10	41.947	2.60978e-10	41.947	3.10037e-10	42.146	-2.62281e-10	42.146	8.08586e-11	42.146	-3.40295e-10	42.146	-3.95115e-12		1260.31	2862.97	1260.84
8989.98	0.75887	8989.98	1.52538	8989.98	1.96042	8989.98	2.43914	8989.98	2.79046	8989.98	0.43831																			42.719	3.67157e-10	42.719	2.05187e-10	42.719	2.62156e-10	42.719	3.09876e-10	42.918	-2.62313e-10	42.918	8.12482e-11	42.918	-3.39885e-10	42.918	-5.6076e-12		1261.41	2864.45	1261.93
8991.01	0.84775	8991.01	1.60587	8991.01	2.03817	8991.01	2.5064	8991.01	2.86532	8991.01	0.52583																			43.491	3.67149e-10	43.491	2.03319e-10	43.491	2.5875e-10	43.491	3.09564e-10	43.691	-2.61933e-10	43.691	8.12604e-11	43.691	-3.39845e-10	43.691	-9.14222e-12		1262.5	2866.3	1263.02
8992	0.9449	8992	1.65887	8992	2.1007	8992	2.56864	8992	2.93834	8992	0.61279																			44.263	3.70617e-10	44.263	2.04646e-10	44.263	2.61571e-10	44.263	3.09927e-10	44.463	-2.62364e-10	44.463	8.1123e-11	44.463	-3.39927e-10	44.463	-1.70839e-13		1263.6	2868.01	1263.38
8992.99	1.05531	8992.99	1.70238	8992.99	2.14675	8992.99	2.61097	8992.99	3.00604	8992.99	0.70205																			45.036	3.73685e-10	45.036	2.05567e-10	45.036	2.62443e-10	45.036	3.0991e-10	45.235	-2.62563e-10	45.235	8.11744e-11	45.235	-3.39279e-10	45.235	-1.04224e-11		1264.69	2869.76	1264.48
8994.03	1.16649	8994.03	1.73514	8994.03	2.17169	8994.03	2.62681	8994.03	3.05899	8994.03	0.78144																			45.808	3.68922e-10	45.808	2.05097e-10	45.808	2.60501e-10	45.808	3.10077e-10	46.008	-2.62147e-10	46.008	8.13611e-11	46.008	-3.3933e-10	46.008	-1.57905e-12		1265.79	2870.94	1265.57
8994.97	1.24552	8994.97	1.74295	8994.97	2.18258	8994.97	2.64726	8994.97	3.08542	8994.97	0.84558																			46.58	3.64898e-10	46.58	2.0431e-10	46.58	2.60903e-10	46.58	3.09645e-10	46.78	-2.62263e-10	46.78	8.1051e-11	46.78	-3.40524e-10	46.78	-2.46145e-12		1266.88	2872.51	1266.66
8996	1.32185	8996	1.75078	8996	2.18366	8996	2.62963	8996	3.09132	8996	0.9032																			47.353	3.68962e-10	47.353	2.05487e-10	47.353	2.60524e-10	47.353	3.10181e-10	47.552	-2.61972e-10	47.552	8.1304e-11	47.552	-3.40692e-10	47.552	-8.66904e-12		1267.98	2873.75	1267.76
8997.02	1.38232	8997.02	1.72559	8997.02	2.16947	8997.02	2.62378	8997.02	3.08099	8997.02	0.95023																			48.125	3.67638e-10	48.125	2.02276e-10	48.125	2.58699e-10	48.125	3.10371e-10	48.324	-2.62181e-10	48.324	8.11312e-11	48.324	-3.40402e-10	48.324	-7.90454e-12		1269.07	2874.68	1268.85
8997.98	1.43183	8997.98	1.71769	8997.98	2.16174	8997.98	2.62111	8997.98	3.06698	8997.98	0.97727																			48.897	3.67856e-10	48.897	2.01405e-10	48.897	2.58905e-10	48.897	3.10064e-10	49.097	-2.6223e-10	49.097	8.19933e-11	49.097	-3.38842e-10	49.097	-3.08795e-12		1270.16	2875.42	1269.95
8999	1.45033	8999	1.72475	8999	2.162	8999	2.61234	8999	3.05695	8999	0.98835																			49.67	3.65478e-10	49.67	2.06437e-10	49.67	2.59851e-10	49.67	3.10167e-10	49.869	-2.62099e-10	49.869	8.12017e-11	49.869	-3.41335e-10	49.869	1.24669e-12		1271.26	2876.04	1271.04
8999.97	1.45219	8999.97	1.71364	8999.97	2.17243	8999.97	2.6113	8999.97	3.05763	8999.97	0.97586																			50.442	3.68952e-10	50.442	2.05263e-10	50.442	2.60928e-10	50.442	3.09938e-10	50.641	-2.6252e-10	50.641	8.10421e-11	50.641	-3.4041e-10	50.641	1.5409e-12		1272.35	2876.99	1272.13
9000.98	1.43006	9000.98	1.72347	9000.98	2.17864	9000.98	2.62591	9000.98	3.06824	9000.98	0.94966																			51.214	3.66142e-10	51.214	2.0733e-10	51.214	2.62422e-10	51.214	3.09874e-10	51.414	-2.62266e-10	51.414	8.14019e-11	51.414	-3.40172e-10	51.414	1.74552e-12		1273.44	2877.57	1273.22
9002.02	1.38798	9002.02	1.73643	9002.02	2.18977	9002.02	2.6422	9002.02	3.08796	9002.02	0.90716																			51.986	3.67695e-10	51.986	2.04383e-10	51.986	2.58875e-10	51.986	3.09666e-10	52.186	-2.62132e-10	52.186	8.12032e-11	52.186	-3.4098e-10	52.186	1.50771e-12		1274.54	2877.73	1274.32
9002.99	1.34484	9002.99	1.74665	9002.99	2.20775	9002.99	2.65581	9002.99	3.10549	9002.99	0.86433																			52.759	3.66106e-10	52.759	2.10227e-10	52.759	2.60794e-10	52.759	3.09723e-10	52.958	-2.6215e-10	52.958	8.10568e-11	52.958	-3.39361e-10	52.958	-2.10374e-12		1275.63	2877.59	1275.41
9003.99	1.29641	9003.99	1.75455	9003.99	2.20789	9003.99	2.64887	9003.99	3.11717	9003.99	0.82559																			53.531	3.67901e-10	53.531	2.10922e-10	53.531	2.6152e-10	53.531	3.09552e-10	53.731	-2.62119e-10	53.731	8.13791e-11	53.731	-3.39376e-10	53.731	-1.48595e-11		1276.72	2877.86	1276.5
9004.97	1.24974	9004.97	1.74558	9004.97	2.18802	9004.97	2.6527	9004.97	3.11689	9004.97	0.78668																			54.303	3.67712e-10	54.303	2.05284e-10	54.303	2.5877e-10	54.303	3.0973e-10	54.503	-2.62135e-10	54.503	8.12267e-11	54.503	-3.4071e-10	54.503	-1.5327e-11		1277.81	2878.43	1277.59
9005.97	1.20838	9005.97	1.72707	9005.97	2.1818	9005.97	2.62875	9005.97	3.10348	9005.97	0.75784																			55.076	3.66542e-10	55.076	2.03528e-10	55.076	2.59893e-10	55.076	3.09132e-10	55.275	-2.62245e-10	55.275	8.13128e-11	55.275	-3.389e-10	55.275	-4.90261e-12		1278.91	2878.97	1278.69
9007.01	1.17985	9007.01	1.70829	9007.01	2.16305	9007.01	2.6115	9007.01	3.0825	9007.01	0.73439																			55.848	3.62931e-10	55.848	2.04414e-10	55.848	2.62751e-10	55.848	3.10104e-10	56.047	-2.62088e-10	56.047	8.1185e-11	56.047	-3.39411e-10	56.047	-5.32383e-12		1280	2878.81	1279.78
9007.99	1.15897	9007.99	1.68371	9007.99	2.14887	9007.99	2.59706	9007.99	3.06068	9007.99	0.71936																			56.62	3.69548e-10	56.62	2.06644e-10	56.62	2.58148e-10	56.62	3.1008e-10	56.82	-2.62309e-10	56.82	8.11621e-11	56.82	-3.39536e-10	56.82	-1.09291e-11		1281.09	2880.2	1280.87
9008.98	1.14596	9008.98	1.67574	9008.98	2.13395	9008.98	2.57943	9008.98	3.0407	9008.98	0.71242																			57.393	3.68073e-10	57.393	2.03453e-10	57.393	2.57051e-10	57.393	3.09983e-10	57.592	-2.62115e-10	57.592	8.10301e-11	57.592	-3.41951e-10	57.592	-2.01514e-12		1282.18	2881.16	1281.96
9010	1.13883	9010	1.66753	9010	2.12376	9010	2.58066	9010	3.02305	9010	0.71074																			58.165	3.66713e-10	58.165	2.04735e-10	58.165	2.59184e-10	58.165	3.09696e-10	58.364	-2.62372e-10	58.364	8.10157e-11	58.364	-3.40339e-10	58.364	-1.29895e-11		1283.27	2882.47	1283.05
9011.01	1.13864	9011.01	1.64108	9011.01	2.11477	9011.01	2.55311	9011.01	3.00972	9011.01	0.71313																			58.937	3.68493e-10	58.937	2.04339e-10	58.937	2.59829e-10	58.937	3.10027e-10	59.137	-2.62402e-10	59.137	8.1181e-11	59.137	-3.38711e-10	59.137	-2.43436e-12		1284.36	2883.78	1284.14
9012	1.13853	9012	1.66061	9012	2.1063	9012	2.54915	9012	3.00132	9012	0.71176																			59.709	3.65109e-10	59.709	2.03977e-10	59.709	2.5975e-10	59.709	3.09551e-10	59.909	-2.62094e-10	59.909	8.10659e-11	59.909	-3.40875e-10	59.909	-1.1122e-11		1285.46	2885.64	1285.24
9013	1.14185	9013	1.65327	9013	2.10317	9013	2.56495	9013	2.99721	9013	0.71073																			60.482	3.69454e-10	60.482	2.04226e-10	60.482	2.58538e-10	60.482	3.09748e-10	60.681	-2.62503e-10	60.681	8.13769e-11	60.681	-3.40126e-10	60.681	-2.00948e-12		1286.55	2886.98	1286.33
9014.01	1.14293	9014.01	1.65139	9014.01	2.10942	9014.01	2.56306	9014.01	2.99787	9014.01	0.71256																			61.254	3.67081e-10	61.254	2.0601e-10	61.254	2.5934e-10	61.254	3.09789e-10	61.454	-2.62166e-10	61.454	8.09701e-11	61.454	-3.39047e-10	61.454	-2.57958e-12		1287.64	2888.07	1287.42
9015	1.14078	9015	1.64522	9015	2.10119	9015	2.56301	9015	3.00391	9015	0.70865																			62.026	3.68651e-10	62.026	2.0375e-10	62.026	2.59575e-10	62.026	3.10252e-10	62.226	-2.6211e-10	62.226	8.12027e-11	62.226	-3.4161e-10	62.226	-2.09397e-11		1288.73	2889.27	1288.51
9015.99	1.13879	9015.99	1.67127	9015.99	2.11442	9015.99	2.57335	9015.99	3.01233	9015.99	0.70099																			62.799	3.6929e-10	62.799	2.05068e-10	62.799	2.56753e-10	62.799	3.09753e-10	62.998	-2.62152e-10	62.998	8.09165e-11	62.998	-3.40421e-10	62.998	-1.04421e-11		1289.82	2889.86	1289.6
9017	1.13323	9017	1.69149	9017	2.12202	9017	2.58365	9017	3.02259	9017	0.69268																			63.571	3.66867e-10	63.571	2.05767e-10	63.571	2.61678e-10	63.571	3.10211e-10	63.77	-2.62119e-10	63.77	8.1251e-11	63.77	-3.39949e-10	63.77	-6.35801e-13		1290.91	2890.24	1290.69
9018	1.1249	9018	1.70509	9018	2.13166	9018	2.59847	9018	3.03659	9018	0.68751																			64.343	3.65539e-10	64.343	2.0238e-10	64.343	2.64664e-10	64.343	3.09804e-10	64.543	-2.61926e-10	64.543	8.13204e-11	64.543	-3.39289e-10	64.543	-1.10963e-11		1292	2889.62	1291.78
9019.02	1.11188	9019.02	1.70437	9019.02	2.1538	9019.02	2.61753	9019.02	3.0521	9019.02	0.67735																			65.116	3.6599e-10	65.116	2.08219e-10	65.116	2.61242e-10	65.116	3.09699e-10	65.315	-2.62169e-10	65.315	8.10857e-11	65.315	-3.40929e-10	65.315	-1.28485e-11		1293.09	2889.11	1292.87
9019.97	1.10104	9019.97	1.71884	9019.97	2.15977	9019.97	2.61818	9019.97	3.06712	9019.97	0.65866																			65.888	3.68907e-10	65.888	2.04085e-10	65.888	2.60714e-10	65.888	3.09333e-10	66.087	-2.62403e-10	66.087	8.12399e-11	66.087	-3.40226e-10	66.087	-1.62178e-11		1294.18	2889.2	1293.96
9020.98	1.0855	9020.98	1.71234	9020.98	2.16741	9020.98	2.62813	9020.98	3.08279	9020.98	0.6452																			66.66	3.69303e-10	66.66	2.07635e-10	66.66	2.59708e-10	66.66	3.09832e-10	66.86	-2.62264e-10	66.86	8.11485e-11	66.86	-3.39338e-10	66.86	-1.43292e-11		1295.27	2889.19	1295.05
9022	1.07035	9022	1.73852	9022	2.17732	9022	2.64492	9022	3.09965	9022	0.63002																			67.432	3.67426e-10	67.432	2.06655e-10	67.432	2.60449e-10	67.432	3.10046e-10	67.632	-2.62315e-10	67.632	8.11152e-11	67.632	-3.39282e-10	67.632	-8.22129e-12		1296.36	2889.36	1296.14
9023.01	1.05247	9023.01	1.74108	9023.01	2.18844	9023.01	2.66313	9023.01	3.11438	9023.01	0.61614																			68.205	3.69614e-10	68.205	2.04918e-10	68.205	2.60932e-10	68.205	3.09781e-10	68.404	-2.62367e-10	68.404	8.14566e-11	68.404	-3.39672e-10	68.404	-1.25192e-11		1297.45	2889.87	1297.23
9023.99	1.03864	9023.99	1.75131	9023.99	2.20028	9023.99	2.66095	9023.99	3.12671	9023.99	0.60226																			68.977	3.69738e-10	68.977	2.05429e-10	68.977	2.63205e-10	68.977	3.10704e-10	69.177	-2.61956e-10	69.177	8.13321e-11	69.177	-3.41325e-10	69.177	-1.9271e-11		1298.54	2890.36	1298.31
9025.03	1.02543	9025.03	1.74744	9025.03	2.20272	9025.03	2.67521	9025.03	3.1371	9025.03	0.59276																			69.749	3.68872e-10	69.749	2.05553e-10	69.749	2.60756e-10	69.749	3.10156e-10	69.949	-2.62092e-10	69.949	8.1261e-11	69.949	-3.39469e-10	69.949	-1.95385e-11		1299.63	2892.44	1299.4
9025.96	1.01551	9025.96	1.75256	9025.96	2.2028	9025.96	2.67657	9025.96	3.14331	9025.96	0.5871																			70.522	3.6616e-10	70.522	2.07625e-10	70.522	2.62092e-10	70.522	3.09491e-10	70.721	-2.62285e-10	70.721	8.10633e-11	70.721	-3.39325e-10	70.721	-6.87559e-12		1300.71	2893.75	1300.49
9026.99	1.00742	9026.99	1.75146	9026.99	2.20197	9026.99	2.65627	9026.99	3.1433	9026.99	0.57869																			71.294	3.70868e-10	71.294	2.05513e-10	71.294	2.60046e-10	71.294	3.0995e-10	71.493	-2.6263e-10	71.493	8.14554e-11	71.493	-3.39691e-10	71.493	-8.93316e-12		1301.8	2895.77	1301.58
9028.01	1.00743	9028.01	1.73979	9028.01	2.19587	9028.01	2.65725	9028.01	3.13954	9028.01	0.57316																			72.066	3.65455e-10	72.066	2.06178e-10	72.066	2.60927e-10	72.066	3.10279e-10	72.266	-2.62197e-10	72.266	8.09971e-11	72.266	-3.40701e-10	72.266	-4.56144e-12		1302.89	2897.6	1302.67
9028.96	1.00523	9028.96	1.73594	9028.96	2.1871	9028.96	2.64715	9028.96	3.12873	9028.96	0.56861																			72.839	3.6736e-10	72.839	2.06047e-10	72.839	2.58682e-10	72.839	3.09519e-10	73.038	-2.62073e-10	73.038	8.14068e-11	73.038	-3.39272e-10	73.038	-1.59603e-12		1303.98	2898.68	1303.76
9029.97	1.00657	9029.97	1.73224	9029.97	2.17361	9029.97	2.63587	9029.97	3.11488	9029.97	0.57169																			73.611	3.65831e-10	73.611	2.08872e-10	73.611	2.57524e-10	73.611	3.09587e-10	73.81	-2.62216e-10	73.81	8.1137e-11	73.81	-3.39544e-10	73.81	-1.07472e-11		1305.07	2900.26	1304.84
9032.04	1.02476	9032.04	1.71759	9032.04	2.15389	9032.04	2.61176	9032.04	3.08493	9032.04	0.58957																			74.383	3.66697e-10	74.383	2.06622e-10	74.383	2.59119e-10	74.383	3.09903e-10	74.583	-2.62107e-10	74.583	8.13552e-11	74.583	-3.41094e-10	74.583	-2.16591e-11		1306.16	2900.98	1305.93
9034.01	1.05272	9034.01	1.70445	9034.01	2.13699	9034.01	2.59262	9034.01	3.05971	9034.01	0.61342																			75.155	3.66096e-10	75.155	2.06505e-10	75.155	2.59324e-10	75.155	3.1033e-10	75.355	-2.62286e-10	75.355	8.08748e-11	75.355	-3.41626e-10	75.355	-1.93757e-11		1307.24	2901.54	1307.02
9036.01	1.08102	9036.01	1.7025	9036.01	2.11947	9036.01	2.58344	9036.01	3.04418	9036.01	0.63995																			75.928	3.67676e-10	75.928	2.05515e-10	75.928	2.5619e-10	75.928	3.09704e-10	76.127	-2.62083e-10	76.127	8.08976e-11	76.127	-3.40877e-10	76.127	-2.16742e-11		1308.33	2902.37	1308.11
9037.99	1.11375	9037.99	1.70692	9037.99	2.11706	9037.99	2.58406	9037.99	3.03915	9037.99	0.6608																			76.7	3.66034e-10	76.7	2.08598e-10	76.7	2.57205e-10	76.7	3.09931e-10	76.9	-2.62187e-10	76.9	8.10569e-11	76.9	-3.4029e-10	76.9	-2.31771e-11		1309.42	2903	1309.19
9039.97	1.14456	9039.97	1.71301	9039.97	2.127	9039.97	2.58913	9039.97	3.04114	9039.97	0.68392																			77.472	3.67989e-10	77.472	2.09121e-10	77.472	2.63529e-10	77.472	3.1043e-10	77.672	-2.62292e-10	77.672	8.11414e-11	77.672	-3.40923e-10	77.672	-1.31832e-11		1310.5	2903.58	1310.28
9042.03	1.1778	9042.03	1.70587	9042.03	2.13044	9042.03	2.59268	9042.03	3.04638	9042.03	0.70831																			78.245	3.65444e-10	78.245	2.05123e-10	78.245	2.60538e-10	78.245	3.09925e-10	78.444	-2.62031e-10	78.444	8.06362e-11	78.444	-3.41351e-10	78.444	-1.32241e-11		1311.59	2903.97	1311.37
9043.96	1.20108	9043.96	1.69563	9043.96	2.12668	9043.96	2.59172	9043.96	3.0498	9043.96	0.72671																			79.017	3.65449e-10	79.017	2.08002e-10	79.017	2.59983e-10	79.017	3.09898e-10	79.216	-2.61425e-10	79.216	8.11626e-11	79.216	-3.41101e-10	79.216	-1.96289e-11		1312.68	2904.29	1312.46
9046	1.21901	9046	1.69129	9046	2.1335	9046	2.59629	9046	3.05116	9046	0.73874																			79.789	3.66052e-10	79.789	2.07511e-10	79.789	2.5641e-10	79.789	3.10451e-10	79.989	-2.61168e-10	79.989	8.10701e-11	79.989	-3.40846e-10	79.989	-1.75708e-11		1313.77	2904.83	1313.54
9047.98	1.23465	9047.98	1.69023	9047.98	2.1463	9047.98	2.60366	9047.98	3.0541	9047.98	0.74882																			80.562	3.69288e-10	80.562	2.05057e-10	80.562	2.59903e-10	80.562	3.10164e-10	80.761	-2.59674e-10	80.761	8.07857e-11	80.761	-3.415e-10	80.761	-2.3439e-11		1314.85	2905.78	1314.63
9050.02	1.24244	9050.02	1.69891	9050.02	2.15073	9050.02	2.6048	9050.02	3.0602	9050.02	0.75826																			81.334	3.67326e-10	81.334	2.09783e-10	81.334	2.6129e-10	81.334	3.10104e-10	81.533	-2.57606e-10	81.533	8.07996e-11	81.533	-3.39288e-10	81.533	-2.00182e-11		1315.94	2906.95	1315.71
9052.01	1.24859	9052.01	1.70991	9052.01	2.15085	9052.01	2.6119	9052.01	3.06668	9052.01	0.75902																			82.106	3.68228e-10	82.106	2.14032e-10	82.106	2.59989e-10	82.106	3.10316e-10	82.306	-2.54294e-10	82.306	8.1156e-11	82.306	-3.40055e-10	82.306	-2.03004e-11		1317.03	2908.76	1316.8
9053.97	1.24853	9053.97	1.7188	9053.97	2.15401	9053.97	2.61833	9053.97	3.0713	9053.97	0.75579																			82.878	3.68096e-10	82.878	2.05496e-10	82.878	2.60151e-10	82.878	3.09964e-10	83.078	-2.50077e-10	83.078	8.05701e-11	83.078	-3.40379e-10	83.078	-1.41743e-11		1318.11	2910.04	1317.89
9055.97	1.2406	9055.97	1.72741	9055.97	2.15838	9055.97	2.62068	9055.97	3.07527	9055.97	0.74458																			83.651	3.64219e-10	83.651	2.07678e-10	83.651	2.6007e-10	83.651	3.0964e-10	83.85	-2.45374e-10	83.85	8.07898e-11	83.85	-3.39606e-10	83.85	-2.31196e-11		1319.2	2918	1318.97
9057.97	1.22928	9057.97	1.73379	9057.97	2.16719	9057.97	2.62381	9057.97	3.08175	9057.97	0.73503																			84.423	3.66627e-10	84.423	2.06272e-10	84.423	2.57412e-10	84.423	3.10282e-10	84.623	-2.40405e-10	84.623	8.05805e-11	84.623	-3.40392e-10	84.623	-1.76792e-11		1320.28	2918.75	1320.06
9060.03	1.21786	9060.03	1.72989	9060.03	2.1811	9060.03	2.62694	9060.03	3.09195	9060.03	0.72221																			85.195	3.66767e-10	85.195	2.01788e-10	85.195	2.61462e-10	85.195	3.10053e-10	85.395	-2.34696e-10	85.395	8.10666e-11	85.395	-3.40808e-10	85.395	-1.8478e-11		1321.37	2909.82	1321.14
9061.96	1.20782	9061.96	1.72563	9061.96	2.1888	9061.96	2.63428	9061.96	3.10272	9061.96	0.7156																			85.968	3.673e-10	85.968	2.04604e-10	85.968	2.62011e-10	85.968	3.10089e-10	86.167	-2.28242e-10	86.167	8.10396e-11	86.167	-3.39811e-10	86.167	-2.19996e-11		1322.45	2909.44	1322.23
9063.98	1.19809	9063.98	1.72578	9063.98	2.18976	9063.98	2.64265	9063.98	3.11287	9063.98	0.71044																			86.74	3.70345e-10	86.74	2.0341e-10	86.74	2.60262e-10	86.74	3.10027e-10	86.939	-2.22684e-10	86.939	8.10525e-11	86.939	-3.39211e-10	86.939	-1.6629e-11		1323.54	2911.23	1323.31
9066.02	1.19212	9066.02	1.72962	9066.02	2.1982	9066.02	2.64935	9066.02	3.12171	9066.02	0.70487																			87.512	3.6729e-10	87.512	1.98899e-10	87.512	2.59104e-10	87.512	3.09789e-10	87.712	-2.16708e-10	87.712	8.068e-11	87.712	-3.39234e-10	87.712	-2.38008e-11		1324.62	2911.69	1324.4
9067.97	1.18402	9067.97	1.74029	9067.97	2.21174	9067.97	2.66273	9067.97	3.1306	9067.97	0.70389																			88.285	3.66428e-10	88.285	2.03095e-10	88.285	2.60679e-10	88.285	3.10528e-10	88.484	-2.10492e-10	88.484	8.08857e-11	88.484	-3.40106e-10	88.484	-3.04204e-11		1325.71	2911.67	1325.48
9070.03	1.1785	9070.03	1.75354	9070.03	2.2173	9070.03	2.67404	9070.03	3.14096	9070.03	0.69736																			89.057	3.70298e-10	89.057	2.01319e-10	89.057	2.62809e-10	89.057	3.10065e-10	89.256	-2.03349e-10	89.256	8.07911e-11	89.256	-3.40482e-10	89.256	-2.45658e-11		1326.79	2912.43	1326.57
9072.01	1.17509	9072.01	1.76195	9072.01	2.22162	9072.01	2.67531	9072.01	3.14889	9072.01	0.69238																			89.829	3.70287e-10	89.829	2.0122e-10	89.829	2.59066e-10	89.829	3.10059e-10	90.029	-1.96507e-10	90.029	8.08314e-11	90.029	-3.39668e-10	90.029	-1.71098e-11		1327.88	2914.45	1327.65
9073.97	1.16842	9073.97	1.766	9073.97	2.21798	9073.97	2.67969	9073.97	3.1499	9073.97	0.69013																			90.601	3.65842e-10	90.601	2.04824e-10	90.601	2.59071e-10	90.601	3.10045e-10	90.801	-1.90375e-10	90.801	8.11885e-11	90.801	-3.40928e-10	90.801	-1.63292e-11		1328.96	2912.75	1328.74
9075.97	1.16435	9075.97	1.76655	9075.97	2.20545	9075.97	2.67343	9075.97	3.14258	9075.97	0.68478																			91.374	3.67967e-10	91.374	2.02533e-10	91.374	2.60877e-10	91.374	3.09991e-10	91.573	-1.85351e-10	91.573	8.14315e-11	91.573	-3.39379e-10	91.573	-1.62989e-11		1330.05	2913.38	1329.82
9077.97	1.16217	9077.97	1.79183	9077.97	2.19742	9077.97	2.65948	9077.97	3.1291	9077.97	0.68197																			92.146	3.67277e-10	92.146	2.00404e-10	92.146	2.58246e-10	92.146	3.10165e-10	92.346	-1.79652e-10	92.346	8.1071e-11	92.346	-3.40518e-10	92.346	-1.10235e-11		1331.13	2913.24	1330.9
9079.97	1.16261	9079.97	1.81484	9079.97	2.1884	9079.97	2.6497	9079.97	3.11274	9079.97	0.68462																			92.918	3.65798e-10	92.918	2.00016e-10	92.918	2.60218e-10	92.918	3.10212e-10	93.118	-1.73676e-10	93.118	8.1619e-11	93.118	-3.39832e-10	93.118	-7.83349e-12		1332.21	2913.15	1331.99
9082.01	1.16029	9082.01	1.80961	9082.01	2.17713	9082.01	2.6345	9082.01	3.09533	9082.01	0.68233																			93.691	3.69142e-10	93.691	2.01413e-10	93.691	2.59203e-10	93.691	3.09915e-10	93.89	-1.69766e-10	93.89	8.32475e-11	93.89	-3.40506e-10	93.89	-1.78202e-11		1333.3	2912.59	1333.07
9083.97	1.15982	9083.97	1.90749	9083.97	2.16169	9083.97	2.62281	9083.97	3.07983	9083.97	0.67961																			94.463	3.67269e-10	94.463	2.07073e-10	94.463	2.58623e-10	94.463	3.10608e-10	94.662	-1.64674e-10	94.662	8.63578e-11	94.662	-3.39736e-10	94.662	-9.8753e-12		1334.38	2912.63	1334.15
9086.03	1.15933	9086.03	2.02413	9086.03	2.14413	9086.03	2.60932	9086.03	3.06676	9086.03	0.67202																			95.235	3.67047e-10	95.235	1.9991e-10	95.235	2.61448e-10	95.235	3.10959e-10	95.435	-1.60656e-10	95.435	9.14758e-11	95.435	-3.398e-10	95.435	-1.47344e-11		1335.46	2912.68	1335.24
9087.98	1.15617	9087.98	2.0337	9087.98	2.14233	9087.98	2.59734	9087.98	3.05773	9087.98	0.67749																			96.008	3.67189e-10	96.008	2.01599e-10	96.008	2.60922e-10	96.008	3.10006e-10	96.207	-1.54434e-10	96.207	9.79658e-11	96.207	-3.39873e-10	96.207	-1.6416e-11		1336.55	2913.45	1336.32
9090.01	1.15486	9090.01	2.0219	9090.01	2.14046	9090.01	2.58975	9090.01	3.05017	9090.01	0.67631																			96.78	3.68778e-10	96.78	2.03746e-10	96.78	2.58078e-10	96.78	3.10766e-10	96.979	-1.53462e-10	96.979	1.06477e-10	96.979	-3.39915e-10	96.979	3.19591e-12		1337.63	2913.9	1337.4
9091.96	1.15529	9091.96	2.00558	9091.96	2.12869	9091.96	2.58576	9091.96	3.0415	9091.96	0.67418																			97.552	3.71826e-10	97.552	2.04162e-10	97.552	2.5945e-10	97.552	3.10511e-10	97.752	-1.48966e-10	97.752	1.14244e-10	97.752	-3.39322e-10	97.752	-7.87934e-12		1338.71	2913.48	1338.48
9093.97	1.15481	9093.97	2.00586	9093.97	2.11828	9093.97	2.57215	9093.97	3.03056	9093.97	0.67363																			98.324	3.70197e-10	98.324	2.04734e-10	98.324	2.58521e-10	98.324	3.10573e-10	98.524	-1.44886e-10	98.524	1.24288e-10	98.524	-3.39175e-10	98.524	1.16243e-11		1339.79	2912.43	1339.57
9096.02	1.15442	9096.02	2.01055	9096.02	2.11568	9096.02	2.56173	9096.02	3.0183	9096.02	0.67163																			99.097	3.68558e-10	99.097	2.05063e-10	99.097	2.58411e-10	99.097	3.10406e-10	99.296	-1.41738e-10	99.296	1.34661e-10	99.296	-3.38651e-10	99.296	1.1161e-11		1340.88	2911.47	1340.65
9097.98	1.1568	9097.98	2.01359	9097.98	2.10815	9097.98	2.56164	9097.98	3.00891	9097.98	0.67305																			99.869	3.65151e-10	99.869	2.01754e-10	99.869	2.62394e-10	99.869	3.1047e-10	100.069	-1.36282e-10	100.069	1.44405e-10	100.069	-3.4019e-10	100.069	4.08276e-12		1341.96	2910.78	1341.73
9100.01	1.15564	9100.01	2.02218	9100.01	2.10559	9100.01	2.56374	9100.01	3.00616	9100.01	0.67201																			100.641	3.67379e-10	100.641	2.02788e-10	100.641	2.5828e-10	100.641	3.10097e-10	100.841	-1.34869e-10	100.841	1.55193e-10	100.841	-3.37995e-10	100.841	9.10852e-12		1343.04	2910.37	1342.81
9101.98	1.15435	9101.98	2.0292	9101.98	2.11737	9101.98	2.57268	9101.98	3.00921	9101.98	0.67643																			101.414	3.67636e-10	101.414	2.1075e-10	101.414	2.58954e-10	101.414	3.10356e-10	101.613	-1.30623e-10	101.613	1.65921e-10	101.613	-3.37619e-10	101.613	1.01556e-11		1344.12	2909.98	1343.89
9103.98	1.15525	9103.98	2.04205	9103.98	2.12545	9103.98	2.58499	9103.98	3.01756	9103.98	0.66311																			102.186	3.68157e-10	102.186	1.97955e-10	102.186	2.60489e-10	102.186	3.10447e-10	102.385	-1.28605e-10	102.385	1.76087e-10	102.385	-3.38037e-10	102.385	2.6026e-13		1345.21	2910.04	1344.98
9105.96	1.15576	9105.96	2.05612	9105.96	2.13527	9105.96	2.59456	9105.96	3.02918	9105.96	0.66134																			102.958	3.69151e-10	102.958	2.01882e-10	102.958	2.6025e-10	102.958	3.10397e-10	103.158	-1.24255e-10	103.158	1.85907e-10	103.158	-3.35102e-10	103.158	1.04786e-11		1346.29	2910.23	1346.06
9108	1.15671	9108	2.06535	9108	2.14571	9108	2.59754	9108	3.04296	9108	0.6694																			103.731	3.6784e-10	103.731	2.06435e-10	103.731	2.58315e-10	103.731	3.10777e-10	103.93	-1.21455e-10	103.93	1.95804e-10	103.93	-3.34888e-10	103.93	2.0457e-11		1347.37	2911.15	1347.14
9109.96	1.15718	9109.96	2.07717	9109.96	2.15547	9109.96	2.60263	9109.96	3.05545	9109.96	0.67268																			104.503	3.6829e-10	104.503	2.04068e-10	104.503	2.58506e-10	104.503	3.10613e-10	104.702	-1.18317e-10	104.702	2.05446e-10	104.702	-3.34141e-10	104.702	2.13145e-11		1348.45	2912.03	1348.22
9111.97	1.15829	9111.97	2.09121	9111.97	2.15984	9111.97	2.61008	9111.97	3.06424	9111.97	0.66405																			105.275	3.67654e-10	105.275	2.00289e-10	105.275	2.59188e-10	105.275	3.10475e-10	105.475	-1.15339e-10	105.475	2.13526e-10	105.475	-3.33029e-10	105.475	4.05476e-11		1349.53	2912.96	1349.3
9113.97	1.15624	9113.97	2.10171	9113.97	2.15883	9113.97	2.61589	9113.97	3.06993	9113.97	0.66204																			106.047	3.67914e-10	106.047	2.01051e-10	106.047	2.59315e-10	106.047	3.10759e-10	106.247	-1.13351e-10	106.247	2.22341e-10	106.247	-3.31717e-10	106.247	1.9611e-11		1350.61	2914.17	1350.38
9116.02	1.15781	9116.02	2.10926	9116.02	2.15907	9116.02	2.61043	9116.02	3.07286	9116.02	0.66269																			106.82	3.69028e-10	106.82	2.00476e-10	106.82	2.57567e-10	106.82	3.10913e-10	107.019	-1.10204e-10	107.019	2.29722e-10	107.019	-3.30068e-10	107.019	2.48359e-11		1351.69	2914.77	1351.46
9118	1.16249	9118	2.11959	9118	2.16408	9118	2.61125	9118	3.07422	9118	0.66461																			107.592	3.65865e-10	107.592	2.02892e-10	107.592	2.59168e-10	107.592	3.11127e-10	107.792	-1.08079e-10	107.792	2.36171e-10	107.792	-3.28191e-10	107.792	2.879e-11		1352.77	2915.3	1352.54
9119.96	1.16435	9119.96	2.14491	9119.96	2.17291	9119.96	2.62133	9119.96	3.07592	9119.96	0.66849																			108.364	3.63806e-10	108.364	2.03199e-10	108.364	2.57794e-10	108.364	3.10856e-10	108.564	-1.07172e-10	108.564	2.44796e-10	108.564	-3.28396e-10	108.564	4.02931e-11		1353.85	2915.44	1353.62
9122.01	1.1678	9122.01	2.17726	9122.01	2.17618	9122.01	2.62923	9122.01	3.08191	9122.01	0.67025																			109.137	3.66386e-10	109.137	1.97913e-10	109.137	2.59598e-10	109.137	3.10562e-10	109.336	-1.08498e-10	109.336	2.5132e-10	109.336	-3.26713e-10	109.336	4.22889e-11		1354.93	2915.38	1354.7
9123.97	1.17153	9123.97	2.1926	9123.97	2.18204	9123.97	2.64105	9123.97	3.09358	9123.97	0.67435																			109.909	3.68549e-10	109.909	2.04653e-10	109.909	2.60836e-10	109.909	3.10438e-10	110.108	-1.0169e-10	110.108	2.57414e-10	110.108	-3.27323e-10	110.108	3.62931e-11		1356.01	2915.56	1355.78
9126.01	1.17914	9126.01	2.21426	9126.01	2.19669	9126.01	2.65708	9126.01	3.11022	9126.01	0.67561																			110.681	3.66865e-10	110.681	2.03104e-10	110.681	2.58077e-10	110.681	3.1091e-10	110.881	-1.03386e-10	110.881	2.64388e-10	110.881	-3.24825e-10	110.881	3.7011e-11		1357.09	2915.58	1356.86
9127.98	1.18474	9127.98	2.24751	9127.98	2.21448	9127.98	2.67327	9127.98	3.12824	9127.98	0.67127																			111.454	3.69101e-10	111.454	2.02391e-10	111.454	2.57141e-10	111.454	3.10915e-10	111.653	-9.94545e-11	111.653	2.67528e-10	111.653	-3.25578e-10	111.653	4.41886e-11		1358.17	2915.55	1357.94
9129.98	1.19066	9129.98	2.28127	9129.98	2.23254	9129.98	2.6897	9129.98	3.144	9129.98	0.67006																			112.226	3.67955e-10	112.226	2.00836e-10	112.226	2.58788e-10	112.226	3.11201e-10	112.425	-9.93685e-11	112.425	2.73315e-10	112.425	-3.24508e-10	112.425	3.70197e-11		1359.25	2914.65	1359.02
9131.97	1.19565	9131.97	2.31473	9131.97	2.25044	9131.97	2.70599	9131.97	3.15357	9131.97	0.6705																			112.998	3.68003e-10	112.998	2.00224e-10	112.998	2.59971e-10	112.998	3.11048e-10	113.198	-9.89846e-11	113.198	2.7787e-10	113.198	-3.2472e-10	113.198	4.88662e-11		1360.33	2914.67	1360.1
9133.96	1.2008	9133.96	2.34845	9133.96	2.26848	9133.96	2.72241	9133.96	3.15665	9133.96	0.67341																			113.77	3.67081e-10	113.77	2.00757e-10	113.77	2.59624e-10	113.77	3.10823e-10	113.97	-9.61478e-11	113.97	2.82829e-10	113.97	-3.23894e-10	113.97	5.5255e-11		1361.41	2915.09	1361.18
9135.96	1.20452	9135.96	2.38219	9135.96	2.28652	9135.96	2.73883	9135.96	3.15452	9135.96	0.67391																			114.543	3.68821e-10	114.543	2.02633e-10	114.543	2.57478e-10	114.543	3.10833e-10	114.742	-9.62201e-11	114.742	2.88493e-10	114.742	-3.23353e-10	114.742	3.7646e-11		1362.49	2916.12	1362.26
9138.02	1.20784	9138.02	2.41692	9138.02	2.3051	9138.02	2.75573	9138.02	3.14847	9138.02	0.67112																			115.315	3.6951e-10	115.315	2.02126e-10	115.315	2.59339e-10	115.315	3.1005e-10	115.515	-9.59497e-11	115.515	2.90489e-10	115.515	-3.23946e-10	115.515	4.9259e-11		1363.57	2917.67	1363.34
9140	1.2099	9140	2.45038	9140	2.323	9140	2.77202	9140	3.13985	9140	0.67557																			116.087	3.69045e-10	116.087	2.03597e-10	116.087	2.59406e-10	116.087	3.1041e-10	116.287	-9.51596e-11	116.287	2.97888e-10	116.287	-3.23329e-10	116.287	3.7114e-11		1364.65	2918.93	1364.41
9141.97	1.21068	9141.97	2.48362	9141.97	2.34078	9141.97	2.7882	9141.97	3.1288	9141.97	0.67339																			116.86	3.66709e-10	116.86	2.02472e-10	116.86	2.60159e-10	116.86	3.1013e-10	117.059	-9.33372e-11	117.059	3.00109e-10	117.059	-3.25071e-10	117.059	3.80966e-11		1365.72	2920.25	1365.49
9144.03	1.2069	9144.03	2.51833	9144.03	2.35935	9144.03	2.80509	9144.03	3.1138	9144.03	0.67195																			117.632	3.67497e-10	117.632	2.04723e-10	117.632	2.59074e-10	117.632	3.104e-10	117.831	-9.34935e-11	117.831	3.02799e-10	117.831	-3.23895e-10	117.831	4.6454e-11		1366.8	2921.65	1366.57
																														118.404	3.68063e-10	118.404	2.02834e-10	118.404	2.5989e-10	118.404	3.10016e-10	118.604	-9.30466e-11	118.604	3.06842e-10	118.604	-3.24174e-10	118.604	4.9812e-11		1367.88	2923.14	1367.65
																														119.177	3.67437e-10	119.177	2.00072e-10	119.177	2.58628e-10	119.177	3.09873e-10	119.376	-9.08618e-11	119.376	3.10179e-10	119.376	-3.24198e-10	119.376	3.82317e-11		1368.96	2924.2	1368.73
																														119.949	3.64492e-10	119.949	2.05288e-10	119.949	2.55618e-10	119.949	3.10282e-10	120.148	-8.77581e-11	120.148	3.14568e-10	120.148	-3.24527e-10	120.148	3.41961e-11		1370.04	2925.32	1369.8
																														120.721	3.69846e-10	120.721	2.04285e-10	120.721	2.58601e-10	120.721	3.10349e-10	120.921	-8.64416e-11	120.921	3.20849e-10	120.921	-3.23071e-10	120.921	4.1262e-11		1371.11	2926	1370.88
																														121.493	3.68897e-10	121.493	1.99682e-10	121.493	2.55621e-10	121.493	3.10714e-10	121.693	-8.56244e-11	121.693	3.21008e-10	121.693	-3.24222e-10	121.693	4.1005e-11		1372.19	2927.1	1371.96
																														122.266	3.693e-10	122.266	2.02187e-10	122.266	2.58473e-10	122.266	3.11041e-10	122.465	-8.43291e-11	122.465	3.26106e-10	122.465	-3.24091e-10	122.465	4.75759e-11		1373.27	2928.4	1373.04
																														123.038	3.69905e-10	123.038	2.02599e-10	123.038	2.58466e-10	123.038	3.12119e-10	123.238	-8.42424e-11	123.238	3.30769e-10	123.238	-3.22958e-10	123.238	3.3685e-11		1374.35	2929.27	1374.11
																														123.81	3.71855e-10	123.81	2.01919e-10	123.81	2.56309e-10	123.81	3.12371e-10	124.01	-8.3827e-11	124.01	3.31797e-10	124.01	-3.23703e-10	124.01	5.15059e-11		1375.42	2929.42	1375.19
																														124.583	3.68993e-10	124.583	2.00341e-10	124.583	2.57602e-10	124.583	3.12005e-10	124.782	-8.32249e-11	124.782	3.36298e-10	124.782	-3.24029e-10	124.782	3.35363e-11		1376.5	2929.41	1376.27
																														125.355	3.72805e-10	125.355	2.02006e-10	125.355	2.60398e-10	125.355	3.12324e-10	125.554	-8.11854e-11	125.554	3.4089e-10	125.554	-3.24155e-10	125.554	4.80989e-11		1377.58	2929.38	1377.34
																														126.127	3.70266e-10	126.127	1.99207e-10	126.127	2.58235e-10	126.127	3.13351e-10	126.327	-7.95815e-11	126.327	3.48309e-10	126.327	-3.23367e-10	126.327	4.87863e-11		1378.65	2928.95	1378.42
																														126.9	3.68515e-10	126.9	2.00714e-10	126.9	2.62104e-10	126.9	3.14394e-10	127.099	-8.05919e-11	127.099	3.46878e-10	127.099	-3.24935e-10	127.099	4.26408e-11		1379.73	2927.89	1379.49
																														127.672	3.69602e-10	127.672	2.02925e-10	127.672	2.59853e-10	127.672	3.1564e-10	127.871	-8.06834e-11	127.871	3.45721e-10	127.871	-3.24228e-10	127.871	4.363e-11		1380.81	2927.11	1380.57
																														128.444	3.68106e-10	128.444	1.98777e-10	128.444	2.61108e-10	128.444	3.16993e-10	128.644	-8.14775e-11	128.644	3.49445e-10	128.644	-3.23272e-10	128.644	3.21677e-11		1381.88	2926.47	1381.65
																														129.216	3.69244e-10	129.216	1.98623e-10	129.216	2.61171e-10	129.216	3.17163e-10	129.416	-7.86604e-11	129.416	3.50141e-10	129.416	-3.22758e-10	129.416	4.20587e-11		1382.96	2926.06	1382.72
																														129.989	3.71183e-10	129.989	1.94159e-10	129.989	2.60232e-10	129.989	3.17081e-10	130.188	-7.83915e-11	130.188	3.54063e-10	130.188	-3.24977e-10	130.188	3.15007e-11		1384.03	2925.46	1383.8
																														130.761	3.7359e-10	130.761	1.96387e-10	130.761	2.6116e-10	130.761	3.16857e-10	130.961	-7.59637e-11	130.961	3.55709e-10	130.961	-3.22583e-10	130.961	3.82931e-11		1385.11	2924.61	1384.87
																														131.533	3.71324e-10	131.533	1.95895e-10	131.533	2.60843e-10	131.533	3.16954e-10	131.733	-7.7247e-11	131.733	3.54558e-10	131.733	-3.2197e-10	131.733	2.87276e-11		1386.18	2924.11	1385.95
																														132.306	3.74784e-10	132.306	1.98731e-10	132.306	2.61057e-10	132.306	3.16803e-10	132.505	-7.69814e-11	132.505	3.54162e-10	132.505	-3.19997e-10	132.505	4.29788e-11		1387.26	2923.75	1387.02
																														133.078	3.77496e-10	133.078	1.94944e-10	133.078	2.61697e-10	133.078	3.16368e-10	133.277	-7.73382e-11	133.277	3.59169e-10	133.277	-3.20748e-10	133.277	3.76738e-11		1388.33	2923.39	1388.1
																														133.85	3.74072e-10	133.85	1.998e-10	133.85	2.65162e-10	133.85	3.16289e-10	134.05	-7.55294e-11	134.05	3.61463e-10	134.05	-3.21973e-10	134.05	3.85323e-11		1389.41	2923.08	1389.17
																														134.623	3.75725e-10	134.623	1.98334e-10	134.623	2.62097e-10	134.623	3.15572e-10	134.822	-7.63426e-11	134.822	3.60182e-10	134.822	-3.20448e-10	134.822	4.46717e-11		1390.48	2922.92	1390.24
																														135.395	3.77201e-10	135.395	1.99486e-10	135.395	2.63366e-10	135.395	3.15279e-10	135.594	-7.61216e-11	135.594	3.64423e-10	135.594	-3.21433e-10	135.594	3.85067e-11		1391.56	2923.69	1391.32
																														136.167	3.73134e-10	136.167	2.00875e-10	136.167	2.62508e-10	136.167	3.15287e-10	136.367	-7.64719e-11	136.367	3.6607e-10	136.367	-3.20439e-10	136.367	2.96673e-11		1392.63	2923.83	1392.39
																														136.939	3.76066e-10	136.939	1.9895e-10	136.939	2.64892e-10	136.939	3.15413e-10	137.139	-8.20309e-11	137.139	3.66872e-10	137.139	-3.18738e-10	137.139	3.61824e-11		1393.7	2923.71	1393.47
																														137.712	3.74087e-10	137.712	1.98523e-10	137.712	2.6284e-10	137.712	3.15506e-10	137.911	-8.73696e-11	137.911	3.66388e-10	137.911	-3.19503e-10	137.911	5.46282e-11		1394.78	2922.9	1394.54
																														138.484	3.78092e-10	138.484	1.97596e-10	138.484	2.61393e-10	138.484	3.14909e-10	138.684	-8.7716e-11	138.684	3.70363e-10	138.684	-3.21924e-10	138.684	3.1826e-11		1395.85	2922.31	1395.61
																														139.256	3.77384e-10	139.256	1.97068e-10	139.256	2.64072e-10	139.256	3.14703e-10	139.456	-9.6337e-11	139.456	3.69259e-10	139.456	-3.1997e-10	139.456	3.74917e-11		1396.93	2921.38	1396.69
																														140.029	3.79288e-10	140.029	1.99226e-10	140.029	2.61599e-10	140.029	3.14108e-10	140.228	-1.01633e-10	140.228	3.71184e-10	140.228	-3.18689e-10	140.228	3.15003e-11		1398	2920.38	1397.76
																														140.801	3.83234e-10	140.801	2.00459e-10	140.801	2.63669e-10	140.801	3.14427e-10	141	-1.02572e-10	141	3.733e-10	141	-3.21348e-10	141	3.30173e-11		1399.07	2919.17	1398.83
																														141.573	3.80944e-10	141.573	1.99694e-10	141.573	2.64123e-10	141.573	3.14744e-10	141.773	-1.08578e-10	141.773	3.69928e-10	141.773	-3.20749e-10	141.773	2.79862e-11		1400.14	2917.99	1399.91
																														142.346	3.80425e-10	142.346	1.99885e-10	142.346	2.63786e-10	142.346	3.14919e-10	142.545	-1.12032e-10	142.545	3.70111e-10	142.545	-3.19218e-10	142.545	2.44692e-11		1401.22	2917.03	1400.98
																														143.118	3.83137e-10	143.118	2.00267e-10	143.118	2.66269e-10	143.118	3.14985e-10	143.317	-1.1662e-10	143.317	3.73841e-10	143.317	-3.19771e-10	143.317	4.01353e-11		1402.29	2915.93	1402.05
																														143.89	3.78291e-10	143.89	2.00804e-10	143.89	2.65494e-10	143.89	3.14752e-10	144.09	-1.17577e-10	144.09	3.77262e-10	144.09	-3.19967e-10	144.09	2.40482e-11		1403.36	2914.72	1403.12
																														144.662	3.7858e-10	144.662	2.05456e-10	144.662	2.63078e-10	144.662	3.14595e-10	144.862	-1.21169e-10	144.862	3.76756e-10	144.862	-3.19601e-10	144.862	3.93003e-11		1404.44	2913.2	1404.2
																														145.435	3.79083e-10	145.435	2.04201e-10	145.435	2.66482e-10	145.435	3.15385e-10	145.634	-1.24317e-10	145.634	3.76702e-10	145.634	-3.20326e-10	145.634	3.49812e-11		1405.51	2911.74	1405.27
																														146.207	3.80863e-10	146.207	2.0727e-10	146.207	2.63909e-10	146.207	3.1524e-10	146.407	-1.28248e-10	146.407	3.76736e-10	146.407	-3.19013e-10	146.407	2.79418e-11		1406.58	2910.07	1406.34
																														146.979	3.75467e-10	146.979	2.15569e-10	146.979	2.6244e-10	146.979	3.15501e-10	147.179	-1.35302e-10	147.179	3.83635e-10	147.179	-3.19056e-10	147.179	3.15972e-11		1407.65	2908.19	1407.41
																														147.752	3.80347e-10	147.752	2.10193e-10	147.752	2.64442e-10	147.752	3.15654e-10	147.951	-1.39886e-10	147.951	3.77601e-10	147.951	-3.18933e-10	147.951	2.8475e-11		1408.72	2906.41	1408.48
																														148.524	3.77899e-10	148.524	2.10911e-10	148.524	2.6557e-10	148.524	3.16143e-10	148.723	-1.43263e-10	148.723	3.80101e-10	148.723	-3.20058e-10	148.723	4.23616e-11		1409.79	2904.52	1409.55
																														149.296	3.78235e-10	149.296	2.10505e-10	149.296	2.65433e-10	149.296	3.16935e-10	149.496	-1.47139e-10	149.496	3.80889e-10	149.496	-3.17434e-10	149.496	3.75995e-11		1410.86	2902.89	1410.62
																														150.069	3.79627e-10	150.069	2.09204e-10	150.069	2.66137e-10	150.069	3.16329e-10	150.268	-1.51162e-10	150.268	3.82542e-10	150.268	-3.18447e-10	150.268	2.77738e-11		1411.94	2901.34	1411.7
																														150.841	3.80462e-10	150.841	2.14674e-10	150.841	2.68944e-10	150.841	3.15843e-10	151.04	-1.5877e-10	151.04	3.72679e-10	151.04	-3.1975e-10	151.04	3.99199e-11		1413.01	2899.81	1412.77
																														151.613	3.79025e-10	151.613	2.16255e-10	151.613	2.66215e-10	151.613	3.16919e-10	151.813	-1.64171e-10	151.813	3.63399e-10	151.813	-3.18534e-10	151.813	4.35303e-11		1414.08	2897.74	1413.84
																														152.385	3.78612e-10	152.385	2.17984e-10	152.385	2.65818e-10	152.385	3.16476e-10	152.585	-1.68391e-10	152.585	3.52686e-10	152.585	-3.20036e-10	152.585	3.2908e-11		1415.15	2895.83	1414.91
																														153.158	3.78999e-10	153.158	2.16669e-10	153.158	2.64271e-10	153.158	3.16381e-10	153.357	-1.7377e-10	153.357	3.48004e-10	153.357	-3.19343e-10	153.357	4.28222e-11		1416.22	2893.36	1415.98
																														153.93	3.79031e-10	153.93	2.19386e-10	153.93	2.64486e-10	153.93	3.16285e-10	154.13	-1.79117e-10	154.13	3.40379e-10	154.13	-3.19566e-10	154.13	2.96398e-11		1417.29	2891.17	1417.05
																														154.702	3.82166e-10	154.702	2.18224e-10	154.702	2.66749e-10	154.702	3.16202e-10	154.902	-1.83865e-10	154.902	3.29835e-10	154.902	-3.20173e-10	154.902	3.32372e-11		1418.36	2890.08	1418.12
																														155.475	3.82836e-10	155.475	2.13369e-10	155.475	2.68671e-10	155.475	3.16851e-10	155.674	-1.88937e-10	155.674	3.23977e-10	155.674	-3.20172e-10	155.674	2.56703e-11		1419.43	2889.31	1419.19
																														156.247	3.83054e-10	156.247	2.16727e-10	156.247	2.65955e-10	156.247	3.17026e-10	156.446	-1.92954e-10	156.446	3.18062e-10	156.446	-3.20357e-10	156.446	2.64223e-11		1420.5	2889.72	1420.26
																														157.019	3.82598e-10	157.019	2.19867e-10	157.019	2.63878e-10	157.019	3.1692e-10	157.219	-1.97572e-10	157.219	3.12619e-10	157.219	-3.22755e-10	157.219	4.46944e-11		1421.57	2889.81	1421.33
																														157.792	3.82177e-10	157.792	2.20674e-10	157.792	2.67279e-10	157.792	3.17e-10	157.991	-2.00539e-10	157.991	3.02386e-10	157.991	-3.22249e-10	157.991	9.47012e-12		1422.64	2889.82	1422.4
																														158.564	3.80997e-10	158.564	2.18585e-10	158.564	2.66807e-10	158.564	3.16342e-10	158.763	-2.04481e-10	158.763	2.96647e-10	158.763	-3.23418e-10	158.763	1.71199e-12		1423.71	2889.77	1423.47
																														159.336	3.80523e-10	159.336	2.18326e-10	159.336	2.67685e-10	159.336	3.17148e-10	159.536	-2.07879e-10	159.536	2.89286e-10	159.536	-3.26317e-10	159.536	2.42493e-11		1424.78	2889.83	1424.53
																														160.108	3.80811e-10	160.108	2.20426e-10	160.108	2.68581e-10	160.108	3.17095e-10	160.308	-2.12546e-10	160.308	2.80723e-10	160.308	-3.26116e-10	160.308	-4.12345e-12		1425.84	2889.85	1425.6
																														160.881	3.81882e-10	160.881	2.23119e-10	160.881	2.67404e-10	160.881	3.16936e-10	161.08	-2.1459e-10	161.08	2.7818e-10	161.08	-3.25926e-10	161.08	-1.55529e-12		1426.91	2890.31	1426.67
																														161.653	3.83031e-10	161.653	2.21235e-10	161.653	2.62899e-10	161.653	3.17097e-10	161.853	-2.18445e-10	161.853	2.68119e-10	161.853	-3.28342e-10	161.853	5.77063e-12		1427.98	2890.53	1427.74
																														162.425	3.83281e-10	162.425	2.20848e-10	162.425	2.62865e-10	162.425	3.1748e-10	162.625	-2.20934e-10	162.625	2.60625e-10	162.625	-3.27742e-10	162.625	-3.41769e-12		1429.05	2892.06	1428.81
																														163.198	3.79402e-10	163.198	2.20366e-10	163.198	2.63916e-10	163.198	3.17986e-10	163.397	-2.23544e-10	163.397	2.5587e-10	163.397	-3.31685e-10	163.397	-9.21061e-12		1430.12	2894.32	1429.88
																														163.97	3.78582e-10	163.97	2.20101e-10	163.97	2.61844e-10	163.97	3.17718e-10	164.169	-2.27018e-10	164.169	2.49875e-10	164.169	-3.30556e-10	164.169	-3.25904e-12		1431.19	2896.33	1430.94
																														164.742	3.81766e-10	164.742	2.17037e-10	164.742	2.63462e-10	164.742	3.1754e-10	164.942	-2.28284e-10	164.942	2.41731e-10	164.942	-3.3022e-10	164.942	-1.81768e-11		1432.26	2897.64	1432.01
																														165.515	3.81505e-10	165.515	2.22102e-10	165.515	2.64417e-10	165.515	3.17802e-10	165.714	-2.3058e-10	165.714	2.32906e-10	165.714	-3.31022e-10	165.714	-1.67944e-11		1433.32	2899.25	1433.08
																														166.287	3.80879e-10	166.287	2.23794e-10	166.287	2.63218e-10	166.287	3.18184e-10	166.486	-2.332e-10	166.486	2.27452e-10	166.486	-3.31605e-10	166.486	-6.47246e-12		1434.39	2900.76	1434.15
																														167.059	3.8328e-10	167.059	2.22263e-10	167.059	2.63965e-10	167.059	3.17465e-10	167.259	-2.34849e-10	167.259	2.17971e-10	167.259	-3.3353e-10	167.259	-1.0801e-11		1435.46	2901.99	1435.21
																														167.831	3.78945e-10	167.831	2.2093e-10	167.831	2.61899e-10	167.831	3.1766e-10	168.031	-2.3683e-10	168.031	2.11248e-10	168.031	-3.33279e-10	168.031	-2.25848e-11		1436.52	2902.98	1436.28
																														168.604	3.79816e-10	168.604	2.22489e-10	168.604	2.62761e-10	168.604	3.17395e-10	168.803	-2.38184e-10	168.803	2.02348e-10	168.803	-3.35329e-10	168.803	-1.50814e-11		1437.59	2904.13	1437.35
																														169.376	3.82398e-10	169.376	2.25938e-10	169.376	2.65899e-10	169.376	3.17107e-10	169.576	-2.39318e-10	169.576	1.95485e-10	169.576	-3.34299e-10	169.576	-1.95095e-11		1438.66	2905.19	1438.41
																														170.148	3.82037e-10	170.148	2.22444e-10	170.148	2.63844e-10	170.148	3.1709e-10	170.348	-2.41255e-10	170.348	1.87845e-10	170.348	-3.36293e-10	170.348	-2.89507e-11		1439.73	2905.83	1439.48
																														170.921	3.83062e-10	170.921	2.24171e-10	170.921	2.6262e-10	170.921	3.17143e-10	171.12	-2.4222e-10	171.12	1.83042e-10	171.12	-3.36313e-10	171.12	-2.62776e-11		1440.79	2906.44	1440.55
																														171.693	3.83549e-10	171.693	2.26615e-10	171.693	2.64287e-10	171.693	3.171e-10	171.892	-2.4376e-10	171.892	1.74533e-10	171.892	-3.36582e-10	171.892	-1.9615e-11		1441.86	2906.24	1441.61
																														172.465	3.82704e-10	172.465	2.25037e-10	172.465	2.63171e-10	172.465	3.17488e-10	172.665	-2.45321e-10	172.665	1.68812e-10	172.665	-3.3647e-10	172.665	-1.7839e-11		1442.92	2906.35	1442.68
																														173.238	3.84253e-10	173.238	2.24735e-10	173.238	2.66895e-10	173.238	3.17516e-10	173.437	-2.46218e-10	173.437	1.64101e-10	173.437	-3.36921e-10	173.437	-2.31454e-11		1443.99	2906.71	1443.75
																														174.01	3.81132e-10	174.01	2.24351e-10	174.01	2.62424e-10	174.01	3.17442e-10	174.209	-2.47149e-10	174.209	1.59021e-10	174.209	-3.37091e-10	174.209	-2.80006e-11		1445.06	2907.47	1444.81
																														174.782	3.82451e-10	174.782	2.25078e-10	174.782	2.65919e-10	174.782	3.17285e-10	174.982	-2.48703e-10	174.982	1.52634e-10	174.982	-3.38388e-10	174.982	-1.76576e-11		1446.12	2908.12	1445.88
																														175.554	3.80827e-10	175.554	2.2933e-10	175.554	2.62995e-10	175.554	3.17322e-10	175.754	-2.48864e-10	175.754	1.49639e-10	175.754	-3.38573e-10	175.754	-1.98004e-11		1447.19	2908.78	1446.94
																														176.327	3.83372e-10	176.327	2.26898e-10	176.327	2.62018e-10	176.327	3.17172e-10	176.526	-2.49665e-10	176.526	1.43209e-10	176.526	-3.38024e-10	176.526	-2.58403e-11		1448.25	2909.01	1448.01
																														177.099	3.82317e-10	177.099	2.2399e-10	177.099	2.64468e-10	177.099	3.16942e-10	177.299	-2.50918e-10	177.299	1.3963e-10	177.299	-3.39407e-10	177.299	-1.98252e-11		1449.32	2908.62	1449.07
																														177.871	3.82062e-10	177.871	2.20835e-10	177.871	2.64107e-10	177.871	3.17003e-10	178.071	-2.51887e-10	178.071	1.35526e-10	178.071	-3.39245e-10	178.071	-1.37992e-11		1450.38	2908.09	1450.14
																														178.644	3.79852e-10	178.644	2.22618e-10	178.644	2.65205e-10	178.644	3.16558e-10	178.843	-2.52552e-10	178.843	1.3119e-10	178.843	-3.39636e-10	178.843	-2.52935e-11		1451.45	2907.53	1451.2
																														179.416	3.81925e-10	179.416	2.24535e-10	179.416	2.65356e-10	179.416	3.16779e-10	179.615	-2.53047e-10	179.615	1.27857e-10	179.615	-3.39104e-10	179.615	-2.11247e-11		1452.51	2906.68	1452.27
																														180.188	3.81549e-10	180.188	2.22199e-10	180.188	2.64331e-10	180.188	3.1609e-10	180.388	-2.53737e-10	180.388	1.25182e-10	180.388	-3.39232e-10	180.388	-2.45613e-11		1453.58	2905.76	1453.33
																														180.961	3.82258e-10	180.961	2.24031e-10	180.961	2.66499e-10	180.961	3.16258e-10	181.16	-2.54432e-10	181.16	1.21916e-10	181.16	-3.40461e-10	181.16	-1.17642e-11		1454.64	2905.1	1454.39
																														181.733	3.82722e-10	181.733	2.19625e-10	181.733	2.67106e-10	181.733	3.16507e-10	181.932	-2.5505e-10	181.932	1.19074e-10	181.932	-3.40925e-10	181.932	-1.93129e-11		1455.71	2904.21	1455.46
																														182.505	3.79949e-10	182.505	2.20619e-10	182.505	2.65419e-10	182.505	3.16686e-10	182.705	-2.5562e-10	182.705	1.17561e-10	182.705	-3.39795e-10	182.705	-2.48116e-11		1456.77	2903.06	1456.52
																														183.277	3.78369e-10	183.277	2.22346e-10	183.277	2.65266e-10	183.277	3.1594e-10	183.477	-2.55911e-10	183.477	1.13276e-10	183.477	-3.40792e-10	183.477	-1.89276e-11		1457.83	2901.93	1457.59
																														184.05	3.77623e-10	184.05	2.23801e-10	184.05	2.65715e-10	184.05	3.15047e-10	184.249	-2.57405e-10	184.249	1.11019e-10	184.249	-3.41125e-10	184.249	-2.64778e-11		1458.9	2901.13	1458.65
																														184.822	3.80093e-10	184.822	2.22675e-10	184.822	2.63144e-10	184.822	3.15038e-10	185.022	-2.56712e-10	185.022	1.09186e-10	185.022	-3.40262e-10	185.022	-2.15455e-11		1459.96	2900.46	1459.71
																														185.594	3.77955e-10	185.594	2.24491e-10	185.594	2.61468e-10	185.594	3.1386e-10	185.794	-2.57098e-10	185.794	1.07182e-10	185.794	-3.39321e-10	185.794	-2.59845e-11		1461.02	2899.34	1460.77
																														186.367	3.78834e-10	186.367	2.20946e-10	186.367	2.62428e-10	186.367	3.14069e-10	186.566	-2.57903e-10	186.566	1.04641e-10	186.566	-3.40107e-10	186.566	-1.93784e-11		1462.09	2897.98	1461.84
																														187.139	3.80325e-10	187.139	2.21425e-10	187.139	2.6022e-10	187.139	3.14498e-10	187.338	-2.58033e-10	187.338	1.04454e-10	187.338	-3.39977e-10	187.338	-1.41654e-11		1463.15	2896.25	1462.9
																														187.911	3.77974e-10	187.911	2.20862e-10	187.911	2.63787e-10	187.911	3.13981e-10	188.111	-2.58328e-10	188.111	1.01607e-10	188.111	-3.42796e-10	188.111	-1.1684e-11		1464.21	2895.27	1463.96
																														188.684	3.78332e-10	188.684	2.23095e-10	188.684	2.56788e-10	188.684	3.13325e-10	188.883	-2.58349e-10	188.883	1.0062e-10	188.883	-3.39877e-10	188.883	-1.56207e-11		1465.28	2894.8	1465.03
																														189.456	3.77742e-10	189.456	2.21849e-10	189.456	2.59748e-10	189.456	3.13305e-10	189.655	-2.58862e-10	189.655	9.91058e-11	189.655	-3.39038e-10	189.655	-2.37057e-11		1466.34	2894.53	1466.09
																														190.228	3.75877e-10	190.228	2.22384e-10	190.228	2.59256e-10	190.228	3.1246e-10	190.428	-2.5899e-10	190.428	9.80569e-11	190.428	-3.39232e-10	190.428	-1.6871e-11		1467.4	2894.41	1467.15
																														191	3.7296e-10	191	2.21603e-10	191	2.58898e-10	191	3.1201e-10	191.2	-2.59249e-10	191.2	9.65297e-11	191.2	-3.40444e-10	191.2	-1.87322e-11		1468.46	2894.71	1468.21
																														191.773	3.73161e-10	191.773	2.24785e-10	191.773	2.58609e-10	191.773	3.11238e-10	191.972	-2.59351e-10	191.972	9.54828e-11	191.972	-3.39865e-10	191.972	-2.0383e-11		1469.52	2895.1	1469.27
																														192.545	3.7443e-10	192.545	2.19686e-10	192.545	2.56798e-10	192.545	3.10376e-10	192.745	-2.59663e-10	192.745	9.4128e-11	192.745	-3.39661e-10	192.745	-1.68477e-11		1470.59	2895.86	1470.34
																														193.317	3.70689e-10	193.317	2.19042e-10	193.317	2.58164e-10	193.317	3.1016e-10	193.517	-2.59597e-10	193.517	9.33219e-11	193.517	-3.40894e-10	193.517	-1.92411e-11		1471.65	2897.1	1471.4
																														194.09	3.72723e-10	194.09	2.26673e-10	194.09	2.58319e-10	194.09	3.09553e-10	194.289	-2.59972e-10	194.289	9.2462e-11	194.289	-3.39936e-10	194.289	-1.53234e-11		1472.71	2898.51	1472.46
																														194.862	3.7251e-10	194.862	2.24534e-10	194.862	2.54259e-10	194.862	3.09582e-10	195.061	-2.60053e-10	195.061	9.18823e-11	195.061	-3.4063e-10	195.061	-9.37925e-12		1473.77	2899.91	1473.52
																														195.634	3.69208e-10	195.634	2.20804e-10	195.634	2.58692e-10	195.634	3.09796e-10	195.834	-2.60088e-10	195.834	9.10029e-11	195.834	-3.3916e-10	195.834	-1.47044e-11		1474.83	2901.04	1474.58
																														196.407	3.69799e-10	196.407	2.20913e-10	196.407	2.56763e-10	196.407	3.09683e-10	196.606	-2.60326e-10	196.606	9.0341e-11	196.606	-3.40158e-10	196.606	-2.4651e-11		1475.89	2901.65	1475.64
																														197.179	3.68688e-10	197.179	2.2955e-10	197.179	2.59825e-10	197.179	3.1033e-10	197.378	-2.60581e-10	197.378	8.9425e-11	197.378	-3.40506e-10	197.378	-1.91303e-11		1476.95	2902.43	1476.7
																														197.951	3.69382e-10	197.951	2.17981e-10	197.951	2.56604e-10	197.951	3.09997e-10	198.151	-2.60459e-10	198.151	8.93246e-11	198.151	-3.40252e-10	198.151	-1.78812e-11		1478.01	2902.87	1477.76
																														198.723	3.71006e-10	198.723	2.22418e-10	198.723	2.55706e-10	198.723	3.10053e-10	198.923	-2.60306e-10	198.923	8.85494e-11	198.923	-3.40671e-10	198.923	-3.04339e-11		1479.08	2903.1	1478.82
																														199.496	3.71264e-10	199.496	2.21661e-10	199.496	2.56235e-10	199.496	3.10454e-10	199.695	-2.608e-10	199.695	8.82983e-11	199.695	-3.40388e-10	199.695	-1.73143e-11		1480.14	2903.18	1479.88
																														200.268	3.7008e-10	200.268	2.23055e-10	200.268	2.57233e-10	200.268	3.10508e-10	200.468	-2.60737e-10	200.468	8.78879e-11	200.468	-3.3985e-10	200.468	-2.32019e-11		1481.2	2903.27	1480.94
																														201.04	3.68031e-10	201.04	2.18181e-10	201.04	2.5804e-10	201.04	3.10801e-10	201.24	-2.60837e-10	201.24	8.7736e-11	201.24	-3.40523e-10	201.24	-2.13265e-11		1482.26	2903.2	1482
																														201.813	3.69581e-10	201.813	2.21528e-10	201.813	2.57381e-10	201.813	3.10722e-10	202.012	-2.60941e-10	202.012	8.75242e-11	202.012	-3.4011e-10	202.012	-2.65455e-11		1483.32	2903.16	1483.06
																														202.585	3.67815e-10	202.585	2.14282e-10	202.585	2.57945e-10	202.585	3.10684e-10	202.784	-2.61209e-10	202.784	8.7316e-11	202.784	-3.40911e-10	202.784	-2.81751e-11		1484.38	2903.58	1484.12
																														203.357	3.66967e-10	203.357	2.16567e-10	203.357	2.57717e-10	203.357	3.1054e-10	203.557	-2.61021e-10	203.557	8.68499e-11	203.557	-3.40488e-10	203.557	-2.51652e-11		1485.43	2904.18	1485.18
																														204.13	3.68964e-10	204.13	2.14252e-10	204.13	2.58484e-10	204.13	3.1092e-10	204.329	-2.61391e-10	204.329	8.6855e-11	204.329	-3.40819e-10	204.329	-2.44226e-11		1486.49	2905.64	1486.24
																														204.902	3.68778e-10	204.902	2.16201e-10	204.902	2.58813e-10	204.902	3.10919e-10	205.101	-2.61199e-10	205.101	8.6561e-11	205.101	-3.40115e-10	205.101	-2.12599e-11		1487.55	2906.86	1487.3
																														205.674	3.68462e-10	205.674	2.14813e-10	205.674	2.59277e-10	205.674	3.10564e-10	205.874	-2.61128e-10	205.874	8.63131e-11	205.874	-3.3928e-10	205.874	-2.62353e-11		1488.61	2908.34	1488.36
																														206.446	3.69177e-10	206.446	2.13017e-10	206.446	2.53825e-10	206.446	3.11064e-10	206.646	-2.61148e-10	206.646	8.57959e-11	206.646	-3.40002e-10	206.646	-1.83865e-11		1489.67	2910.31	1489.42
																														207.219	3.65309e-10	207.219	2.1029e-10	207.219	2.54501e-10	207.219	3.10772e-10	207.418	-2.6178e-10	207.418	8.55568e-11	207.418	-3.411e-10	207.418	-8.58222e-12		1490.73	2912.32	1490.48
																														207.991	3.64298e-10	207.991	2.10367e-10	207.991	2.58714e-10	207.991	3.11058e-10	208.191	-2.61935e-10	208.191	8.51647e-11	208.191	-3.40369e-10	208.191	-1.95543e-11		1491.79	2914.06	1491.53
																														208.763	3.69426e-10	208.763	2.05943e-10	208.763	2.57828e-10	208.763	3.11159e-10	208.963	-2.61853e-10	208.963	8.50856e-11	208.963	-3.40836e-10	208.963	-1.04759e-11		1492.85	2915.76	1492.59
																														209.536	3.66773e-10	209.536	1.99982e-10	209.536	2.5816e-10	209.536	3.10565e-10	209.735	-2.61831e-10	209.735	8.52861e-11	209.735	-3.40022e-10	209.735	-1.17326e-11		1493.9	2916.75	1493.65
																														210.308	3.63258e-10	210.308	2.01998e-10	210.308	2.60187e-10	210.308	3.10434e-10	210.507	-2.61548e-10	210.507	8.53693e-11	210.507	-3.39583e-10	210.507	-1.2755e-11		1494.96	2917.57	1494.71
																														211.08	3.63066e-10	211.08	2.06262e-10	211.08	2.59341e-10	211.08	3.10063e-10	211.28	-2.61945e-10	211.28	8.55187e-11	211.28	-3.39072e-10	211.28	-1.93481e-11		1496.02	2918.7	1495.77
																														211.853	3.63864e-10	211.853	2.02556e-10	211.853	2.61298e-10	211.853	3.10232e-10	212.052	-2.61874e-10	212.052	8.6454e-11	212.052	-3.40866e-10	212.052	-5.78701e-12		1497.08	2919.65	1496.82
																														212.625	3.71129e-10	212.625	1.99704e-10	212.625	2.596e-10	212.625	3.0963e-10	212.824	-2.61477e-10	212.824	8.40437e-11	212.824	-3.40349e-10	212.824	-2.97766e-11		1498.13	2920.37	1497.88
																														213.397	3.66315e-10	213.397	2.00995e-10	213.397	2.57873e-10	213.397	3.10308e-10	213.597	-2.61926e-10	213.597	8.37124e-11	213.597	-3.40433e-10	213.597	-1.73473e-11		1499.19	2920.73	1498.94
																														214.169	3.63182e-10	214.169	1.99719e-10	214.169	2.57544e-10	214.169	3.09642e-10	214.369	-2.61862e-10	214.369	8.41905e-11	214.369	-3.39609e-10	214.369	-8.46509e-12		1500.25	2920.79	1499.99
																														214.942	3.64822e-10	214.942	1.96093e-10	214.942	2.59099e-10	214.942	3.09954e-10	215.141	-2.6175e-10	215.141	8.31655e-11	215.141	-3.39448e-10	215.141	-2.43162e-11		1501.31	2920.6	1501.05
																														215.714	3.64046e-10	215.714	1.98206e-10	215.714	2.59649e-10	215.714	3.0938e-10	215.914	-2.61604e-10	215.914	8.30773e-11	215.914	-3.39629e-10	215.914	-2.16237e-11		1502.36	2919.8	1502.11
																														216.486	3.66266e-10	216.486	2.01258e-10	216.486	2.57768e-10	216.486	3.09573e-10	216.686	-2.6174e-10	216.686	8.32092e-11	216.686	-3.40407e-10	216.686	-1.27232e-11		1503.42	2918.63	1503.16
																														217.259	3.67071e-10	217.259	2.00009e-10	217.259	2.58899e-10	217.259	3.09771e-10	217.458	-2.6193e-10	217.458	8.32147e-11	217.458	-3.39441e-10	217.458	-2.02628e-11		1504.48	2917.68	1504.22
																														218.031	3.64626e-10	218.031	1.95457e-10	218.031	2.57704e-10	218.031	3.09023e-10	218.23	-2.61552e-10	218.23	8.29924e-11	218.23	-3.4027e-10	218.23	-1.71388e-11		1505.53	2917.07	1505.28
																														218.803	3.65385e-10	218.803	1.98292e-10	218.803	2.6015e-10	218.803	3.09215e-10	219.003	-2.61931e-10	219.003	8.27266e-11	219.003	-3.41541e-10	219.003	-1.29246e-11		1506.59	2916.16	1506.33
																														219.576	3.63912e-10	219.576	1.96615e-10	219.576	2.58104e-10	219.576	3.09197e-10	219.775	-2.61821e-10	219.775	8.278e-11	219.775	-3.39828e-10	219.775	-7.75433e-12		1507.64	2915.43	1507.39
[truncated: 2,052 more rows]
[truncated: 37 more columns]

## Sheet: Figure 5
Fig. 5a		Fig. 5b					Fig. 5c
[truncated: 2,549 more rows]
